# Supplementary material for: Crystal structure analysis of ethyl 6-(4-meth­oxy­phen­yl)-1-methyl-4-methyl­sulfanyl-3-phenyl-1H-pyrazolo­[3,4-b]pyridine-5-carboxyl­ate
Source: Acta Crystallogr E Crystallogr Commun. 2020 Jul 7;76(Pt 8):1209–12. doi: 10.1107/S2056989020008841 (PMC7405588; doi:10.1107/S2056989020008841)
Supplement: Supplementary file 1 [file e-76-01209-sup1.cif]

##############################################################################
#                                                                            #
# This CIF contains the data in a paper accepted for publication in          #
# Acta Crystallographica Section E. It conforms to the requirements of       #
# Notes for Authors for Acta Crystallographica Section E, and has been       #
# peer reviewed under the auspices of the IUCr Commission on Journals.       #
#                                                                            #
# Full details of the Crystallographic Information File format               #
# are given in the paper "The Crystallographic Information File (CIF):       #
# a New Standard Archive File for Crystallography" by S. R. Hall, F. H.      #
# Allen and I. D. Brown [Acta Cryst. (1991), A47, 655-685].                  #
#                                                                            #
# The current version of the core CIF dictionary is obtainable from          #
# ftp://ftp.iucr.org/pub/cif_core.dic.                                       #
#                                                                            #
# Software is freely available for graphical display of the structure(s)     #
# in this CIF. For information consult the CIF software page                 #
# http://www.iucr.org/resources/cif/software.                                #
#                                                                            #
# This file may be used for bona fide research purposes within the           #
# scientific community so long as proper attribution is given to the journal # 
# article from which it was obtained.                                        #
#                                                                            #
##############################################################################
data_I
_audit_creation_method     'SHELXL-2018/3'
_journal_date_recd_electronic     2020-06-04
_journal_date_accepted     2020-06-30
_journal_name_full     'Acta Crystallographica, Section E'
_journal_year     2020
_journal_volume     76
_journal_issue      8
_journal_page_first     1209
_journal_page_last     1212
_journal_paper_category     GO
_journal_paper_doi     10.1107/S2056989020008841
_journal_coeditor_code     DX2029
_publ_contact_author_name     'Surya Prakash Rao H'
_publ_contact_author_address
;
Department of Chemistry and Biochemistry, School of Basic Sciences and
 Research, Sharda University, Greater Noida 201306, India.
Department of Chemistry, Pondicherry University, Puducherry 605014, India
;
_publ_contact_author_email     'hsp.rao@sharda.ac.in'
_publ_contact_author_fax     ?
_publ_contact_author_phone     ?
_publ_section_title
;\
Crystal structure analysis of ethyl
6-(4-methoxyphenyl)-1-methyl-4-methylsulfanyl-3-phenyl-1<i>H</i>-pyrazolo[3,\
4-<i>b</i>]pyridine-5-carboxylate
;
_publ_section_title_footnote     .
loop_
    _publ_author_name
    _publ_author_footnote
    _publ_author_address
    'Surya Prakash Rao, H.' .
;
Department of Chemistry and Biochemistry, School of Basic Sciences and Research,
Sharda University, Greater Noida 201306, India
Department of Chemistry, Pondicherry University, Puducherry 605 014,
India
;
    'Gunasundari, Ramalingam' .
;
Department of Chemistry, Pondicherry University, Puducherry 605 014,
India
;
    'Muthukumaran, Jayaraman'
;
Additional correspondence author, e-mail: j.muthukumaran@sharda.ac.in.
;
;
Department of Biotechnology, School of Engineering and Technology,
Sharda University, Greater Noida 201306,
India
;
_publ_section_synopsis
;
In the title compound, the dihedral angle between the fused pyrazole and
pyridine rings is 1.76(7)\%. The benzene and methoxy phenyl rings make
dihedral angles of 44.8(5) and 63.86(5)\%, respectively, with the
pyrazolo[3,4-<i>b</i>] pyridine moiety. An intramolecular short S...O contact
[3.215 (2) \%A] is observed. The crystal packing features C---H...<i>\p</i>
interactions.
;
_chemical_name_systematic
;\
Ethyl 6-(4-methoxyphenyl)-1-methyl-4-methylsulfanyl-\
3-phenyl-1<i>H</i>-pyrazolo[3,4-<i>b</i>]pyridine-5-carboxylate
;
_chemical_name_common     ?
_chemical_formula_moiety     'C24 H23 N3 O3 S'
_chemical_formula_sum     'C24 H23 N3 O3 S'
_chemical_formula_iupac     'C24 H23 N3 O3 S'
_chemical_formula_weight     433.51
_chemical_melting_point     ?
_space_group_crystal_system     triclinic
_space_group_name_H-M_alt     'P -1'
_space_group_name_Hall     '-P 1'
loop_
    _space_group_symop_operation_xyz
    'x, y, z'
    '-x, -y, -z'
_cell_length_a     10.1911(4)
_cell_length_b     10.7274(6)
_cell_length_c     11.7692(6)
_cell_angle_alpha     98.550(5)
_cell_angle_beta     105.632(4)
_cell_angle_gamma     111.015(4)
_cell_volume     1112.75(10)
_cell_formula_units_Z     2
_cell_measurement_reflns_used     3586
_cell_measurement_theta_min     3.7510
_cell_measurement_theta_max     29.1099
_cell_measurement_temperature     298(2)
_exptl_crystal_description     block
_exptl_crystal_colour     colorless
_exptl_crystal_size_max     0.75
_exptl_crystal_size_mid     0.44
_exptl_crystal_size_min     0.42
_exptl_crystal_density_diffrn     1.294
_exptl_crystal_density_meas     ?
_exptl_crystal_density_method     'not measured'
_exptl_crystal_F_000     456
_exptl_absorpt_coefficient_mu     0.176
_exptl_absorpt_correction_type     multi-scan
_exptl_absorpt_process_details
;
(CrysAlis PRO; Agilent, 2014)
;
_exptl_absorpt_correction_T_min     0.95891
_exptl_absorpt_correction_T_max     1.00000
_diffrn_ambient_temperature     298(2)
_diffrn_source     'Enhance (Mo) X-ray Source'
_diffrn_radiation_type     MoK\a
_diffrn_radiation_wavelength     0.71073
_diffrn_measurement_device_type     'Agilent Xcalibur, Eos'
_diffrn_measurement_method     '\w scans'
_diffrn_detector_area_resol_mean     15.9821
_diffrn_reflns_number     13297
_diffrn_reflns_av_R_equivalents     0.0258
_diffrn_reflns_av_unetI/netI     0.0314
_diffrn_reflns_theta_min     3.759
_diffrn_reflns_theta_max     29.174
_diffrn_reflns_theta_full     25.242
_diffrn_measured_fraction_theta_max     0.856
_diffrn_measured_fraction_theta_full     0.994
_diffrn_reflns_limit_h_min     -13
_diffrn_reflns_limit_h_max     12
_diffrn_reflns_limit_k_min     -13
_diffrn_reflns_limit_k_max     14
_diffrn_reflns_limit_l_min     -15
_diffrn_reflns_limit_l_max     15
_refine_special_details     ?
_reflns_number_total     5161
_reflns_number_gt     3672
_reflns_threshold_expression     'I > 2\s(I)'
_refine_ls_structure_factor_coef     Fsqd
_refine_ls_matrix_type     full
_refine_ls_R_factor_all     0.0713
_refine_ls_R_factor_gt     0.0480
_refine_ls_wR_factor_gt     0.1452
_refine_ls_wR_factor_ref     0.1684
_refine_ls_goodness_of_fit_ref     1.064
_refine_ls_restrained_S_all     1.064
_refine_ls_number_reflns     5161
_refine_ls_number_parameters     284
_refine_ls_number_restraints     0
_refine_ls_hydrogen_treatment     constr
_refine_ls_weighting_scheme     calc
_refine_ls_weighting_details
                      'w=1/[\s^2^(Fo^2^)+(0.1000P)^2^] where P=(Fo^2^+2Fc^2^)/3'
_atom_sites_solution_hydrogens     geom
_atom_sites_solution_primary     direct
_atom_sites_solution_secondary     difmap
_refine_ls_shift/su_max     0.000
_refine_ls_shift/su_mean     0.000
_refine_diff_density_max     0.201
_refine_diff_density_min     -0.258
_refine_ls_extinction_method     none
_refine_ls_extinction_coef     .
loop_
    _atom_type_symbol
    _atom_type_description
    _atom_type_scat_dispersion_real
    _atom_type_scat_dispersion_imag
    _atom_type_scat_source
    'C' 'C' 0.0033 0.0016
                         'International Tables Vol C Tables 4.2.6.8 and 6.1.1.4'
    'H' 'H' 0.0000 0.0000
                         'International Tables Vol C Tables 4.2.6.8 and 6.1.1.4'
    'N' 'N' 0.0061 0.0033
                         'International Tables Vol C Tables 4.2.6.8 and 6.1.1.4'
    'O' 'O' 0.0106 0.0060
                         'International Tables Vol C Tables 4.2.6.8 and 6.1.1.4'
    'S' 'S' 0.1246 0.1234
                         'International Tables Vol C Tables 4.2.6.8 and 6.1.1.4'
_computing_data_collection
;
CrysAlis PRO (Agilent, 2014)
;
_computing_cell_refinement
;
CrysAlis PRO (Agilent, 2014)
;
_computing_data_reduction
;
CrysAlis PRO (Agilent, 2014)
;
_computing_structure_solution
;
SHELXT (Sheldrick, 2015)
;
_computing_structure_refinement
;
SHELXL2018 (Sheldrick, 2015)
;
_computing_molecular_graphics
;
ORTEP-3 for Windows (Farrugia, 2012), PLATON (Spek, 2020) and
Mercury
(Macrae <i>et al.</i>,  2020)
;
_computing_publication_material
;
ORTEP-3 for Windows (Farrugia, 2012), PLATON (Spek, 2020) and
Mercury
(Macrae <i>et al.</i>,  2020)
;
loop_
    _atom_site_type_symbol
    _atom_site_label
    _atom_site_fract_x
    _atom_site_fract_y
    _atom_site_fract_z
    _atom_site_U_iso_or_equiv
    _atom_site_adp_type
    _atom_site_calc_flag
    _atom_site_occupancy
    _atom_site_disorder_assembly
    _atom_site_disorder_group
    S S1 0.67085(6) 0.56012(6) 0.41095(5) 0.0647(2) Uani d 1 . .
    O O2 0.38290(15) 0.56954(14) 0.22189(15) 0.0618(4) Uani d 1 . .
    N N3 0.72006(14) 0.40967(14) 0.23884(14) 0.0456(4) Uani d 1 . .
    O O3 -0.16778(14) 0.10375(17) -0.27340(14) 0.0716(4) Uani d 1 . .
    O O1 0.26375(16) 0.36781(15) 0.25921(15) 0.0716(4) Uani d 1 . .
    N N2 0.74888(15) 0.26571(16) 0.08007(15) 0.0507(4) Uani d 1 . .
    N N1 0.66463(15) 0.17775(16) -0.03455(15) 0.0524(4) Uani d 1 . .
    C C6 0.46748(17) 0.39796(17) 0.18528(16) 0.0426(4) Uani d 1 . .
    C C18 0.25937(17) 0.25136(17) -0.01408(15) 0.0403(4) Uani d 1 . .
    C C5 0.41691(17) 0.30623(16) 0.07038(15) 0.0397(4) Uani d 1 . .
    C C23 0.2031(2) 0.33918(19) -0.06467(18) 0.0509(4) Uani d 1 . .
    H H23 0.262169 0.434277 -0.040467 0.061 Uiso calc 1 . .
    C C19 0.16737(17) 0.11066(18) -0.05037(16) 0.0450(4) Uani d 1 . .
    H H19 0.203616 0.050794 -0.017572 0.054 Uiso calc 1 . .
    C C4 0.52914(18) 0.17844(18) -0.06206(17) 0.0440(4) Uani d 1 . .
    C C3 0.52331(17) 0.26645(16) 0.03830(16) 0.0403(4) Uani d 1 . .
    C C12 0.41458(18) 0.09398(18) -0.18366(16) 0.0443(4) Uani d 1 . .
    C C21 -0.02998(18) 0.1451(2) -0.18636(17) 0.0507(4) Uani d 1 . .
    C C20 0.02258(18) 0.05683(19) -0.13439(16) 0.0491(4) Uani d 1 . .
    H H20 -0.038626 -0.037581 -0.155630 0.059 Uiso calc 1 . .
    C C7 0.61907(18) 0.44751(18) 0.26597(17) 0.0451(4) Uani d 1 . .
    C C17 0.3250(2) 0.1467(2) -0.25396(17) 0.0518(4) Uani d 1 . .
    H H17 0.335347 0.236158 -0.223765 0.062 Uiso calc 1 . .
    C C22 0.0606(2) 0.2860(2) -0.15032(19) 0.0575(5) Uani d 1 . .
    H H22 0.024819 0.345484 -0.184333 0.069 Uiso calc 1 . .
    C C1 0.9027(2) 0.2863(3) 0.1384(2) 0.0737(6) Uani d 1 . .
    H H1A 0.954270 0.370449 0.204079 0.110 Uiso calc 1 . .
    H H1B 0.952102 0.292919 0.079218 0.110 Uiso calc 1 . .
    H H1C 0.903503 0.209297 0.170462 0.110 Uiso calc 1 . .
    C C2 0.66831(17) 0.32140(18) 0.12734(17) 0.0435(4) Uani d 1 . .
    C C16 0.2213(2) 0.0669(2) -0.36804(19) 0.0632(5) Uani d 1 . .
    H H16 0.161631 0.102596 -0.414423 0.076 Uiso calc 1 . .
    C C13 0.3980(2) -0.0386(2) -0.23167(19) 0.0583(5) Uani d 1 . .
    H H13 0.458611 -0.074552 -0.186802 0.070 Uiso calc 1 . .
    C C9 0.35959(19) 0.44074(19) 0.22766(17) 0.0477(4) Uani d 1 . .
    C C10 0.2937(3) 0.6327(2) 0.2651(3) 0.0740(7) Uani d 1 . .
    H H10A 0.202428 0.560492 0.264182 0.089 Uiso calc 1 . .
    H H10B 0.265806 0.685559 0.210502 0.089 Uiso calc 1 . .
    C C15 0.2054(3) -0.0656(2) -0.4137(2) 0.0716(6) Uani d 1 . .
    H H15 0.135537 -0.119091 -0.490858 0.086 Uiso calc 1 . .
    C C8 0.8584(2) 0.5829(3) 0.4825(2) 0.0821(7) Uani d 1 . .
    H H8A 0.859059 0.495191 0.489817 0.123 Uiso calc 1 . .
    H H8B 0.900377 0.646868 0.562541 0.123 Uiso calc 1 . .
    H H8C 0.917043 0.619009 0.433710 0.123 Uiso calc 1 . .
    C C11 0.3801(3) 0.7253(3) 0.3911(3) 0.0868(8) Uani d 1 . .
    H H11A 0.402829 0.671847 0.445827 0.130 Uiso calc 1 . .
    H H11B 0.321725 0.769022 0.416900 0.130 Uiso calc 1 . .
    H H11C 0.471812 0.795051 0.392304 0.130 Uiso calc 1 . .
    C C24 -0.2684(2) -0.0390(3) -0.3089(3) 0.0881(8) Uani d 1 . .
    H H24A -0.228284 -0.093559 -0.348676 0.132 Uiso calc 1 . .
    H H24B -0.363754 -0.052474 -0.364364 0.132 Uiso calc 1 . .
    H H24C -0.280979 -0.067455 -0.237465 0.132 Uiso calc 1 . .
    C C14 0.2926(3) -0.1182(2) -0.3453(2) 0.0756(7) Uani d 1 . .
    H H14 0.280866 -0.208232 -0.375564 0.091 Uiso calc 1 . .
loop_
    _atom_site_aniso_label
    _atom_site_aniso_U_11
    _atom_site_aniso_U_22
    _atom_site_aniso_U_33
    _atom_site_aniso_U_12
    _atom_site_aniso_U_13
    _atom_site_aniso_U_23
    S1 0.0602(3) 0.0687(4) 0.0507(3) 0.0333(3) -0.0005(2) -0.0037(3)
    O2 0.0566(7) 0.0531(8) 0.0840(11) 0.0294(6) 0.0309(7) 0.0137(7)
    N3 0.0379(7) 0.0429(8) 0.0482(9) 0.0157(6) 0.0063(6) 0.0105(7)
    O3 0.0436(7) 0.0890(11) 0.0611(10) 0.0256(7) -0.0054(7) 0.0109(8)
    O1 0.0659(9) 0.0703(10) 0.0955(12) 0.0307(7) 0.0459(9) 0.0313(9)
    N2 0.0348(7) 0.0594(9) 0.0538(10) 0.0211(6) 0.0110(7) 0.0093(8)
    N1 0.0436(8) 0.0610(10) 0.0527(10) 0.0239(7) 0.0166(7) 0.0112(8)
    C6 0.0380(8) 0.0409(9) 0.0459(10) 0.0173(7) 0.0096(7) 0.0109(8)
    C18 0.0347(8) 0.0456(9) 0.0397(9) 0.0177(7) 0.0101(7) 0.0123(7)
    C5 0.0366(8) 0.0395(8) 0.0419(9) 0.0163(6) 0.0099(7) 0.0144(7)
    C23 0.0478(9) 0.0459(10) 0.0541(11) 0.0218(8) 0.0078(8) 0.0129(8)
    C19 0.0405(9) 0.0471(9) 0.0474(10) 0.0181(7) 0.0137(8) 0.0167(8)
    C4 0.0400(8) 0.0466(9) 0.0459(10) 0.0178(7) 0.0155(7) 0.0141(8)
    C3 0.0359(8) 0.0391(8) 0.0440(10) 0.0155(6) 0.0101(7) 0.0137(7)
    C12 0.0414(8) 0.0489(10) 0.0404(10) 0.0150(7) 0.0174(7) 0.0098(8)
    C21 0.0370(9) 0.0682(12) 0.0419(10) 0.0220(8) 0.0081(8) 0.0120(9)
    C20 0.0388(9) 0.0520(10) 0.0486(11) 0.0124(7) 0.0131(8) 0.0130(8)
    C7 0.0411(8) 0.0406(9) 0.0452(10) 0.0154(7) 0.0059(7) 0.0097(7)
    C17 0.0512(10) 0.0547(11) 0.0459(11) 0.0210(8) 0.0145(8) 0.0111(9)
    C22 0.0532(10) 0.0623(12) 0.0574(12) 0.0329(9) 0.0073(9) 0.0182(10)
    C1 0.0404(10) 0.0916(16) 0.0792(16) 0.0328(10) 0.0088(10) 0.0052(13)
    C2 0.0370(8) 0.0442(9) 0.0484(10) 0.0180(7) 0.0112(7) 0.0149(8)
    C16 0.0566(11) 0.0755(14) 0.0472(12) 0.0219(10) 0.0108(9) 0.0167(11)
    C13 0.0737(12) 0.0529(11) 0.0523(12) 0.0292(9) 0.0241(10) 0.0152(9)
    C9 0.0413(9) 0.0508(10) 0.0460(10) 0.0199(7) 0.0098(8) 0.0077(8)
    C10 0.0638(13) 0.0697(14) 0.1010(19) 0.0400(11) 0.0353(13) 0.0147(13)
    C15 0.0773(14) 0.0637(14) 0.0447(12) 0.0073(11) 0.0135(11) 0.0049(10)
    C8 0.0566(12) 0.0955(18) 0.0603(15) 0.0251(12) -0.0075(11) -0.0043(13)
    C11 0.1061(19) 0.0984(19) 0.0812(19) 0.0613(16) 0.0479(16) 0.0204(16)
    C24 0.0442(11) 0.1039(19) 0.0718(17) 0.0056(11) -0.0057(11) 0.0133(15)
    C14 0.1098(18) 0.0521(12) 0.0520(13) 0.0261(12) 0.0237(13) 0.0066(10)
_geom_special_details
;
 All esds (except the esd in the dihedral angle between two l.s. planes)
 are estimated using the full covariance matrix.  The cell esds are taken
 into account individually in the estimation of esds in distances, angles
 and torsion angles; correlations between esds in cell parameters are only
 used when they are defined by crystal symmetry.  An approximate (isotropic)
 treatment of cell esds is used for estimating esds involving l.s. planes.
;
loop_
    _geom_bond_atom_site_label_1
    _geom_bond_atom_site_label_2
    _geom_bond_site_symmetry_2
    _geom_bond_distance
    _geom_bond_publ_flag
    S1 C7 . 1.7590(19) ?
    S1 C8 . 1.777(2) ?
    O2 C9 . 1.331(2) ?
    O2 C10 . 1.460(2) ?
    N3 C7 . 1.328(2) ?
    N3 C2 . 1.340(2) ?
    O3 C21 . 1.364(2) ?
    O3 C24 . 1.423(3) ?
    O1 O1 1 0.000(4) ?
    O1 C9 . 1.199(2) ?
    N2 C2 . 1.356(2) ?
    N2 N1 . 1.365(2) ?
    N2 C1 . 1.450(2) ?
    N1 C4 . 1.334(2) ?
    C6 C5 . 1.388(2) ?
    C6 C7 . 1.429(2) ?
    C6 C9 . 1.503(2) ?
    C18 C19 . 1.385(2) ?
    C18 C23 . 1.393(2) ?
    C18 C5 . 1.483(2) ?
    C5 C3 . 1.416(2) ?
    C23 C22 . 1.377(3) ?
    C23 H23 . 0.9300 ?
    C19 C20 . 1.386(2) ?
    C19 H19 . 0.9300 ?
    C4 C3 . 1.427(2) ?
    C4 C12 . 1.479(2) ?
    C3 C2 . 1.409(2) ?
    C12 C13 . 1.381(3) ?
    C12 C17 . 1.392(3) ?
    C21 C22 . 1.383(3) ?
    C21 C20 . 1.385(3) ?
    C20 H20 . 0.9300 ?
    C17 C16 . 1.378(3) ?
    C17 H17 . 0.9300 ?
    C22 H22 . 0.9300 ?
    C1 H1A . 0.9600 ?
    C1 H1B . 0.9600 ?
    C1 H1C . 0.9600 ?
    C16 C15 . 1.377(3) ?
    C16 H16 . 0.9300 ?
    C13 C14 . 1.378(3) ?
    C13 H13 . 0.9300 ?
    C10 C11 . 1.481(3) ?
    C10 H10A . 0.9700 ?
    C10 H10B . 0.9700 ?
    C15 C14 . 1.366(4) ?
    C15 H15 . 0.9300 ?
    C8 H8A . 0.9600 ?
    C8 H8B . 0.9600 ?
    C8 H8C . 0.9600 ?
    C11 H11A . 0.9600 ?
    C11 H11B . 0.9600 ?
    C11 H11C . 0.9600 ?
    C24 H24A . 0.9600 ?
    C24 H24B . 0.9600 ?
    C24 H24C . 0.9600 ?
    C14 H14 . 0.9300 ?
loop_
    _geom_angle_atom_site_label_1
    _geom_angle_atom_site_label_2
    _geom_angle_atom_site_label_3
    _geom_angle_site_symmetry_1
    _geom_angle_site_symmetry_3
    _geom_angle
    _geom_angle_publ_flag
    C7 S1 C8 . . 102.08(11) ?
    C9 O2 C10 . . 118.64(16) ?
    C7 N3 C2 . . 114.13(14) ?
    C21 O3 C24 . . 117.99(17) ?
    C2 N2 N1 . . 111.38(13) ?
    C2 N2 C1 . . 127.81(17) ?
    N1 N2 C1 . . 120.77(16) ?
    C4 N1 N2 . . 106.91(14) ?
    C5 C6 C7 . . 120.93(15) ?
    C5 C6 C9 . . 119.54(14) ?
    C7 C6 C9 . . 119.47(16) ?
    C19 C18 C23 . . 118.28(15) ?
    C19 C18 C5 . . 120.91(14) ?
    C23 C18 C5 . . 120.70(15) ?
    C6 C5 C3 . . 116.49(14) ?
    C6 C5 C18 . . 121.92(14) ?
    C3 C5 C18 . . 121.59(15) ?
    C22 C23 C18 . . 120.38(17) ?
    C22 C23 H23 . . 119.8 ?
    C18 C23 H23 . . 119.8 ?
    C18 C19 C20 . . 121.62(15) ?
    C18 C19 H19 . . 119.2 ?
    C20 C19 H19 . . 119.2 ?
    N1 C4 C3 . . 110.06(15) ?
    N1 C4 C12 . . 118.69(16) ?
    C3 C4 C12 . . 131.25(14) ?
    C2 C3 C5 . . 116.67(15) ?
    C2 C3 C4 . . 104.82(14) ?
    C5 C3 C4 . . 138.47(15) ?
    C13 C12 C17 . . 118.49(17) ?
    C13 C12 C4 . . 120.04(16) ?
    C17 C12 C4 . . 121.44(16) ?
    O3 C21 C22 . . 115.77(17) ?
    O3 C21 C20 . . 124.66(17) ?
    C22 C21 C20 . . 119.56(16) ?
    C21 C20 C19 . . 119.30(17) ?
    C21 C20 H20 . . 120.4 ?
    C19 C20 H20 . . 120.4 ?
    N3 C7 C6 . . 123.66(17) ?
    N3 C7 S1 . . 118.89(13) ?
    C6 C7 S1 . . 117.42(13) ?
    C16 C17 C12 . . 120.30(19) ?
    C16 C17 H17 . . 119.9 ?
    C12 C17 H17 . . 119.9 ?
    C23 C22 C21 . . 120.80(17) ?
    C23 C22 H22 . . 119.6 ?
    C21 C22 H22 . . 119.6 ?
    N2 C1 H1A . . 109.5 ?
    N2 C1 H1B . . 109.5 ?
    H1A C1 H1B . . 109.5 ?
    N2 C1 H1C . . 109.5 ?
    H1A C1 H1C . . 109.5 ?
    H1B C1 H1C . . 109.5 ?
    N3 C2 N2 . . 125.09(15) ?
    N3 C2 C3 . . 128.10(15) ?
    N2 C2 C3 . . 106.80(15) ?
    C15 C16 C17 . . 120.3(2) ?
    C15 C16 H16 . . 119.9 ?
    C17 C16 H16 . . 119.9 ?
    C14 C13 C12 . . 120.77(19) ?
    C14 C13 H13 . . 119.6 ?
    C12 C13 H13 . . 119.6 ?
    O1 C9 O2 1 . 124.91(16) ?
    O1 C9 O2 . . 124.91(16) ?
    O1 C9 C6 1 . 124.73(17) ?
    O1 C9 C6 . . 124.73(17) ?
    O2 C9 C6 . . 110.33(15) ?
    O2 C10 C11 . . 110.43(19) ?
    O2 C10 H10A . . 109.6 ?
    C11 C10 H10A . . 109.6 ?
    O2 C10 H10B . . 109.6 ?
    C11 C10 H10B . . 109.6 ?
    H10A C10 H10B . . 108.1 ?
    C14 C15 C16 . . 119.8(2) ?
    C14 C15 H15 . . 120.1 ?
    C16 C15 H15 . . 120.1 ?
    S1 C8 H8A . . 109.5 ?
    S1 C8 H8B . . 109.5 ?
    H8A C8 H8B . . 109.5 ?
    S1 C8 H8C . . 109.5 ?
    H8A C8 H8C . . 109.5 ?
    H8B C8 H8C . . 109.5 ?
    C10 C11 H11A . . 109.5 ?
    C10 C11 H11B . . 109.5 ?
    H11A C11 H11B . . 109.5 ?
    C10 C11 H11C . . 109.5 ?
    H11A C11 H11C . . 109.5 ?
    H11B C11 H11C . . 109.5 ?
    O3 C24 H24A . . 109.5 ?
    O3 C24 H24B . . 109.5 ?
    H24A C24 H24B . . 109.5 ?
    O3 C24 H24C . . 109.5 ?
    H24A C24 H24C . . 109.5 ?
    H24B C24 H24C . . 109.5 ?
    C15 C14 C13 . . 120.3(2) ?
    C15 C14 H14 . . 119.8 ?
    C13 C14 H14 . . 119.8 ?
loop_
    _geom_torsion_atom_site_label_1
    _geom_torsion_atom_site_label_2
    _geom_torsion_atom_site_label_3
    _geom_torsion_atom_site_label_4
    _geom_torsion_site_symmetry_1
    _geom_torsion_site_symmetry_2
    _geom_torsion_site_symmetry_3
    _geom_torsion_site_symmetry_4
    _geom_torsion
    _geom_torsion_publ_flag
    C2 N2 N1 C4 . . . . 0.92(19) ?
    C1 N2 N1 C4 . . . . 178.78(17) ?
    C7 C6 C5 C3 . . . . -0.5(2) ?
    C9 C6 C5 C3 . . . . -177.72(15) ?
    C7 C6 C5 C18 . . . . 178.87(14) ?
    C9 C6 C5 C18 . . . . 1.6(2) ?
    C19 C18 C5 C6 . . . . -117.54(18) ?
    C23 C18 C5 C6 . . . . 66.4(2) ?
    C19 C18 C5 C3 . . . . 61.8(2) ?
    C23 C18 C5 C3 . . . . -114.30(19) ?
    C19 C18 C23 C22 . . . . -1.3(3) ?
    C5 C18 C23 C22 . . . . 174.93(17) ?
    C23 C18 C19 C20 . . . . -0.2(3) ?
    C5 C18 C19 C20 . . . . -176.43(16) ?
    N2 N1 C4 C3 . . . . -1.47(18) ?
    N2 N1 C4 C12 . . . . 178.47(14) ?
    C6 C5 C3 C2 . . . . 1.5(2) ?
    C18 C5 C3 C2 . . . . -177.89(14) ?
    C6 C5 C3 C4 . . . . 178.94(18) ?
    C18 C5 C3 C4 . . . . -0.4(3) ?
    N1 C4 C3 C2 . . . . 1.46(18) ?
    C12 C4 C3 C2 . . . . -178.47(17) ?
    N1 C4 C3 C5 . . . . -176.19(19) ?
    C12 C4 C3 C5 . . . . 3.9(3) ?
    N1 C4 C12 C13 . . . . 42.4(2) ?
    C3 C4 C12 C13 . . . . -137.69(19) ?
    N1 C4 C12 C17 . . . . -135.43(18) ?
    C3 C4 C12 C17 . . . . 44.5(3) ?
    C24 O3 C21 C22 . . . . -176.7(2) ?
    C24 O3 C21 C20 . . . . 3.6(3) ?
    O3 C21 C20 C19 . . . . 177.29(17) ?
    C22 C21 C20 C19 . . . . -2.4(3) ?
    C18 C19 C20 C21 . . . . 2.1(3) ?
    C2 N3 C7 C6 . . . . 0.9(2) ?
    C2 N3 C7 S1 . . . . 178.58(12) ?
    C5 C6 C7 N3 . . . . -0.8(3) ?
    C9 C6 C7 N3 . . . . 176.44(16) ?
    C5 C6 C7 S1 . . . . -178.50(13) ?
    C9 C6 C7 S1 . . . . -1.3(2) ?
    C8 S1 C7 N3 . . . . -2.36(18) ?
    C8 S1 C7 C6 . . . . 175.47(15) ?
    C13 C12 C17 C16 . . . . 0.8(3) ?
    C4 C12 C17 C16 . . . . 178.66(16) ?
    C18 C23 C22 C21 . . . . 0.9(3) ?
    O3 C21 C22 C23 . . . . -178.79(18) ?
    C20 C21 C22 C23 . . . . 0.9(3) ?
    C7 N3 C2 N2 . . . . -178.44(16) ?
    C7 N3 C2 C3 . . . . 0.3(2) ?
    N1 N2 C2 N3 . . . . 178.93(15) ?
    C1 N2 C2 N3 . . . . 1.3(3) ?
    N1 N2 C2 C3 . . . . 0.00(19) ?
    C1 N2 C2 C3 . . . . -177.67(18) ?
    C5 C3 C2 N3 . . . . -1.5(3) ?
    C4 C3 C2 N3 . . . . -179.75(16) ?
    C5 C3 C2 N2 . . . . 177.41(14) ?
    C4 C3 C2 N2 . . . . -0.86(17) ?
    C12 C17 C16 C15 . . . . -0.2(3) ?
    C17 C12 C13 C14 . . . . -1.6(3) ?
    C4 C12 C13 C14 . . . . -179.45(18) ?
    O1 O1 C9 O2 1 . . . 0.00(13) ?
    O1 O1 C9 C6 1 . . . 0.00(9) ?
    C10 O2 C9 O1 . . . 1 4.7(3) ?
    C10 O2 C9 O1 . . . . 4.7(3) ?
    C10 O2 C9 C6 . . . . -177.05(17) ?
    C5 C6 C9 O1 . . . 1 73.3(2) ?
    C7 C6 C9 O1 . . . 1 -104.0(2) ?
    C5 C6 C9 O1 . . . . 73.3(2) ?
    C7 C6 C9 O1 . . . . -104.0(2) ?
    C5 C6 C9 O2 . . . . -104.97(18) ?
    C7 C6 C9 O2 . . . . 77.8(2) ?
    C9 O2 C10 C11 . . . . 99.1(2) ?
    C17 C16 C15 C14 . . . . 0.3(3) ?
    C16 C15 C14 C13 . . . . -1.0(4) ?
    C12 C13 C14 C15 . . . . 1.7(3) ?
loop_
    _geom_hbond_atom_site_label_D
    _geom_hbond_atom_site_label_H
    _geom_hbond_atom_site_label_A
    _geom_hbond_site_symmetry_A
    _geom_hbond_distance_DH
    _geom_hbond_distance_HA
    _geom_hbond_distance_DA
    _geom_hbond_angle_DHA
    _geom_hbond_publ_flag
    C13 H13 Cg1 2_655 0.93 2.85 3.455(2) 124 yes
    C23 H23 Cg2 2_665 0.93 3.02 3.738(2) 136 yes
_shelx_space_group_comment
;
The symmetry employed for this shelxl refinement is uniquely defined
by the following loop, which should always be used as a source of
symmetry information in preference to the above space-group names.
They are only intended as comments.
;
_shelx_estimated_absorpt_T_min     ?
_shelx_estimated_absorpt_T_max     ?
_shelx_hkl_file
;
   0   0   3 88.9832 31.1471  11
   0   0   3 75.7841 31.9848   5
   0   0   4 30133.7 444.189  11
   0   0   4 30852.8 576.619   5
   0   0   4 30486.5 571.079   8
   0   0   4 31534.3 615.909  14
   0   0   5 50684.8 644.842  11
   0   0  -5 52135.8 855.403   8
   0   0   5 50176.2 877.109  14
   0   0   6 73820.7 854.022  11
   0   0   6 73836.0 1169.98  14
   0   0  -7 383.706 110.096   8
   0   0   7 375.084 116.675  14
   0   0   7 385.289 79.7865  11
   0   0   8 267.931 72.2393  11
   0   0  -8 251.106 103.279   8
   0   0   8 338.384 107.530  14
   0   0   9 9841.85 546.188  14
   0   0   9 10116.3 387.496  11
   0   0  10 1016.03 195.540  14
   0   0  11 3975.08 390.303  14
   0   0  12 1190.85 237.521  14
   0   0  13 565.694 198.861  14
   0  -1  13 20.1852 108.510  14
   0  -1  12 1986.49 305.972  14
   0  -1  11 153.452 105.931  14
   0   1 -11 566.860 150.856   8
   0  -1  10 212.823 55.2869  11
   0  -1  10 284.243 128.000  14
   0   1 -10 248.514 120.082   8
   0  -1   9 331.000 117.854  14
   0   1  -9 410.195 123.602   8
   0  -1   9 257.041 76.2243  11
   0  -1   8 22551.8 749.319  14
   0  -1   8 22638.0 507.606  11
   0   1  -7 5525.27 323.274   8
   0  -1   7 4790.11 219.702  11
   0  -1   7 4641.21 318.010  14
   0   1  -6 10569.0 405.395   8
   0   1  -6 10610.8 349.886   2
   0  -1   6 10243.4 427.919  14
   0   1  -5 23131.5 463.086   2
   0  -1   5 24470.4 558.784   5
   0   1  -5 23867.9 552.848   8
   0   1  -5 23897.4 553.028   5
   0  -1   5 23599.6 584.283  14
   0  -1   4 5022.09 227.143   5
   0   1  -4 4901.30 221.041   8
   0  -1   4 4775.88 219.103   8
   0   1  -4 4939.60 186.303   2
   0  -1   4 5028.97 244.006  14
   0  -1   3 26341.7 356.811   1
   0   1  -3 26812.4 354.529   2
   0  -1   2 26625.9 262.178   2
   0   1   3 75504.3 864.502   8
   0   1   3 77172.5 890.155  14
   0  -1  -3 76263.4 751.020  11
   0   1   3 75008.8 735.754  11
   0   1   3 74037.8 570.688   6
   0   1   4 55114.6 697.286  11
   0   1   4 55636.4 534.121   6
   0   1   4 55720.4 831.545   8
   0   1   4 57409.6 882.095  14
   0   1   5 213.544 65.0028  14
   0   1   5 67.7047 46.6656  11
   0   1   5 237.264 44.5250   6
   0   1   6 73111.0 1211.87  14
   0   1   6 72534.6 705.966   6
   0   1   7 1459.43 105.832   6
   0   1   7 1541.42 205.289  14
   0   1   8 5306.62 208.060   6
   0   1   8 5426.15 395.616  14
   0   1   9-52.1206 91.6030  14
   0   1  10 2602.02 314.360  14
   0   1  11 2700.99 338.611  14
   0   1  12 1112.70 241.016  14
   0   1  13 148.011 141.831  14
   0  -2  14-281.130 155.103  14
   0  -2  13 74.3074 102.711  14
   0   2 -13 48.6071 102.479   8
   0   2 -12 396.297 141.717   8
   0  -2  12 649.228 181.031  14
   0   2 -11 1049.91 195.204   8
   0  -2  11 835.608 197.504  14
   0  -2  10 10318.5 589.775  14
   0   2 -10 11449.7 565.496   8
   0  -2  10 10641.4 372.987  11
   0   2  -9 1778.15 214.522   8
   0  -2   9 1687.25 230.424  14
   0  -2   9 1526.52 140.644  11
   0   2  -8-45.3308 71.9388   5
   0   2  -8 50.0932 68.7767   8
   0  -2   8 56.4786 84.5696  14
   0   2  -7 92.9357 65.2731   5
   0  -2   7 109.510 72.8594  14
   0   2  -7 94.9841 44.2304   2
   0   2  -7 98.5652 67.2507   8
   0   2  -6 14244.6 369.354   2
   0  -2   6 13441.6 361.778   1
   0   2  -6 14360.7 471.393   8
   0   2  -6 14116.2 466.136   5
   0  -2   6 13669.4 504.600  14
   0  -2   5 246.522 49.2276   1
   0   2  -5 213.003 67.5022   5
   0   2  -5 316.305 69.8113   8
   0  -2   5 270.132 63.0072   5
   0  -2   5 113.115 45.5659  14
   0  -2   5 199.321 55.2824   8
   0  -2   4 514.629 55.5968   2
   0  -2   4 438.169 53.8905   1
   0  -2   4 545.908 90.6660  14
   0  -2   4 440.346 69.9124   5
   0  -2   4 513.178 75.0898   8
   0   2  -4 402.481 74.4914   8
   0  -2   3 13891.5 333.531   8
   0  -2   3 13827.4 338.238   5
   0   2  -3 13243.8 240.931   1
   0   2  -1 845422. 1671.19  10
   0   2   0 2968.03 111.641   4
   0   2   1 47148.9 439.019   4
   0   2   2 3116.75 177.874  14
   0  -2  -2 3154.73 143.497   6
   0  -2  -2 3105.12 166.846  11
   0   2   3 81228.4 1015.90  14
   0  -2  -3 81745.1 915.783  11
   0  -2  -3 81287.1 737.076   6
   0   2   4 40854.2 792.020  14
   0  -2  -4 42305.6 708.255  11
   0   2   5 42202.2 890.590  14
   0   2   6 1635.72 197.968  14
   0   2   7 2420.06 255.624  14
   0   2   8 1529.44 227.123  14
   0   2   9 8348.85 533.943  14
   0   2  10 144.755 123.779  14
   0   2  11 1342.37 258.777  14
   0   2  12 2947.79 385.557  14
   0   3 -14 3132.81 380.389   8
   0  -3  14 3235.05 419.026  14
   0  -3  13 2797.58 370.398  14
   0   3 -13 3423.37 375.030   8
   0  -3  12 65.4427 112.081  14
   0   3 -12 68.7581 84.5861   8
   0   3 -11 514.124 137.115   8
   0  -3  11 464.674 156.949  14
   0   3 -10 916.444 169.720   8
   0  -3  10 714.815 160.414  14
   0   3 -10 855.359 163.206   5
   0   3  -9 4716.03 341.953   8
   0  -3   9 4539.27 364.660  14
   0   3  -9 4895.21 360.480   5
   0   3  -8 80.7593 60.9983   8
   0   3  -8 154.602 74.2954   5
   0  -3   8 142.051 89.0952  14
   0   3  -7 546.046 110.163   5
   0   3  -7 488.542 109.349   8
   0  -3   7 463.051 73.4297   1
   0  -3   7 303.492 97.8748  14
   0   3  -6-5.88356 39.5691   5
   0   3  -6 57.3486 48.0517   8
   0   3  -5 30498.5 648.944   5
   0  -3   5 29724.8 415.711   2
   0   3  -5 30346.5 639.264   8
   0   3  -4 33967.2 453.269   1
   0   3  -4 35172.5 636.909   8
   0  -3   4 35921.0 652.864   5
   0  -3   3 188039. 1418.82   5
   0  -3   3 186306. 1388.71  12
   0  -3   2 38771.2 481.486  10
   0  -3   2 40217.0 592.130  12
   0   3  -1 4250.31 117.207   7
   0  -3   1 4492.19 190.276  12
   0   3  -1 4447.71 140.239  10
   0  -3   1 4358.35 176.870   4
   0  -3   0 13578.4 287.480   4
   0   3   0 13996.9 293.532   4
   0   3   0 13768.7 337.387  12
   0   3   1 22960.4 244.982   9
   0   3   1 23979.0 371.901   4
   0  -3  -2 2463.51 155.482   6
   0   3   2 2638.77 131.304   4
   0   3   2 2640.20 185.501  14
   0   3   3 30022.5 670.628  14
   0  -3  -3 30857.7 546.238   6
   0   3   4 6002.13 336.128  14
   0  -3  -4 6054.59 245.435   6
   0   3   5 2912.27 251.150  14
   0   3   6 48.4721 63.0685  14
   0   3   7 35.2275 63.8321  14
   0   3   8 5011.73 407.197  14
   0   3   9 642.171 166.355  14
   0   3  10 774.812 204.449  14
   0   3  11-68.0286 105.743  14
   0   3  12 607.397 192.611  14
   0   4 -15-59.7078 96.3735   8
   0   4 -14 60.7123 104.647   8
   0   4 -13 3566.83 376.483   8
   0   4 -12 1455.93 230.728   8
   0   4 -11 952.061 179.219   8
   0   4 -11 1669.57 238.296   5
   0   4 -10 11235.0 566.904   8
   0   4 -10 12191.7 586.134   5
   0   4  -9 789.510 147.487   8
   0   4  -9 530.281 134.480   5
   0   4  -8 2910.12 260.089   8
   0   4  -8 2846.50 255.130   5
   0   4  -7 2277.31 212.414   8
   0   4  -7 2252.72 215.644   5
   0   4  -6 8030.13 368.015   8
   0   4  -6 8554.43 388.370   5
   0  -4   6 8060.15 228.080   2
   0   4  -6 7876.30 261.320   1
   0   4  -5 24615.8 436.424   1
   0   4  -5 26333.2 639.830   5
   0   4  -5 25754.3 626.079   8
   0   4  -4 22120.8 545.624   8
   0   4  -4 21312.1 549.601   5
   0   4  -3 98344.7 941.335   7
   0   4  -3 99794.1 1133.30  12
   0  -4   3 100006. 928.618  10
   0   4  -2 64790.6 852.087  12
   0   4  -2 63085.8 615.604   7
   0  -4   2 64543.8 845.027  12
   0  -4   1 22495.6 450.837   4
   0   4  -1 21984.8 484.745  12
   0   4  -1 21326.3 345.293  10
   0  -4   0 51941.1 653.778   4
   0   4   0 52378.2 757.998  12
   0   4   1 37.4970 32.2612   4
   0   4   1 45.1196 19.4262   9
   0   4   2 77429.7 795.835   4
   0   4   2 76928.3 1125.97  14
   0   4   3 30226.6 522.005   4
   0  -4  -3 31390.9 634.140   6
   0  -4  -4 9470.12 348.331   6
   0   4   4 8833.29 428.824  14
   0   4   5 8298.66 452.666  14
   0   4   6 117.883 93.4446  14
   0   4   7 2226.92 264.182  14
   0   4   8 432.968 143.687  14
   0   4   9 8254.92 562.901  14
   0   4  10 769.507 203.584  14
   0   4  11 611.439 192.195  14
   0   5 -15 1464.39 277.766   8
   0   5 -14 128.653 97.4207   8
   0   5 -13-10.9373 111.560   8
   0   5 -13-332.680 137.019   5
   0   5 -12-42.2438 95.4164   8
   0   5 -12-33.7224 106.465   5
   0   5 -11 3164.49 318.643   8
   0   5 -11 2700.05 308.545   5
   0   5 -10-37.0560 92.9030   5
   0   5 -10 128.784 84.7430   8
   0   5  -9 1362.55 197.798   8
   0   5  -9 1439.39 198.725   5
   0   5  -8 38.4684 66.7753   8
   0   5  -8-24.8797 65.4333   5
   0   5  -7 740.026 136.381   5
   0  -5   7 671.890 70.8915   2
   0   5  -7 777.267 134.146   8
   0   5  -7 563.439 83.9248   1
   0   5  -6 37.3753 52.3869   8
   0   5  -6 1.92883 29.8316   1
   0   5  -6-72.1271 60.4156   5
   0  -5   6 64.3983 30.2731   2
   0   5  -5 76675.6 1170.77   5
   0   5  -5 76289.7 1143.90   8
   0   5  -4 131265. 1537.91   5
   0  -5   4 129375. 1211.46  10
   0   5  -4 130390. 1252.25   7
   0  -5   3 18614.9 411.581  10
   0   5  -3 19670.9 541.678  12
   0   5  -3 20092.3 580.299   5
   0   5  -3 18708.3 407.460   7
   0   5  -2 3752.98 234.240  12
   0   5  -1 1109.16 87.9740  10
   0   5  -1 1085.47 129.155  12
   0  -5   1 1044.73 109.415   4
   0  -5   0 5800.47 243.938   4
   0   5   0 5600.31 285.527  12
   0   5   1 20081.9 329.709   9
   0   5   1 20385.8 449.674   4
   0   5   2 38445.9 616.977   4
   0   5   2 38965.6 869.559  14
   0  -5  -3 7811.26 354.164   6
   0   5   3 6981.21 388.895  14
   0   5   3 7204.56 274.408   4
   0  -5  -4 1.51237 54.4658   6
   0   5   4 73.8392 63.1440  14
   0   5   4 86.8159 45.1826   4
   0   5   5 2659.06 273.606  14
   0   5   5 2472.23 185.589   4
   0  -5  -5 2747.11 215.943   6
   0   5   6 3468.45 328.081  14
   0   5   7 2060.02 274.400  14
   0   5   8 1202.54 226.999  14
   0   5   9 76.9680 94.1746  14
   0   5  10 1856.06 311.052  14
   0   5  11 61.6859 128.293  14
   0   6 -15-181.192 147.988   8
   0   6 -14-281.652 165.421   5
   0   6 -14 110.160 96.0154   8
   0   6 -13 886.922 194.378   5
   0   6 -13 2088.57 299.774   8
   0   6 -12 255.677 123.666   8
   0   6 -12 5.45082 93.2587   5
   0   6 -11 136.980 98.7319   5
   0   6 -11 128.286 105.042   8
   0   6 -10 830.712 164.648   8
   0   6 -10 825.239 167.507   5
   0   6  -9 4050.35 332.877   8
   0   6  -9 4033.31 355.543   5
   0   6  -8 822.182 160.426   5
   0   6  -8 991.883 164.584   8
   0   6  -7 1016.87 162.489   8
   0   6  -7 1081.19 167.476   5
   0  -6   7 972.849 84.3776   2
   0   6  -7 1148.16 120.939   1
   0   6  -6 1653.23 195.121   8
   0   6  -6 1478.96 184.901   5
   0   6  -5 10299.5 474.688   5
   0   6  -4 42398.0 923.526   5
   0   6  -4 40374.5 868.351  12
   0   6  -4 38887.8 678.160   7
   0  -6   4 36631.8 655.773  10
   0   6  -3 5236.98 309.883  12
   0   6  -3 4791.99 205.809   7
   0   6  -3 5046.71 324.913   5
   0   6  -2 929.833 131.801  12
   0   6  -1 34245.1 524.687  10
   0   6  -1 35565.9 777.768  12
   0   6   0 53926.1 713.149   9
   0   6   0 57017.1 986.680  12
   0   6   1 174.325 85.7683  12
   0   6   1 202.320 64.0185   4
   0   6   1 182.724 40.1862   9
   0   6   2 13996.0 572.527  14
   0   6   2 14201.1 413.888   4
   0  -6  -3 3970.53 280.716   6
   0   6   3 3654.67 311.899  14
   0   6   3 3341.76 203.888   4
   0   6   4 11885.8 391.322   4
   0   6   4 11779.8 580.022  14
   0  -6  -4 11870.3 491.411   6
   0   6   5 14602.1 687.517  14
   0   6   5 14822.0 457.579   4
   0  -6  -5 14917.8 543.500   6
   0   6   6 1.72850 43.1276   4
   0   6   6-48.8370 113.265  14
   0   6   7-161.277 111.175  14
   0   6   8 3725.92 405.240  14
   0   6   9 2232.71 329.502  14
   0   6  10 1408.68 274.624  14
   0   7 -15 284.026 160.817   8
   0   7 -14-111.474 143.757   5
   0   7 -14-68.1612 113.476   8
   0   7 -13-13.5935 90.4985   8
   0   7 -13-74.4601 94.1582   5
   0   7 -12 545.603 167.167   5
   0   7 -12 556.815 161.245   8
   0   7 -11 2.34611 109.771   8
   0   7 -11 36.9083 87.4976   5
   0   7 -10-248.740 111.614   8
   0   7 -10 1.44458 85.3801   5
   0   7  -9 186.619 109.021   5
   0   7  -9 22.9942 70.3107   8
   0   7  -8 35.1946 77.5989   5
   0   7  -8 42.6252 78.6223   8
   0   7  -8-27.8543 46.4774   1
   0   7  -7 1935.66 163.365   1
   0   7  -7 2066.79 237.672   8
   0   7  -7 1865.55 233.900   5
   0   7  -6 10297.5 528.543   5
   0   7  -6 10452.1 507.575   8
   0   7  -5 2711.95 263.225   5
   0   7  -4 345.969 108.155  12
   0   7  -4 360.249 115.852   5
   0   7  -4 256.136 63.8923   7
   0   7  -3 13598.3 530.328  12
   0   7  -3 14361.2 587.657   5
   0   7  -2 167.075 77.8843  12
   0   7  -1 354.059 59.6053  10
   0   7  -1 407.663 105.890  12
   0   7   0 23250.1 396.676  13
   0   7   0 22562.3 494.225   9
   0   7   1 14.5819 68.9121  12
   0   7   1-6.16911 28.2822   9
   0   7   2 129.112 94.7115  14
   0   7   2 52.8150 52.5303   4
   0   7   3 1465.87 215.345  14
   0  -7  -3 1673.53 209.117   6
   0   7   3 1340.68 146.168   4
   0  -7  -4 372.335 108.007   6
   0   7   4 324.913 121.613  14
   0   7   4 254.185 74.4594   4
   0   7   5 1612.44 156.891   4
   0   7   5 1700.78 260.663  14
   0  -7  -5 1959.64 217.593   6
   0   7   6 99.9329 113.219  14
   0   7   7 82.8432 108.258  14
   0   7   8-29.1805 101.018  14
   0   7   9 411.189 185.527  14
   0   8 -14 110.313 97.7433   8
   0   8 -13 223.971 114.527   8
   0   8 -13 281.949 140.302   5
   0   8 -12-193.256 140.595   8
   0   8 -12 163.818 118.369   5
   0   8 -11 1922.98 283.887   5
   0   8 -11 1764.22 271.402   8
   0   8 -10 356.276 133.525   5
   0   8 -10 149.861 84.9732   8
   0   8  -9 1057.07 197.762   8
   0   8  -9 1140.01 210.340   5
   0   8  -8 253.040 109.072   8
   0   8  -8 173.797 95.0954   5
   0   8  -8 150.380 57.8713   1
   0   8  -7 647.775 156.740   8
   0   8  -7 729.260 169.148   5
   0   8  -6 13582.7 637.915   5
   0   8  -5 271.646 115.769   5
   0   8  -5 305.707 110.714  12
   0   8  -4 8625.50 463.180  12
   0   8  -4 7877.10 474.446   5
   0   8  -3 2131.99 231.318  12
   0   8  -3 2166.00 255.291   5
   0   8  -2 967.627 158.577  12
   0   8  -1 3626.38 195.007  10
   0   8  -1 3652.79 296.417  12
   0   8   0 9295.69 252.519  13
   0   8   0 10042.8 328.483  10
   0   8   0 10174.7 508.913  12
   0   8   1 229.818 94.1169  14
   0   8   1-17.0677 54.0399  13
   0   8   1 73.4434 88.7051  12
   0   8   2 1863.44 223.786  12
   0  -8  -2 2156.11 257.807   6
   0   8   2 1857.41 259.322  14
   0   8   3 942.747 187.060  14
   0  -8  -3 1244.69 201.270   6
   0  -8  -4 581.785 152.928   6
   0   8   4 560.414 168.281  14
   0   8   5 2625.00 325.831  14
   0  -8  -5 2989.45 287.570   6
   0   8   6 1660.30 283.331  14
   0   8   7 773.601 222.221  14
   0   8   8 5.74744 106.780  14
   0   9 -14 91.1602 101.436   8
   0   9 -13 795.152 211.398   5
   0   9 -13 525.538 181.125   8
   0   9 -12 63.4844 73.5059   5
   0   9 -12-50.6443 85.1745   8
   0   9 -11 119.057 113.582   8
   0   9 -11-181.416 130.303   5
   0   9 -10 75.1920 76.2428   5
   0   9 -10 29.2027 82.0934   8
   0   9  -9 234.188 118.543   5
   0   9  -9 187.205 127.685   8
   0   9  -8 36.7173 91.5899   8
   0   9  -8 42.3840 80.0540   5
   0   9  -7-57.9462 106.312   5
   0   9  -7 71.1988 91.3346   8
   0   9  -6 407.012 139.852   5
   0   9  -5-77.9269 100.578  12
   0   9  -5 101.044 103.971   5
   0   9  -4 253.684 118.800   5
   0   9  -4 201.913 92.8701  12
   0   9  -3 196.375 98.5254  12
   0   9  -3 345.128 121.892   5
   0   9  -2 955.167 167.756  12
   0   9  -1 1510.13 215.051  12
   0   9  -1 1458.85 132.091  10
   0   9   0-93.7607 82.0679  12
   0   9   1 2578.86 278.937  12
   0   9   1 2701.38 312.641  14
   0   9   2 146.421 96.8498  12
   0   9   2 70.6923 101.096  14
   0  -9  -2 31.1467 93.2008   6
   0   9   3-91.8486 95.5967  12
   0   9   3-9.49984 82.2386  14
   0  -9  -3-17.9280 102.736   6
   0   9   4-25.7926 113.254  14
   0  -9  -4-182.464 108.210   6
   0  -9  -5 48.2077 82.5643   6
   0   9   5 86.7207 107.599  14
   0   9   6 1104.21 240.700  14
   0   9   7-356.958 162.447  14
   0  10 -13 39.7483 113.715   8
   0  10 -12 30.9127 101.595   8
   0  10 -12 204.485 128.772   5
   0  10 -11 104.943 131.236   8
   0  10 -11 7.73253 68.4851   5
   0  10 -10-195.849 116.913   8
   0  10 -10 88.0262 106.489   5
   0  10  -9 127.671 95.2333   8
   0  10  -9 51.1894 101.924   5
   0  10  -8 2567.38 322.327   8
   0  10  -8 2863.53 347.718   5
   0  10  -7 704.130 180.551   8
   0  10  -7 956.257 211.042   5
   0  10  -6 940.137 206.651   5
   0  10  -5 3190.09 324.363  12
   0  10  -5 3104.75 336.236   5
   0  10  -4 231.530 103.379  12
   0  10  -4 110.859 94.0255   5
   0  10  -3 1210.68 205.339  12
   0  10  -3 1336.95 230.027   5
   0  10  -2 174.498 99.1751  12
   0  10  -1 693.609 159.713  12
   0  10   0 1670.23 236.319  12
   0 -10  -1 120.380 123.648   6
   0  10   1 166.550 109.941  12
   0  10   1-0.13971 92.4507  14
   0  10   2 193.887 113.253  12
   0  10   2 107.284 131.378  14
   0 -10  -2 105.924 110.320   6
   0  10   3 235.700 111.613  12
   0 -10  -3 123.737 112.327   6
   0  10   4 679.904 164.606  12
   0  10   4 559.878 166.258  14
   0 -10  -4 784.371 189.172   6
   0  10   5-98.0438 137.161  14
   0  10   5-3.11478 100.753  12
   0  11 -12-313.387 160.756   8
   0  11 -11-18.9749 115.024   8
   0  11 -11 239.496 147.629   5
   0  11 -10 145.995 111.012   5
   0  11 -10 82.6810 112.914   8
   0  11  -9 1243.32 230.682   8
   0  11  -9 1475.59 267.623   5
   0  11  -8 480.659 181.751   5
   0  11  -8 740.820 198.514   8
   0  11  -7 23.7622 88.0724   5
   0  11  -6 5.02855 102.148   5
   0  11  -5-32.1702 87.0380  12
   0  11  -5 132.869 116.799   5
   0  11  -4 22.8455 80.1010  12
   0  11  -4 144.786 113.642   5
   0  11  -3 2698.02 346.737   5
   0  11  -3 2239.74 283.403  12
   0  11  -2 407.789 166.614   5
   0  11  -2 348.085 135.800  12
   0  11  -1 849.556 191.544  12
   0  11   0 338.414 123.700  14
   0  11   0 177.974 90.4099  12
   0  11   1 341.278 134.707  12
   0  11   1 242.494 148.281  14
   0 -11  -1 143.505 120.021   6
   0  11   2 757.061 184.541  12
   0 -11  -2 891.356 206.434   6
   0  11   2 549.178 177.432  14
   0 -11  -3 78.8074 90.9057   6
   0  11   3-218.719 157.672  12
   0  11   3-31.3010 96.3328  14
   0  11   4 140.230 102.117  12
   0 -11  -4 55.7376 104.722   6
   0  11   5-61.2097 106.567  12
   0  12 -10 392.812 162.788   8
   0  12  -9 809.486 217.883   8
   0  12  -9 340.654 179.807   5
   0  12  -8 259.434 128.371   8
   0  12  -8 434.109 183.517   5
   0  12  -7 163.885 128.708   5
   0  12  -6 166.792 126.442   5
   0  12  -5 5.97293 105.094   5
   0  12  -5 9.82614 119.223  12
   0  12  -4 341.169 141.436  12
   0  12  -4 377.370 168.882   5
   0  12  -3 876.794 209.810  12
   0  12  -3 693.203 201.421   5
   0  12  -2 460.173 161.316   5
   0  12  -2 283.589 134.558  12
   0  12  -1-106.274 115.254  12
   0  12   0 140.420 121.683  12
   0 -12   0 253.646 139.649   6
   0  12   0 160.750 114.612  14
   0  12   1 667.267 169.502  12
   0 -12  -1 890.907 214.617   6
   0  12   1 894.401 237.129  14
   0 -12  -2 250.975 129.277   6
   0  12   2 412.578 163.239  12
   0  12   3 610.339 183.124  12
   0 -12  -3 722.112 197.849   6
   0  13  -5 1120.42 233.660  12
   0  13  -4 1085.24 233.972  12
   0  13  -3 35.7882 118.362  12
   0  13  -2 151.540 116.013  12
   0  13  -1 67.0973 95.5468  12
   0  13   0 196.438 128.886  12
  -1  13   1-218.288 138.342  12
  -1  13   0 214.641 124.341  12
  -1  13  -1-82.4591 126.394  12
  -1  13  -2-69.8708 130.445  12
  -1  13  -3 151.851 104.785  12
  -1  13  -3-26.0182 98.8956   5
  -1  13  -4 194.283 134.817  12
  -1  13  -4-215.358 163.118   5
  -1  13  -5-79.0057 155.268   5
  -1  13  -5 270.430 149.935  12
  -1  13  -6-120.003 122.275   5
  -1  13  -7 269.781 159.033   8
  -1  13  -7 79.4799 109.878   5
  -1  12   4 290.551 148.651  12
   1 -12  -4 122.856 111.232   6
   1 -12  -3 348.806 167.396   6
  -1  12   3 366.350 138.281  12
  -1  12   2-104.358 113.972  12
   1 -12  -2 108.030 124.393   6
  -1  12   1 2198.06 338.703  14
   1 -12  -1 2314.63 328.839   6
  -1  12   1 2464.32 341.832  12
  -1  12   0-33.5182 120.172  14
  -1  12   0 218.994 144.295  12
   1 -12   0 78.5337 114.427   6
  -1  12  -1 79.6232 103.668  12
   1 -12   1-47.7991 133.302   6
  -1  12  -2 1109.96 265.470   5
  -1  12  -2 933.431 205.222  12
  -1  12  -3 289.864 127.357  12
  -1  12  -3 481.011 176.206   5
  -1  12  -4 156.263 114.650  12
  -1  12  -4 440.841 170.272   5
  -1  12  -5-142.450 107.451   5
  -1  12  -5 128.999 90.0366  12
  -1  12  -6 41.2717 98.8705   5
  -1  12  -7 75.4450 85.6336   5
  -1  12  -7 7.76159 120.616   8
  -1  12  -8 223.285 153.984   8
  -1  12  -8-183.442 135.277   5
  -1  12  -9 161.710 117.230   8
  -1  12  -9 3.36437 94.2674   5
  -1  12 -10 25.0331 104.753   8
  -1  12 -10-47.9254 94.7543   5
   1 -11  -5-228.162 144.684   6
  -1  11   5-110.124 129.830  12
   1 -11  -4-136.160 108.287   6
  -1  11   4 7.10543 97.5219  12
  -1  11   4 58.7302 98.2386  14
   1 -11  -3 1440.63 252.706   6
  -1  11   3 1735.31 296.891  14
  -1  11   3 1453.60 267.017  12
   1 -11  -2 548.311 175.303   6
  -1  11   2 346.829 141.220  12
  -1  11   2 360.578 152.534  14
  -1  11   1 1761.40 256.157  12
   1 -11  -1 2520.46 326.230   6
  -1  11   1 1928.58 308.858  14
  -1  11   0 1786.52 270.619  12
   1 -11   0 1430.30 251.305   6
  -1  11  -1 649.299 172.175  12
  -1  11  -2 190.836 124.272  12
  -1  11  -3 21.9254 84.8271   5
  -1  11  -3-83.1076 110.171  12
  -1  11  -4-114.046 110.318  12
  -1  11  -4-188.779 120.336   5
  -1  11  -5 2965.22 342.875  12
  -1  11  -5 3458.62 375.223   5
  -1  11  -6 160.439 122.204   5
  -1  11  -7 364.461 140.776   5
  -1  11  -7 144.058 120.278   8
  -1  11  -8-177.235 136.724   8
  -1  11  -8 166.957 125.482   5
  -1  11  -9 290.682 134.228   5
  -1  11  -9 231.266 121.735   8
  -1  11 -10 200.057 125.179   8
  -1  11 -10 52.6969 90.0706   5
  -1  11 -11 153.199 99.9686   5
  -1  11 -11 131.987 127.149   8
  -1  10   6 1949.08 333.879  14
  -1  10   5 973.083 235.514  14
   1 -10  -5 1417.24 230.318   6
   1 -10  -4 1397.02 236.584   6
  -1  10   4 1105.08 220.420  12
  -1  10   4 928.107 231.193  14
  -1  10   3 3809.57 411.695  14
  -1  10   3 4515.18 407.488  12
   1 -10  -3 4407.18 408.058   6
  -1  10   2 895.270 203.920  14
   1 -10  -2 1799.27 267.704   6
  -1  10   2 1558.10 242.258  12
   1 -10  -1 75.3098 124.559   6
  -1  10   1 91.8336 95.4281  14
  -1  10   1-112.974 103.286  12
  -1  10   0 593.515 158.278  12
   1 -10   0 533.802 177.264   6
  -1  10  -1 1432.55 224.346  12
  -1  10  -2 2975.55 320.675  12
  -1  10  -3 56.8906 105.047   5
  -1  10  -3-131.315 102.733  12
  -1  10  -4-31.1560 94.2234   5
  -1  10  -4-65.9980 103.192  12
  -1  10  -5 1269.05 222.582   5
  -1  10  -5 1271.78 224.646  12
  -1  10  -6 4889.94 422.161   5
  -1  10  -7 1100.05 218.542   8
  -1  10  -7 1173.23 213.603   5
  -1  10  -8 181.605 110.922   8
  -1  10  -8 220.479 135.351   5
  -1  10  -9 164.744 123.795   8
  -1  10  -9 39.6891 83.5832   5
  -1  10 -10 121.854 109.631   8
  -1  10 -10 317.858 138.043   5
  -1  10 -11 374.872 127.196   5
  -1  10 -11 322.696 158.906   8
  -1  10 -12-13.1904 97.0861   8
  -1   9   7 16.0707 107.063  14
  -1   9   6 146.767 96.5088  14
  -1   9   5-80.5028 124.560  14
   1  -9  -5 58.2351 91.1784   6
  -1   9   4 1928.80 289.611  14
   1  -9  -4 1827.43 241.281   6
  -1   9   3 152.957 92.0912  12
   1  -9  -3 186.848 128.776   6
  -1   9   3 203.910 90.3881   4
  -1   9   3 274.073 97.3541  14
   1  -9  -2 1641.07 238.780   6
  -1   9   2 1775.51 237.817  12
  -1   9   2 1162.79 214.172  14
   1  -9  -1 2668.51 297.437   6
  -1   9   1 2570.42 276.455  12
  -1   9   0 50.2879 79.3271  12
  -1   9   0-40.8243 43.9728  10
  -1   9  -1 3372.39 306.916  12
  -1   9  -1 3573.52 231.066  10
  -1   9  -2-80.1222 101.392  12
  -1   9  -2 60.2274 70.1599  10
  -1   9  -3 17117.1 708.595  12
  -1   9  -3 18982.3 768.593   5
  -1   9  -4 18797.0 731.426  12
  -1   9  -4 17737.0 731.648   5
  -1   9  -5 311.573 126.796  12
  -1   9  -5 174.218 103.909   5
  -1   9  -6 1380.47 209.819   5
  -1   9  -7-5.58219 87.2557   5
  -1   9  -7 143.404 103.487   8
  -1   9  -8 1168.63 213.602   8
  -1   9  -8 899.991 135.365   1
  -1   9  -8 1096.89 192.555   5
  -1   9  -9 134.531 108.546   8
  -1   9  -9 293.694 125.872   5
  -1   9 -10 452.199 142.233   5
  -1   9 -10 828.284 207.708   8
  -1   9 -11 346.269 135.426   8
  -1   9 -11 293.929 139.961   5
  -1   9 -12 152.044 103.259   8
  -1   9 -12 52.5300 92.0907   5
  -1   9 -13 273.754 155.484   8
  -1   8   8 1471.18 271.266  14
  -1   8   7 3.30566 98.2278  14
  -1   8   6 2145.10 316.893  14
  -1   8   5 562.928 156.948  14
   1  -8  -5 733.062 151.016   6
  -1   8   5 839.444 136.826   4
   1  -8  -4 7854.78 466.243   6
  -1   8   4 7343.11 371.431   4
  -1   8   4 6933.01 496.546  14
  -1   8   3 641.890 160.528  14
   1  -8  -3 612.100 146.941   6
  -1   8   3 502.126 105.452   4
  -1   8   2 3628.60 315.415  12
  -1   8   2 3410.97 258.474   4
  -1   8   2 3176.26 324.039  14
   1  -8  -2 3556.23 316.393   6
  -1   8   1 898.694 158.546  12
   1  -8  -1 981.605 186.509   6
  -1   8   0 577.969 122.574  12
  -1   8  -1 11368.6 526.650  12
  -1   8  -1 10965.1 385.974  10
  -1   8  -2 23.1894 61.4603  12
  -1   8  -2 161.134 70.9721  10
  -1   8  -3 144.445 102.182  12
  -1   8  -3 112.247 92.7732   5
  -1   8  -3 70.4104 36.7117   7
  -1   8  -4 25511.1 809.228   5
  -1   8  -4 23461.4 772.028  12
  -1   8  -5 432.314 128.149  12
  -1   8  -5 72.8533 64.2271   5
  -1   8  -6 225.020 95.0733   5
  -1   8  -6 30.1782 75.9135   8
  -1   8  -7 3703.79 338.208   8
  -1   8  -7 3409.95 254.528   1
  -1   8  -7 3586.54 317.368   5
  -1   8  -8 2833.28 298.679   8
  -1   8  -8 3177.04 315.234   5
  -1   8  -8 2845.61 222.704   1
  -1   8  -9 218.137 120.978   5
  -1   8  -9 70.3529 102.264   8
  -1   8  -9 147.732 65.6373   1
  -1   8 -10 441.980 156.734   8
  -1   8 -10 467.940 142.078   5
  -1   8 -11 51.6339 93.6583   5
  -1   8 -11 90.7444 91.6037   8
  -1   8 -12-50.7990 96.8082   5
  -1   8 -12 236.976 117.927   8
  -1   8 -13 572.261 165.181   8
  -1   8 -14 580.148 192.038   8
  -1   7   9-20.3655 135.975  14
  -1   7   8 4278.57 441.384  14
  -1   7   7 66.2022 105.065  14
  -1   7   6 696.573 177.460  14
  -1   7   6 798.491 129.628   4
   1  -7  -5 10567.6 514.094   6
  -1   7   5 10535.1 438.019   4
  -1   7   5 10000.3 580.195  14
   1  -7  -4 3970.43 311.580   6
  -1   7   4 3803.78 255.609   4
  -1   7   4 3505.08 329.112  14
   1  -7  -3 2516.33 255.980   6
  -1   7   3 2573.95 208.406   4
  -1   7   3 2676.06 283.953  14
  -1   7   2 126.115 26.6956   9
   1  -7  -2 196.546 87.5990   6
  -1   7   2 267.466 78.6285   4
  -1   7   2 193.094 81.3059  14
  -1   7   1 11535.3 437.860   4
  -1   7   1 11516.3 507.436  12
  -1   7   0 4676.60 317.449  12
  -1   7  -1 64.7003 37.3514  10
  -1   7  -1 333.475 104.292  12
  -1   7  -2 9090.63 342.399  10
  -1   7  -2 9417.00 454.488  12
  -1   7  -3 27.3076 68.0426   5
  -1   7  -3 164.857 92.5548  12
  -1   7  -3-19.5200 41.0879   7
  -1   7  -4 357.742 71.5758   7
  -1   7  -4 241.822 79.6694   5
  -1   7  -5 1023.58 153.365   5
   1  -7   5 1039.58 71.0209  13
  -1   7  -6-6.82228 67.2963   8
  -1   7  -6 80.5761 55.1102   5
  -1   7  -7 149.088 78.2563   5
  -1   7  -7 252.460 77.4389   1
  -1   7  -7 14.4952 77.8970   8
  -1   7  -8 1863.24 175.020   1
  -1   7  -8 1885.26 241.444   8
  -1   7  -8 1904.70 232.613   5
  -1   7  -9-127.273 92.1698   8
  -1   7  -9 179.161 97.0636   5
  -1   7 -10-51.5248 85.0248   8
  -1   7 -10-9.52522 96.7568   5
  -1   7 -11 137.465 110.612   8
  -1   7 -11-59.1957 105.710   5
  -1   7 -12 1830.00 283.567   8
  -1   7 -12 1392.42 233.209   5
  -1   7 -13 1984.78 317.313   8
  -1   7 -14 75.9360 111.207   8
  -1   6  10 1505.55 280.061  14
  -1   6   9 280.928 144.554  14
  -1   6   8 766.524 197.950  14
  -1   6   7 2335.23 298.736  14
  -1   6   7 2285.41 220.262   4
  -1   6   6 8884.02 404.815   4
  -1   6   6 8164.73 524.363  14
   1  -6  -5 193.931 61.9651   7
  -1   6   5 271.820 77.3273   4
   1  -6  -5 396.096 111.310   6
  -1   6   5 244.902 107.417  14
  -1   6   4 6614.45 432.571  14
   1  -6  -4 6337.04 237.120   7
   1  -6  -4 6992.28 381.317   6
  -1   6   4 7227.39 334.478   4
  -1   6   3 6709.06 310.586   4
   1  -6  -3 7309.51 379.363   6
  -1   6   3 6405.99 398.767  14
  -1   6   2 54588.8 874.514   4
  -1   6   2 56355.2 1115.44  14
  -1   6   1 2303.91 213.684  12
  -1   6   1 2266.99 183.002   4
  -1   6   0 2548.55 194.043   4
  -1   6   0 2544.90 218.857  12
  -1   6  -1 6835.21 345.113  12
  -1   6  -1 6525.78 264.275  10
  -1   6  -2 6359.42 333.663  12
  -1   6  -2 6741.91 205.910   7
  -1   6  -2 6730.46 282.698  10
  -1   6  -3 14500.7 526.018  12
  -1   6  -3 14709.4 517.703   5
  -1   6  -4 15666.5 553.264  12
  -1   6  -4 14814.1 517.936   5
  -1   6  -5 850.030 133.771   5
  -1   6  -5 784.397 133.123   8
  -1   6  -6 705.455 125.813   5
  -1   6  -6 801.080 146.541   8
  -1   6  -6 610.165 94.9926   1
  -1   6  -7 33.6111 62.1026   8
  -1   6  -7-32.0315 41.0858   1
  -1   6  -7-5.28748 61.9041   5
  -1   6  -8 836.382 144.981   5
  -1   6  -8 1000.21 172.665   8
  -1   6  -9 802.711 157.105   5
  -1   6  -9 497.118 127.059   8
  -1   6 -10 53.0500 71.8194   5
  -1   6 -10-62.0843 103.002   8
  -1   6 -11 2032.54 277.618   8
  -1   6 -11 2174.58 270.034   5
  -1   6 -12 230.457 115.502   5
  -1   6 -12 378.089 138.254   8
  -1   6 -13 2585.79 342.310   8
  -1   6 -14 594.933 180.267   8
  -1   5  11-46.0059 111.723  14
  -1   5  10 2221.84 325.400  14
  -1   5   9 8503.18 594.520  14
  -1   5   8 257.520 108.571  14
  -1   5   7 7105.95 483.570  14
  -1   5   6 8524.53 510.663  14
   1  -5  -5 2864.72 200.258   7
  -1   5   5 3225.49 299.082  14
  -1   5   4 2040.48 222.431  14
   1  -5  -4 1929.62 136.640   7
  -1   5   4 1994.11 166.925   4
   1  -5  -4 2048.89 183.243   6
  -1   5   3 5709.45 269.741   4
   1  -5  -3 5266.60 186.700   7
   1  -5  -3 5936.76 312.223   6
  -1   5   3 5374.19 335.584  14
  -1   5   2 109462. 1419.35  14
  -1   5   2 106539. 1128.57   4
   1  -5  -2 110146. 1315.65   6
  -1   5   1 599.707 95.7029   4
  -1   5   0 10495.5 354.918   4
   1  -5   0 9799.34 339.383   4
  -1   5   0 10229.4 384.160  12
  -1   5  -1 56227.3 891.252  12
  -1   5  -1 56109.5 720.441  10
  -1   5  -2 686.780 93.8009  10
  -1   5  -2 599.724 101.570  12
  -1   5  -3 6396.10 317.796  12
   1  -5   3 6045.32 262.492  10
   1  -5   3 6004.32 140.420  13
  -1   5  -4 86098.8 1197.37   8
  -1   5  -4 80692.0 1092.56   5
  -1   5  -5 843.411 107.381   1
  -1   5  -5 1114.02 151.116   8
  -1   5  -5 975.916 136.071   5
  -1   5  -6 21088.4 670.425   8
  -1   5  -6 20979.2 612.272   5
  -1   5  -6 19248.6 486.346   1
  -1   5  -7 179.963 58.9099   5
  -1   5  -7 132.122 67.0847   8
  -1   5  -8-15.9670 65.4623   5
  -1   5  -8-35.0739 58.6260   8
  -1   5  -9 4321.82 329.610   5
  -1   5  -9 4210.15 350.006   8
  -1   5 -10 929.672 174.921   5
  -1   5 -10 1269.83 201.999   8
  -1   5 -11 44.3480 95.7825   8
  -1   5 -11 109.631 94.9447   5
  -1   5 -12 105.678 123.620   8
  -1   5 -13 59.4981 130.429   8
  -1   5 -14 73.6946 118.641   8
  -1   4  12 4063.38 471.686  14
  -1   4  11 458.324 142.622  14
  -1   4  10 218.588 117.528  14
  -1   4   9 79.5487 88.2382  14
  -1   4   8 116.023 116.527  14
  -1   4   7 4129.50 348.982  14
  -1   4   6 33394.8 929.606  14
  -1   4   5 2852.56 256.370  14
   1  -4  -4 12569.7 360.893   7
   1  -4  -4 12713.2 414.637   6
  -1   4   4 12059.4 482.068  14
  -1   4   3 52132.8 754.431   4
   1  -4  -3 54336.1 838.687   6
  -1   4   3 54183.6 960.775  14
   1  -4  -3 52544.3 623.269   7
   1  -4  -2 24640.9 570.048   6
  -1   4   2 24087.2 492.131   4
  -1   4   1 78859.3 867.545   4
  -1   4   0 2121.58 144.736   4
   1  -4   0 1991.11 138.928   4
   1  -4   1 40316.9 641.141   4
  -1   4  -1 39152.3 554.299  10
   1  -4   1 39952.7 667.068  12
   1  -4   2 36461.7 646.269   4
   1  -4   2 35160.7 646.276  12
  -1   4  -2 36029.8 573.060  10
   1  -4   2 35106.0 558.778  10
  -1   4  -3 69323.5 877.768   5
   1  -4   3 70465.1 865.328  10
  -1   4  -4 2499.00 195.351   8
  -1   4  -4 2683.47 182.058   5
   1  -4   4 2479.74 176.451   5
  -1   4  -5 3479.97 192.961   1
  -1   4  -5 3676.45 251.632   8
  -1   4  -5 3432.42 218.698   5
  -1   4  -6 1804.53 189.426   8
  -1   4  -6 1707.87 145.937   1
  -1   4  -6 1794.57 174.239   5
  -1   4  -7 7920.07 379.615   5
  -1   4  -7 7803.62 415.857   8
  -1   4  -8-28.4191 60.4359   5
  -1   4  -8-58.3420 80.5350   8
  -1   4  -9 169.273 103.035   8
  -1   4  -9 321.565 105.139   5
  -1   4 -10 11559.6 604.004   8
  -1   4 -10 11764.0 562.987   5
  -1   4 -11 9639.10 590.281   8
  -1   4 -12 2998.88 351.122   8
  -1   4 -13 2797.37 353.252   8
  -1   4 -14 314.453 144.795   8
  -1   3  12 339.968 142.145  14
  -1   3  11 3687.82 410.495  14
  -1   3  10 539.813 149.048  14
  -1   3   9 756.753 172.051  14
  -1   3   8 1220.54 201.370  14
   1  -3  -7 569.230 74.0142   9
  -1   3   7 560.548 140.959  14
   1  -3  -6 14664.7 307.408   9
  -1   3   6 15740.3 599.897  14
  -1   3   5 1454.95 134.221   6
  -1   3   5 1257.77 167.858  14
  -1   3   4 53483.1 756.849   6
  -1   3   4 53211.3 945.877  14
  -1   3   3 42649.9 773.902  14
   1  -3  -3 42023.0 569.509   7
   1  -3  -3 41247.2 657.318   6
   1  -3  -2 2642.11 165.226   6
  -1   3   2 2586.01 180.341  14
   1  -3  -2 2642.55 176.209  11
   1  -3  -1 35006.9 591.991  11
  -1   3   1 34853.3 515.068   4
   1  -3   0 87636.9 811.431   4
  -1   3  -1 73578.6 693.193  10
   1  -3   1 74134.0 772.995   4
   1  -3   2 286592. 1646.05  12
   1  -3   2 285416. 1510.32  10
   1  -3   3 56250.2 797.604  12
   1  -3   3 56519.9 748.903  10
  -1   3  -3 55160.4 689.854   5
   1  -3   3 57764.4 701.139   5
  -1   3  -4 78803.3 838.197   1
  -1   3  -4 80080.2 898.219   5
   1  -3   4 79528.1 900.206   5
  -1   3  -5-42.3694 52.4441   8
  -1   3  -5-8.38487 41.9165   5
   1  -3   5 2.89417 27.7428   5
   1  -3   6 321.570 77.4974  14
  -1   3  -6 319.082 89.2016   8
  -1   3  -6 354.113 78.7323   5
   1  -3   7 3454.77 281.433  14
  -1   3  -7 3581.20 249.729   5
  -1   3  -7 3257.93 176.006   2
  -1   3  -7 3089.31 255.965   8
  -1   3  -8 540.454 84.0504   2
  -1   3  -8 727.394 142.972   8
  -1   3  -8 501.460 106.904   5
   1  -3   8 444.972 116.960  14
   1  -3   9 6949.92 466.102  14
  -1   3  -9 7171.18 449.770   8
   1  -3   9 6478.71 222.661  11
   1  -3  10 1575.09 240.703  14
  -1   3 -10 1692.46 230.478   8
   1  -3  11 1513.99 250.227  14
  -1   3 -11 1759.91 261.305   8
  -1   3 -12 128.457 117.660   8
   1  -3  12 142.193 132.143  14
  -1   3 -13 248.429 123.770   8
   1  -3  13 171.778 132.343  14
  -1   3 -14 225.387 152.954   8
  -1   2  13 123.740 145.736  14
  -1   2  12 2050.75 319.329  14
  -1   2  11 2271.12 313.250  14
  -1   2  10 418.020 137.059  14
  -1   2   9 180.279 111.412  14
   1  -2  -8-31.2333 57.6548   9
  -1   2   8 128.914 81.2273  11
  -1   2   8 20.7874 85.8857  14
  -1   2   7 2506.20 218.194  11
   1  -2  -7 2291.38 163.141   9
  -1   2   7 2227.81 239.366  14
  -1   2   7 2375.99 166.018   6
  -1   2   6 2122.48 187.954  11
  -1   2   6 2418.09 229.326  14
  -1   2   6 2081.64 149.504   6
   1  -2  -6 1863.76 131.241   9
  -1   2   5 54934.9 869.928  11
  -1   2   5 54481.4 968.568  14
   1  -2  -5 53435.9 617.386   9
  -1   2   5 54248.5 719.675   6
  -1   2   4 7229.61 250.018   6
  -1   2   4 6840.09 293.969  11
  -1   2   4 7246.95 319.552  14
  -1   2   3 1852.76 148.732  14
   1  -2  -3 1939.08 127.048   7
  -1   2   3 1885.52 125.568   6
   1  -2  -3 1800.97 139.443  11
  -1   2   2 64270.9 393.411   9
  -1   2   2 64562.4 683.615   6
  -1   2   0 22730.1 241.994  13
  -1   2  -3 82623.7 770.443   1
   1  -2   3 83651.1 751.595   5
   1  -2   3 81916.7 771.775   1
  -1   2  -3 84392.3 765.737   5
  -1   2  -3 83300.7 474.404   2
   1  -2   4 12548.3 333.231   1
   1  -2   4 12481.8 336.088   5
  -1   2  -4 13378.6 258.942   2
  -1   2  -4 12893.1 343.387   5
   1  -2   4 12811.5 405.132  14
   1  -2   4 13197.7 399.474   8
   1  -2   5 26.1814 28.6115   5
  -1   2  -5 56.1623 45.7023   8
  -1   2  -5 55.1814 36.8033   5
  -1   2  -5 97.6504 34.6543   2
   1  -2   5 108.934 42.4745   1
   1  -2   5 115.236 69.1012  14
  -1   2  -6 22133.4 571.916   5
  -1   2  -6 22924.1 636.484   8
   1  -2   6 21061.1 644.361  14
  -1   2  -6 22192.1 462.160   2
   1  -2   7 2864.36 259.983  14
   1  -2   7 2927.69 135.962  11
  -1   2  -7 3230.90 260.832   8
  -1   2  -7 3142.50 195.256   2
   1  -2   8 9205.62 497.402  14
  -1   2  -8 10554.7 504.058   8
   1  -2   8 9687.12 269.529  11
   1  -2   9-31.6425 78.1984  14
  -1   2  -9 96.7588 79.5885   8
   1  -2   9 8.03254 40.7245  11
   1  -2  10 8035.91 529.717  14
  -1   2 -10 8296.20 509.069   8
  -1   2 -11 103.591 91.7966   8
   1  -2  11 61.3085 102.711  14
  -1   2 -12 3507.41 384.111   8
   1  -2  12 2894.38 377.163  14
   1  -2  13 496.516 177.658  14
  -1   1  13 60.5594 115.260  14
  -1   1  12-4.13556 120.230  14
  -1   1  11-30.1772 86.3136  14
  -1   1  10 385.582 122.720  14
  -1   1  10 459.601 113.551  11
  -1   1   9 3515.01 334.464  14
  -1   1   9 3702.00 268.404  11
  -1   1   8 4829.83 287.858  11
  -1   1   8 4541.45 347.867  14
  -1   1   7 15052.3 474.310  11
  -1   1   7 14264.3 561.778  14
  -1   1   6 38501.6 707.668  11
  -1   1   6 36752.0 824.440  14
  -1   1   5 26545.7 632.977  14
  -1   1   5 28059.0 563.227  11
  -1   1   4 22959.1 534.771   5
   1  -1  -4 23584.3 515.517   2
  -1   1   4 22430.3 479.955   8
  -1   1   4 22799.9 466.762  11
  -1   1   4 23023.9 541.113  14
   1  -1  -3 12172.8 328.302   2
  -1   1   3 11745.0 302.292   8
   1  -1  -3 11652.3 309.222   7
   1  -1   3 10738.4 322.514  14
  -1   1  -3 10548.8 267.098   5
   1  -1   3 10764.8 266.357   5
   1  -1   3 10520.6 320.029   8
   1  -1   3 10246.4 282.814   1
   1  -1   4 796.629 101.286   8
   1  -1   4 590.300 89.6687  14
   1  -1   4 568.976 76.8886   5
   1  -1   4 662.442 48.6170  11
   1  -1   5 16297.9 283.090  11
   1  -1   5 16808.6 449.710   5
  -1   1  -5 16834.5 507.364   8
   1  -1   6 4170.86 161.740  11
   1  -1   6 3829.81 274.321  14
  -1   1  -6 4348.70 283.815   8
   1  -1   7 283.785 103.347  14
  -1   1  -7 270.964 83.6516   8
  -1   1  -8 9902.88 497.296   8
   1  -1   8 9476.15 499.081  14
   1  -1   9 119.509 101.272  14
  -1   1  -9-25.6532 83.4828   8
  -1   1 -10 972.037 192.556   8
   1  -1  10 882.609 204.977  14
   1  -1  11 533.567 168.862  14
   1  -1  12 522.903 179.267  14
   1  -1  13 323.532 131.219  14
  -1   0  14 1355.74 281.748  14
  -1   0  13 513.050 170.555  14
  -1   0  12-186.437 117.630  14
  -1   0  11 3283.70 258.286  11
  -1   0  11 2805.98 331.710  14
  -1   0  10 1676.77 179.051  11
  -1   0  10 1579.82 227.803  14
  -1   0   9 18.8495 52.3786  11
  -1   0   9-25.8982 60.4952  14
  -1   0   8 206.496 76.9032  11
  -1   0   8 132.214 83.0963  14
  -1   0   7 31378.3 808.209  14
  -1   0   7 31724.0 645.075  11
   1   0  -6 15339.2 470.117   8
  -1   0   6 15068.0 511.747  14
   1   0  -5 30746.8 372.093   3
   1   0  -5 32800.6 608.039   2
   1   0  -5 32031.9 603.123   8
  -1   0   5 32171.3 599.452   8
  -1   0   5 32176.8 685.108  14
   1   0  -4 5777.05 158.591   3
  -1   0   4 5981.01 258.773   5
  -1   0   4 5914.19 256.201  14
   1   0  -4 5739.32 229.700   2
  -1   0   4 5936.87 224.933   8
   1   0  -4 5953.04 223.943   8
   1   0  -3 606698. 1556.47   3
   1   0  -3 606465. 1866.71   8
  -1   0  -2 18009.8 215.905   3
   1   0   3 102247. 1031.85   8
   1   0   3 104703. 1031.21  14
  -1   0  -3 102344. 686.983  11
   1   0   4 72146.4 985.219  14
   1   0   4 73285.5 888.870   5
   1   0   5 34841.6 771.441  14
   1   0   5 35962.6 699.177   5
   1   0   6 51168.2 1026.46  14
   1   0   6 46321.8 368.739   6
  -1   0  -7 522.554 128.524   8
   1   0   7 528.311 127.126  14
   1   0   7 293.843 31.7978   6
   1   0   8 4220.47 342.584  14
  -1   0  -8 4788.75 357.642   8
   1   0   9 57.1993 82.6647  14
   1   0  10 314.396 128.731  14
   1   0  11 175.194 88.8752  14
   1   0  12 1001.81 230.108  14
   1   0  13 1362.26 271.205  14
  -1  -1  14 140.657 124.811  14
  -1  -1  13 106.632 129.013  14
  -1  -1  12 1447.36 244.691  14
  -1  -1  11-51.1186 86.2704  14
   1   1 -11-10.3312 92.0166   8
  -1  -1  11-90.1604 70.3814  11
  -1  -1  10 1507.92 222.359  14
  -1  -1  10 1498.32 165.183  11
   1   1 -10 1363.69 195.222   8
   1   1  -9 3585.91 290.686   8
  -1  -1   9 3504.87 315.327  14
   1   1  -9 3308.34 143.475   3
   1   1  -8 15522.0 545.193   8
  -1  -1   8 14475.4 596.466  14
   1   1  -8 14799.8 319.960   3
   1   1  -7 242.284 82.3008   8
   1   1  -7 237.267 48.9381   3
  -1  -1   7 203.851 89.1232  14
   1   1  -7 274.303 78.8886   5
   1   1  -6 57157.2 872.781   8
  -1  -1   6 55513.7 962.839  14
   1   1  -6 58332.9 834.334   2
  -1  -1   5 3951.95 202.116   8
  -1  -1   5 4013.68 197.336   2
  -1  -1   5 3889.88 231.796  14
   1   1  -5 4133.78 209.951   8
  -1  -1   4 13589.6 322.303   8
  -1  -1   4 13902.4 383.241  14
  -1  -1   4 14604.3 398.796   5
  -1  -1   4 13935.5 323.944   2
   1   1  -4 13564.2 324.289   8
   1   1  -4 13887.9 400.288   7
   1   1  -3 17387.7 301.910   8
  -1  -1   3 17425.6 388.753   5
  -1  -1   3 17323.3 301.684   8
   1   1  -2 251529. 916.419   8
   1   1   1 34268.1 444.810  14
   1   1   2 33.0572 27.3787  14
   1   1   2 131.832 45.1513   8
   1   1   3 46977.7 398.576   3
  -1  -1  -3 47643.0 391.159   6
   1   1   3 48318.1 746.330  14
   1   1   3 47144.1 755.619   8
  -1  -1  -3 48189.6 608.583  11
   1   1   4 10269.9 390.106  14
  -1  -1  -4 10321.4 307.310  11
   1   1   5 2481.28 216.046  14
  -1  -1  -5 2549.32 165.907  11
   1   1   6 40.3686 53.0039  14
   1   1   7 9809.03 494.833  14
   1   1   8 3194.71 309.091  14
   1   1   9 3478.22 346.173  14
   1   1  10 224.672 92.5302  14
   1   1  11 459.432 169.664  14
   1   1  12 88.4970 114.786  14
  -1  -2  14 1482.02 288.756  14
   1   2 -13 815.798 186.533   8
  -1  -2  13 642.597 197.414  14
   1   2 -12 4.97851 79.7352   8
  -1  -2  12 7.39228 97.0044  14
   1   2 -11 930.948 159.342   8
  -1  -2  11 775.711 124.004  11
  -1  -2  11 1012.47 203.970  14
  -1  -2  10 504.696 146.476  14
   1   2 -10 540.275 73.6020   3
   1   2  -9 2457.07 252.063   5
  -1  -2   9 2261.04 255.132  14
   1   2  -9 2660.99 241.771   8
   1   2  -8 21314.0 690.882   5
   1   2  -8 20611.1 627.950   8
  -1  -2   8 20351.3 693.010  14
  -1  -2   7 17523.4 595.371  14
   1   2  -7 17978.4 536.835   8
   1   2  -7 18864.7 609.721   5
  -1  -2   7 17240.5 376.677   1
  -1  -2   6 7367.78 353.965  14
   1   2  -6 7720.07 363.979   5
  -1  -2   6 7134.27 209.994   1
  -1  -2   6 7217.18 273.538   2
   1   2  -6 7605.33 314.294   8
  -1  -2   5 4355.52 253.008  14
   1   2  -5 4312.79 214.224   8
  -1  -2   5 4499.34 195.680   2
  -1  -2   5 4420.25 137.452   1
  -1  -2   5 4676.51 224.237   8
   1   2  -4 28842.7 491.839   8
  -1  -2   4 29037.6 582.574   5
   1   2  -4 28851.5 582.415   7
   1   2  -3 26480.2 420.554   8
   1   2  -3 26310.9 481.649   7
  -1  -2   3 26675.4 518.342   5
  -1  -2   2 999999. 2983.11   5
  -1  -2   2 994605. 2448.19  12
  -1  -2   1 3490.79 130.675  12
  -1  -2   1 3716.94 115.618  13
   1   2  -1 3382.63 129.076  12
  -1  -2   0 6417.03 134.903   4
   1   2   0 6494.19 178.436   9
  -1  -2   0 6328.80 176.939   9
  -1  -2  -1 3439.95 116.019   9
   1   2   1 3345.84 85.9259   4
   1   2   1 3601.81 176.012  14
   1   2   2 3404.37 195.821  14
  -1  -2  -3 76557.6 694.150   6
   1   2   3 78071.0 1030.38  14
   1   2   4 39920.8 815.596  14
  -1  -2  -4 39460.0 497.900   6
  -1  -2  -4 39611.3 701.457  11
   1   2   5 1368.04 173.547  14
   1   2   5 995.171 63.0855   3
   1   2   6 108.217 55.6329  14
   1   2   7 6657.00 422.055  14
   1   2   8 118.991 81.7223  14
   1   2   9 5958.43 465.768  14
   1   2  10 2031.06 293.108  14
   1   2  11 352.062 160.330  14
   1   2  12 101.423 124.577  14
   1   3 -14 1.75493 111.992   8
  -1  -3  14-132.837 142.365  14
   1   3 -13 2029.99 287.532   8
  -1  -3  13 2153.91 321.249  14
  -1  -3  12 941.973 222.130  14
   1   3 -12 1035.63 191.931   8
  -1  -3  11 889.031 188.330  14
   1   3 -11 833.346 193.558   5
   1   3 -11 854.978 158.750   8
   1   3 -10 3576.10 327.513   5
  -1  -3  10 3410.69 327.618  14
   1   3 -10 3524.78 300.181   8
  -1  -3   9 13.4226 72.4254  14
   1   3  -9 124.891 74.0331   8
  -1  -3   9 90.3475 46.1454   1
   1   3  -9 57.0769 90.3612   5
   1   3  -8 17566.2 572.992   8
  -1  -3   8 16895.5 631.456  14
   1   3  -8 18282.9 648.854   5
   1   3  -7 2747.11 239.391   5
   1   3  -7 2764.11 215.409   8
  -1  -3   7 2520.37 169.338   2
   1   3  -6 97.8525 62.6994   5
  -1  -3   6 260.968 61.4937   2
   1   3  -6 162.466 55.5555   8
   1   3  -5 1232.80 124.368   8
   1   3  -4 30323.9 589.402   7
   1   3  -4 29495.3 542.667   8
  -1  -3   4 29569.7 584.574  12
   1   3  -4 29137.1 608.012  14
  -1  -3   3 664.639 82.5449  12
   1   3  -3 494.668 73.5953   7
  -1  -3   3 431.805 78.4881   5
  -1  -3   2 185425. 1120.03   7
  -1  -3   2 188015. 834.597  13
  -1  -3   2 185978. 1225.06  12
   1   3  -2 189447. 1239.47  12
  -1  -3   2 185039. 834.030  10
   1   3  -1 1505.50 113.077   9
   1   3  -1 1424.39 104.640  12
   1   3   0 7490.83 213.924   9
   1   3   0 7561.82 213.507  13
  -1  -3   0 7205.05 185.149   4
   1   3   0 7212.86 238.484  12
   1   3   1 13872.3 235.838   4
   1   3   1 14233.8 411.280  14
   1   3   2 3961.72 234.789  14
   1   3   2 4152.17 136.262   4
  -1  -3  -2 3959.37 123.199   9
   1   3   3 1327.20 152.970  14
  -1  -3  -3 1363.08 118.005   6
  -1  -3  -4 25230.6 493.441   6
   1   3   4 24943.9 695.539  14
   1   3   5 1944.04 212.800  14
   1   3   6 18.6712 15.9458   3
   1   3   6-17.5782 66.8151  14
   1   3   7 3722.89 340.896  14
   1   3   8-89.9874 111.848  14
   1   3   9 7743.13 538.893  14
   1   3  10 2288.44 329.522  14
   1   3  11 1080.18 240.432  14
   1   4 -15 78.4312 98.3443   8
   1   4 -14-0.56502 91.9077   8
   1   4 -13 115.654 96.8629   8
   1   4 -12 4362.46 366.531   8
   1   4 -12 4501.69 411.884   5
   1   4 -11 595.857 148.086   8
   1   4 -11 403.805 131.563   5
   1   4 -10 520.928 144.518   5
   1   4 -10 357.514 104.264   8
   1   4  -9 200.282 101.877   5
   1   4  -9 146.461 67.1131   8
   1   4  -8 1575.48 207.899   5
   1   4  -8 1493.72 177.534   8
  -1  -4   8 1458.97 135.946   2
  -1  -4   7 33739.7 591.837   2
   1   4  -7 34338.2 766.673   8
   1   4  -7 35194.9 884.591   5
   1   4  -6 270.312 91.4458   5
   1   4  -6 235.205 73.9594   8
   1   4  -6 212.360 38.8156   1
   1   4  -5 14378.6 445.801   8
   1   4  -5 16042.3 534.846   5
   1   4  -4 82941.9 990.677   7
   1   4  -3 74006.4 821.450   7
  -1  -4   3 72342.7 684.727  10
  -1  -4   3 72778.2 920.882  12
   1   4  -3 72776.3 933.308  12
  -1  -4   2 31610.8 576.346  12
  -1  -4   2 31570.7 341.874  13
   1   4  -2 32497.2 582.887  12
  -1  -4   2 32531.8 476.675   7
  -1  -4   1 92627.3 696.989   7
  -1  -4   1 90683.3 863.185   4
   1   4  -1 88673.1 510.997  10
   1   4  -1 93386.1 970.837  12
   1   4  -1 91063.3 932.234   9
   1   4   0 682.680 90.4438  12
   1   4   0 599.419 71.8968  13
  -1  -4   0 668.735 69.9136   4
   1   4   0 563.612 67.2575   9
   1   4   1 160.072 65.8534  14
   1   4   2 8975.62 228.587   4
   1   4   2 8862.60 393.206  14
   1   4   3 3493.90 153.056   4
   1   4   3 3247.33 255.443  14
   1   4   4 1736.44 203.365  14
   1   4   4 1798.71 122.215   4
  -1  -4  -4 1619.93 149.436   6
   1   4   5 14694.4 618.316  14
  -1  -4  -5 15135.9 439.555   6
   1   4   6 1916.53 244.822  14
   1   4   7 1587.84 236.307  14
   1   4   8 6064.39 470.783  14
   1   4   9 255.299 124.552  14
   1   4  10 3205.19 391.517  14
   1   4  11 713.645 213.086  14
   1   5 -15 318.067 152.475   8
   1   5 -14 1009.92 210.827   8
   1   5 -14 648.659 187.183   5
   1   5 -13-19.5605 75.2310   5
   1   5 -13-21.1147 101.990   8
   1   5 -12 1526.43 223.541   8
   1   5 -12 1708.00 261.712   5
   1   5 -11 1797.34 229.563   8
   1   5 -11 1677.51 244.772   5
   1   5 -10 649.245 156.093   5
   1   5 -10 922.811 167.884   8
  -1  -5   9 6899.89 297.522   2
   1   5  -9 7126.15 410.434   8
   1   5  -9 8019.49 481.383   5
   1   5  -8 74.6534 70.2345   5
  -1  -5   8 131.224 51.4909   2
   1   5  -8 70.2988 62.3052   8
   1   5  -7 594.026 133.468   5
   1   5  -7 535.717 65.5696   1
   1   5  -7 534.142 109.314   8
   1   5  -6 3177.42 148.925   1
   1   5  -6 3140.73 242.262   8
   1   5  -6 3349.81 274.760   5
   1   5  -5 42704.2 925.872   5
  -1  -5   4 255.249 39.5997  13
  -1  -5   4 315.924 63.2197  10
   1   5  -4 296.265 71.2302   7
   1   5  -4 286.941 98.5742   5
   1   5  -3 8703.27 412.455   5
   1   5  -3 8599.20 346.457  12
  -1  -5   3 7569.98 165.856  13
  -1  -5   2 23.8004 39.2750   4
   1   5  -2 18.7446 40.6127  12
   1   5  -1 6911.05 301.311  12
   1   5  -1 6890.77 193.238  13
   1   5  -1 6714.77 164.780  10
   1   5  -1 7108.95 281.274   9
  -1  -5   1 7014.01 194.047   7
  -1  -5   1 6801.08 260.199   4
   1   5   0 20334.0 421.110   9
   1   5   0 21061.2 411.761  13
   1   5   0 20402.0 530.575  12
  -1  -5   0 20575.5 424.449   4
   1   5   1 377.505 98.9104  14
   1   5   2 1824.07 118.225   4
   1   5   2 1801.90 196.532  14
   1   5   3 12814.6 317.719   4
   1   5   3 12775.7 538.510  14
  -1  -5  -4 4541.79 274.358   6
   1   5   4 4603.41 349.193  14
   1   5   4 4718.64 204.032   4
  -1  -5  -5 364.961 86.6147   6
   1   5   5 232.191 50.8855   4
   1   5   5 337.436 108.940  14
   1   5   6 3675.19 342.180  14
   1   5   6 3986.26 216.618   4
   1   5   7 7642.29 536.154  14
   1   5   8 297.604 142.465  14
   1   5   9 1527.45 266.998  14
   1   5  10 540.130 200.266  14
   1   6 -15-105.668 148.979   5
   1   6 -14 354.946 121.166   5
   1   6 -14 597.151 180.185   8
   1   6 -13-22.9592 111.582   5
   1   6 -13 281.205 137.730   8
   1   6 -12 1345.03 214.005   8
   1   6 -12 1615.90 260.681   5
   1   6 -11 2203.40 288.983   5
   1   6 -11 2420.78 279.984   8
   1   6 -10 177.498 88.2541   8
   1   6 -10 145.709 100.261   5
   1   6  -9 120.613 58.3585   8
   1   6  -9 73.7219 85.4720   5
  -1  -6   9 222.644 64.8822   2
   1   6  -8-10.0126 56.6249   8
   1   6  -8 52.2807 67.5743   5
  -1  -6   8 59.1610 47.2549   2
   1   6  -7 2310.35 253.033   5
   1   6  -7 2035.88 132.946   1
   1   6  -7 2078.44 216.565   8
   1   6  -6 1299.37 192.539   5
   1   6  -6 1122.32 157.491   8
   1   6  -5 90719.9 1489.90   5
  -1  -6   5 83107.2 992.719  10
  -1  -6   4 19062.5 416.906  10
   1   6  -4 19870.8 601.324  12
   1   6  -3 3335.82 276.573   5
   1   6  -3 3003.86 228.343  12
   1   6  -2 42.4277 45.8943  12
   1   6  -1 150.846 36.5659  10
   1   6  -1 167.180 33.8947  13
   1   6  -1 205.037 76.4868  12
  -1  -6   0 1345.29 123.135   4
   1   6   0 1328.71 112.637  13
   1   6   0 1417.50 157.659  12
  -1  -6   0 1219.62 72.6724   7
   1   6   0 1197.78 111.004   9
   1   6   1 3971.46 272.903  12
   1   6   1 4091.66 308.590  14
   1   6   1 4323.79 226.970  13
   1   6   2-91.9017 72.1054  14
   1   6   3 15320.6 636.146  14
  -1  -6  -3 15594.4 556.166   6
   1   6   3 14715.9 367.374   4
  -1  -6  -4 1001.47 150.923   6
   1   6   4 1072.35 193.745  14
   1   6   4 1070.74 106.738   4
   1   6   5 5356.87 422.323  14
  -1  -6  -5 5498.76 328.336   6
   1   6   6 7500.77 521.788  14
   1   6   7 137.871 101.942  14
   1   6   8 3149.40 382.758  14
   1   6   9-37.9685 102.452  14
   1   7 -14 272.967 143.181   8
   1   7 -14 242.196 134.581   5
   1   7 -13 1240.88 253.001   5
   1   7 -13 1520.57 243.569   8
   1   7 -12 384.436 163.268   5
   1   7 -12 142.295 108.108   8
   1   7 -11 2384.85 279.898   8
   1   7 -11 2556.02 326.385   5
   1   7 -10 48.6373 71.1827   8
   1   7 -10-71.5839 108.573   5
   1   7  -9 1533.51 237.152   5
   1   7  -9 993.796 177.473   8
   1   7  -8-44.3970 65.6003   8
   1   7  -8-3.88025 39.0605   1
   1   7  -8-50.5574 74.6341   5
   1   7  -7 20363.6 772.602   5
   1   7  -7 19984.4 707.701   8
   1   7  -6 52180.7 1211.21   5
   1   7  -5-22.9119 79.9942   5
   1   7  -4 938.470 167.504   5
   1   7  -4 1064.60 155.754  12
   1   7  -3-4.03216 59.5799  12
   1   7  -3 40.9519 63.8779   5
   1   7  -2 1827.09 192.969  12
   1   7  -1 3.88912 20.9495  13
   1   7  -1 28.8124 26.9854  10
   1   7  -1-7.45747 51.9315  12
   1   7   0 8252.73 281.595  13
   1   7   0 7928.67 404.954  12
   1   7   0 7778.91 297.518   9
   1   7   1 11815.0 389.345  13
   1   7   1 12138.7 513.259  12
   1   7   1 12622.5 582.543  14
   1   7   2 110.799 80.3462  14
   1   7   3 5879.55 432.999  14
  -1  -7  -3 5941.62 384.026   6
  -1  -7  -4-82.4082 81.6251   6
   1   7   4-7.35577 82.6459  14
   1   7   5-119.814 102.852  14
  -1  -7  -5 92.4294 79.1160   6
   1   7   6 1204.39 231.887  14
   1   7   7 1296.15 261.635  14
   1   7   8 4.60820 118.284  14
   1   8 -14 272.411 167.110   5
   1   8 -13-200.879 120.889   5
   1   8 -13 55.2361 87.1705   8
   1   8 -12-57.2597 87.7242   8
   1   8 -12 248.903 147.638   5
   1   8 -11 972.018 192.532   8
   1   8 -11 1120.47 235.178   5
   1   8 -10 55.7706 98.0030   5
   1   8 -10 223.625 119.047   8
   1   8  -9 16.2394 64.6501   8
   1   8  -9 159.864 102.493   5
   1   8  -8 20.5563 99.4182   5
   1   8  -8 31.8539 79.3339   8
   1   8  -7 40579.4 1052.89   8
   1   8  -7 42049.0 1173.38   5
   1   8  -6 30563.3 991.671   5
   1   8  -5 2779.93 307.608   5
   1   8  -4 395.600 123.882  12
   1   8  -4 522.359 154.504   5
   1   8  -3 376.618 104.733  12
   1   8  -3 452.433 132.574   5
   1   8  -2 6853.41 398.559  12
   1   8  -1 3769.26 299.307  12
   1   8  -1 3067.03 133.894  13
   1   8   0 7587.28 430.712  12
   1   8   0 6999.68 258.980  13
   1   8   1 1087.07 126.241  13
   1   8   1 965.933 189.897  14
   1   8   1 923.576 153.184  12
   1   8   2 7003.46 492.282  14
   1   8   2 7013.97 345.528  13
   1   8   2 6853.87 431.483  12
  -1  -8  -3 183.769 76.2419   6
   1   8   3 316.418 134.431  14
   1   8   4 935.452 214.219  14
  -1  -8  -4 950.684 175.469   6
   1   8   5 732.489 177.240  14
  -1  -8  -5 610.103 141.344   6
   1   8   6 400.284 166.646  14
   1   8   7 659.461 194.267  14
   1   9 -13-56.4399 143.552   5
   1   9 -13-80.1725 96.9198   8
   1   9 -12 7.58606 101.175   8
   1   9 -12 141.774 98.5921   5
   1   9 -11 100.636 81.1935   8
   1   9 -11-100.379 91.8853   5
   1   9 -10-10.1374 118.827   5
   1   9 -10-71.0811 95.2911   8
   1   9  -9 439.816 119.815   8
   1   9  -9 615.822 184.002   5
   1   9  -8 10392.4 646.964   5
   1   9  -8 10324.8 581.591   8
   1   9  -7 11303.4 655.068   5
   1   9  -6 1088.44 225.405   5
   1   9  -5 781.574 181.951   5
   1   9  -5 598.672 149.203  12
   1   9  -4 353.910 133.885   5
   1   9  -4 389.445 129.055  12
   1   9  -3 298.217 122.066   5
   1   9  -3 273.758 98.0554  12
   1   9  -2 3952.19 332.912  12
   1   9  -1 192.771 89.8478  12
   1   9   0 1139.65 184.679  12
   1   9   0 873.586 196.627  14
   1   9   1 378.595 136.197  14
   1   9   1 623.537 138.588  12
  -1  -9  -2 389.914 141.501   6
   1   9   2 452.471 141.686  14
   1   9   2 582.126 144.055  12
   1   9   3 2905.65 309.822  12
  -1  -9  -3 3246.87 325.264   6
   1   9   3 3298.18 375.304  14
   1   9   4 14.7887 69.3511  12
   1   9   4-42.1222 106.963  14
  -1  -9  -4-34.0693 109.274   6
   1   9   5 244.908 157.035  14
   1   9   6 808.428 224.299  14
   1  10 -12-71.2599 108.167   8
   1  10 -12 87.1031 132.215   5
   1  10 -11-140.134 137.853   5
   1  10 -11-187.634 133.962   8
   1  10 -10-43.1801 112.917   8
   1  10 -10 276.803 135.781   5
   1  10  -9 502.326 163.538   5
   1  10  -9 700.429 180.574   8
   1  10  -8 8585.41 607.161   5
   1  10  -8 8793.13 570.108   8
   1  10  -7-17.7872 99.1683   5
   1  10  -6 103.694 99.4120   5
   1  10  -5 161.408 133.073   5
   1  10  -5-52.3324 72.9164  12
   1  10  -4 691.093 190.124   5
   1  10  -4 922.961 178.564  12
   1  10  -3 888.027 216.480   5
   1  10  -3 1112.64 201.184  12
   1  10  -2 6092.02 520.469   5
   1  10  -2 5772.06 422.301  12
   1  10  -1 486.451 130.323  12
   1  10   0 201.339 131.797  14
   1  10   0 50.3661 99.2528  12
   1  10   1 108.551 97.2044  14
   1  10   1 27.6538 101.674  12
   1  10   2 124.953 93.8938  14
   1  10   2 129.494 96.3130  12
  -1 -10  -2 254.561 117.697   6
   1  10   3 12.8214 93.4469  14
  -1 -10  -3 202.880 127.338   6
   1  10   3 158.989 115.327  12
   1  10   4 887.903 212.149  12
   1  10   4 553.089 182.534  14
   1  10   5 150.576 115.589  12
   1  11 -11 323.750 147.245   8
   1  11 -10 902.793 231.686   5
   1  11 -10 566.272 187.678   8
   1  11  -9 4303.61 429.067   8
   1  11  -9 4148.86 456.422   5
   1  11  -8 526.005 202.195   5
   1  11  -8 383.862 137.132   8
   1  11  -7 546.929 178.416   5
   1  11  -6 375.083 165.525   5
   1  11  -5 124.841 106.065  12
   1  11  -5 6.85455 91.2155   5
   1  11  -4-21.6370 94.2127  12
   1  11  -4 96.1584 106.007   5
   1  11  -3 496.760 138.943  12
   1  11  -3 343.921 139.758   5
   1  11  -2-0.97975 96.5322  12
   1  11  -2 15.3016 110.617   5
   1  11  -1 104.316 97.2359  12
   1  11   0-60.9970 98.5203  12
   1  11   0 0.62891 97.8667  14
   1  11   1 420.542 135.026  12
   1  11   1 198.455 125.477  14
  -1 -11  -1 233.970 137.726   6
   1  11   2-62.1207 101.592  14
  -1 -11  -2-101.187 119.706   6
   1  11   2 26.4228 88.8245  12
   1  11   3 1117.10 260.893  14
  -1 -11  -3 898.828 204.385   6
   1  12 -10-151.600 145.582   8
   1  12  -9 367.317 145.671   8
   1  12  -8-28.5432 116.548   8
   1  12  -7-338.773 161.029   5
   1  12  -6 66.3656 113.938   5
   1  12  -5 1877.52 292.887  12
   1  12  -5 1824.22 319.918   5
   1  12  -4-92.8625 118.359  12
   1  12  -4-17.4979 110.933   5
   1  12  -3 648.885 175.753  12
   1  12  -3 1149.97 267.087   5
   1  12  -2 174.872 116.535  12
   1  12  -1-73.1357 121.505  12
   1  12  -1-138.129 149.681  14
   1  12   0 18.6081 102.752  14
  -1 -12   0 293.037 161.188   6
  -1 -12  -1 50.7769 124.278   6
  -1 -12  -2 322.080 136.958   6
  -2  13   1-169.554 149.955  12
  -2  13   0 502.495 178.737  12
   2 -13   0 420.771 161.368   6
  -2  13  -1-84.8613 124.815  12
   2 -13   1 388.316 180.687   6
   2 -13   2 807.137 201.409   6
  -2  13  -2 585.985 182.140  12
  -2  13  -2 350.941 166.398   5
  -2  13  -3-88.6104 139.474  12
   2 -13   3 260.042 133.503   6
  -2  13  -3-0.52101 122.263   5
  -2  13  -4-156.399 118.373   5
  -2  13  -4-65.6562 111.799  12
   2 -13   4 90.4629 147.267   6
  -2  13  -5 43.0330 96.0012  12
  -2  13  -5-89.9710 113.510   5
  -2  13  -6 175.388 90.3642   5
  -2  13  -7 47.6286 95.8434   8
  -2  13  -7-224.805 150.530   5
  -2  13  -8-324.570 154.575   5
   2 -12  -4 354.117 152.872   6
  -2  12   4 298.249 126.590  12
   2 -12  -3 140.595 86.4494   6
  -2  12   3 4.24797 98.3724  12
   2 -12  -2 135.037 137.403   6
  -2  12   2 94.8082 134.462  14
  -2  12   2 216.216 141.730  12
   2 -12  -1-26.7805 97.3572   6
  -2  12   1 157.521 135.835  14
  -2  12   1 160.704 123.096  12
  -2  12   0 36.3727 116.280  12
   2 -12   0-9.22019 124.515   6
   2 -12   1 195.340 150.897   6
  -2  12  -1 201.271 128.683  12
   2 -12   2 754.923 201.441   6
  -2  12  -2 899.824 207.726  12
   2 -12   3 652.747 194.908   6
  -2  12  -3 508.605 148.448   5
  -2  12  -3 736.468 177.488  12
  -2  12  -4 621.825 186.269  12
  -2  12  -4 697.245 203.895   5
  -2  12  -5 53.7891 86.3044   5
  -2  12  -5-107.454 139.872  12
  -2  12  -6-13.9848 86.4415   5
  -2  12  -7 298.010 112.498   5
  -2  12  -7 1164.53 236.731   8
  -2  12  -8 61.6019 95.0045   5
  -2  12  -8 216.497 112.479   8
  -2  12  -9 285.610 145.156   8
  -2  12  -9 314.768 141.481   5
  -2  11   6-51.8778 124.641  12
  -2  11   5 175.805 120.468  14
  -2  11   5-32.8783 120.281  12
  -2  11   4 157.897 111.579  12
   2 -11  -4-123.867 105.545   6
  -2  11   4 53.6257 109.665  14
  -2  11   3 1507.75 255.577  12
  -2  11   3 1046.65 235.875  14
   2 -11  -3 904.715 209.868   6
  -2  11   2 696.417 166.470  12
  -2  11   2 649.011 200.838  14
   2 -11  -2 655.265 170.596   6
  -2  11   1 544.505 173.711  12
  -2  11   1 536.552 181.480  14
   2 -11  -1 1028.44 216.442   6
  -2  11   0-1.04819 104.012  12
   2 -11   0-137.494 118.132   6
  -2  11  -1 194.730 110.058  12
   2 -11   1 186.305 146.917   6
   2 -11   2 2901.29 347.958   6
  -2  11  -2 3072.15 341.172  12
  -2  11  -3-72.5653 109.431  12
  -2  11  -3 52.9446 83.3725   5
  -2  11  -4 164.734 113.109  12
  -2  11  -4 190.422 105.811   5
  -2  11  -5 183.260 110.932  12
  -2  11  -5 478.321 145.020   5
  -2  11  -6 38.7582 80.0381   5
  -2  11  -7-13.8120 94.9510   8
  -2  11  -7 42.6520 78.4334   5
  -2  11  -8-2.99301 76.9454   5
  -2  11  -8 296.090 160.491   8
  -2  11  -9 164.536 97.6413   5
  -2  11  -9 121.491 88.0657   8
  -2  11 -10-30.4871 115.249   8
  -2  11 -11 496.998 167.164   8
  -2  10   6-113.513 139.262  14
  -2  10   5 1104.06 232.625  14
  -2  10   4-67.3846 141.358  14
  -2  10   4 7.71611 116.819  12
   2 -10  -4-75.6541 132.457   6
  -2  10   3 4582.18 346.649   4
  -2  10   3 4097.82 395.079  12
   2 -10  -3 4847.78 421.095   6
  -2  10   3 4745.66 443.449  14
  -2  10   2-19.5565 103.746  14
   2 -10  -2 89.3979 96.9231   6
  -2  10   2 122.580 102.429  12
   2 -10  -1-229.453 124.537   6
  -2  10   1 17.3243 67.6589  12
  -2  10   0 1582.72 177.201  10
  -2  10   0 1792.10 250.260  12
   2 -10   0 1436.76 234.990   6
   2 -10   1 1558.54 245.722   6
  -2  10  -1 1377.75 168.722  10
  -2  10  -1 1361.19 208.861  12
  -2  10  -2-42.9426 87.3390  10
  -2  10  -2 219.776 124.376  12
  -2  10  -3 2077.25 274.280   5
  -2  10  -3 1896.67 261.025  12
  -2  10  -4 59.0883 82.6415  12
  -2  10  -4 241.619 104.410   5
  -2  10  -5 2710.70 308.254  12
  -2  10  -5 2844.87 306.619   5
  -2  10  -6 8.11191 86.0178   8
  -2  10  -6-26.2394 83.6922   5
  -2  10  -7 782.623 195.691   8
  -2  10  -7 620.863 150.754   5
  -2  10  -8 372.148 131.745   5
  -2  10  -8 506.924 149.603   8
  -2  10  -8 645.393 129.910   1
  -2  10  -9 656.398 197.627   8
  -2  10  -9 548.776 152.416   5
  -2  10 -10 62.9489 106.133   8
  -2  10 -10 62.5264 64.7058   5
  -2  10 -11 300.310 157.043   8
  -2  10 -12-195.209 138.267   8
  -2   9   8 605.103 208.189  14
  -2   9   7 167.438 142.702  14
  -2   9   6 1538.84 285.136  14
  -2   9   5 2118.74 302.873  14
  -2   9   5 2137.34 227.337   4
  -2   9   4 140.435 89.7106   4
   2  -9  -4 156.095 84.5148   6
  -2   9   4 172.610 132.840  14
  -2   9   3 6779.58 500.876  14
   2  -9  -3 7876.34 495.945   6
  -2   9   3 7015.67 405.359   4
  -2   9   3 7712.90 503.819  12
  -2   9   2 4493.97 396.487  14
   2  -9  -2 5371.15 416.488   6
  -2   9   2 5122.19 396.635  12
  -2   9   2 4911.49 342.459   4
  -2   9   1 51.7019 70.6653   4
   2  -9  -1 235.805 123.516   6
  -2   9   1 68.8636 83.3863  12
  -2   9   0 4173.61 274.862  10
   2  -9   0 3801.85 347.920   6
  -2   9   0 4013.85 347.315  12
  -2   9  -1 5944.77 327.494  10
  -2   9  -1 5895.25 416.266  12
  -2   9  -2 1007.82 189.617  12
  -2   9  -2 1173.98 158.428  10
  -2   9  -3 1588.83 221.333   5
  -2   9  -3 1703.45 236.055  12
  -2   9  -4 2313.38 263.422   5
  -2   9  -4 2467.45 276.556  12
  -2   9  -5 4461.22 374.825  12
  -2   9  -5 4114.46 343.509   5
  -2   9  -6 168.985 94.0019   5
  -2   9  -6 259.959 113.821   8
  -2   9  -7-75.8957 83.3486   8
  -2   9  -7 28.7275 60.2743   5
  -2   9  -7-115.162 72.1242   1
  -2   9  -8 2272.40 292.624   8
  -2   9  -8 2268.62 224.403   1
  -2   9  -8 2310.97 272.292   5
  -2   9  -9 2119.70 227.278   1
  -2   9  -9 1651.84 262.270   8
  -2   9  -9 2156.23 272.849   5
  -2   9 -10 3605.37 390.452   8
  -2   9 -10 3602.04 357.357   5
  -2   9 -11 641.688 189.301   8
  -2   9 -12-22.0113 123.007   8
  -2   8   9 45.8722 126.961  14
  -2   8   8 2841.47 372.372  14
  -2   8   7 998.178 169.443   4
  -2   8   7 725.169 205.342  14
  -2   8   6 266.111 142.945  14
  -2   8   6 56.0524 69.8547   4
  -2   8   5 11576.7 509.877   4
  -2   8   5 10569.0 621.394  14
   2  -8  -4 1256.59 197.474   6
  -2   8   4 1032.77 199.768  14
  -2   8   4 1269.46 173.954   4
  -2   8   3 2828.42 302.600  14
  -2   8   3 2679.76 246.422   4
  -2   8   2 5435.08 402.003  14
  -2   8   2 5460.74 337.766   4
   2  -8  -2 4880.67 369.397   6
  -2   8   2 5259.62 387.498  12
  -2   8   1 2841.91 250.242   4
   2  -8  -1 2916.79 284.906   6
  -2   8   1 2670.27 271.241  12
   2  -8   0 78.9911 110.377   6
  -2   8   0 22.0704 16.7153  13
  -2   8   0 31.4210 68.3189  12
  -2   8  -1 17293.1 649.293  12
  -2   8  -1 16966.6 527.297  10
  -2   8  -2 4113.42 271.045  10
  -2   8  -2 4135.80 323.383  12
  -2   8  -2 3569.24 148.917   7
  -2   8  -3 712.781 150.331   5
  -2   8  -3 745.780 153.968  12
  -2   8  -4 6713.97 419.791  12
  -2   8  -4 6553.31 396.941   5
  -2   8  -5 6108.54 382.214   5
  -2   8  -5 5806.45 401.732   8
  -2   8  -5 6165.79 419.976  12
  -2   8  -6 388.269 137.731   8
  -2   8  -6 308.570 101.938   5
  -2   8  -7 72.6958 108.098   8
  -2   8  -7 95.5449 58.9971   1
  -2   8  -7 52.1965 71.7483   5
  -2   8  -8 2406.80 288.198   8
  -2   8  -8 2255.19 218.657   1
  -2   8  -8 2302.79 253.617   5
  -2   8  -9-15.2004 62.3898   1
  -2   8  -9 72.7521 92.3054   8
  -2   8  -9 10.8434 79.7436   5
  -2   8 -10 2844.27 334.941   8
  -2   8 -10 2662.59 290.925   5
  -2   8 -11 181.074 123.327   8
  -2   8 -12 274.292 147.399   8
  -2   8 -13-332.816 155.690   8
  -2   7  10-146.360 154.569  14
  -2   7   9 655.524 203.923  14
  -2   7   8 4929.00 358.370   4
  -2   7   8 4373.12 429.957  14
  -2   7   7-82.4016 102.841  14
  -2   7   7-97.8499 83.5990   4
  -2   7   6 524.714 113.791   4
  -2   7   6 363.742 124.701  14
  -2   7   5 31.0927 63.3917   4
  -2   7   5-9.95818 82.1355  14
  -2   7   4 3576.51 265.665   4
   2  -7  -4 3510.09 292.751   6
  -2   7   4 3583.66 329.902  14
  -2   7   3 381.234 96.3466   4
  -2   7   3 439.553 121.467  14
   2  -7  -3 365.001 106.830   6
  -2   7   2 16282.3 543.758   4
   2  -7  -2 16187.2 621.197   6
  -2   7   1 7480.53 368.269   4
  -2   7   1 8109.42 423.821  12
   2  -7  -1 8676.54 445.468   6
  -2   7   0 4301.57 151.548  13
   2  -7   0 4874.32 336.353   6
  -2   7   0 5128.05 337.515  12
  -2   7   0 4829.85 300.944   4
  -2   7  -1 12734.2 517.391  12
  -2   7  -1 12265.9 423.621  10
  -2   7  -2 751.158 110.619  10
  -2   7  -2 633.595 127.646  12
  -2   7  -3 3485.95 264.549   5
  -2   7  -3 3547.20 282.512  12
   2  -7   4 772.567 61.8582  13
  -2   7  -4 695.493 113.156   5
  -2   7  -5 1280.86 163.964   5
   2  -7   5 1166.95 99.2733  13
  -2   7  -5 1165.36 182.422   8
  -2   7  -6 6630.65 426.086   8
   2  -7   6 6394.88 265.637  13
  -2   7  -6 6567.75 374.975   5
  -2   7  -6 6325.32 337.339   1
  -2   7  -7 130.408 75.3436   5
  -2   7  -7 77.0470 62.6127   1
  -2   7  -7 307.516 119.947   8
  -2   7  -8 6623.12 357.466   1
  -2   7  -8 6700.03 453.332   8
  -2   7  -9 1931.34 256.488   8
  -2   7  -9 1922.89 234.935   5
  -2   7 -10 1259.23 225.476   8
  -2   7 -10 935.880 170.166   5
  -2   7 -11 802.715 192.435   8
  -2   7 -11 687.363 160.170   5
  -2   7 -12 2943.73 373.071   8
  -2   7 -13 574.929 174.775   8
  -2   6  11 308.123 167.158  14
  -2   6  10 3079.82 391.822  14
  -2   6   9 668.969 184.370  14
  -2   6   8 113.562 88.9583  14
  -2   6   7 1885.06 258.004  14
  -2   6   6 21935.3 662.522   4
  -2   6   6 20551.1 801.718  14
   2  -6  -5 9173.32 326.718   7
  -2   6   5 8784.87 501.743  14
  -2   6   4 290.823 102.871  14
   2  -6  -4 252.550 85.5489   6
  -2   6   4 272.286 79.6948   4
  -2   6   3 495.318 97.3518   4
  -2   6   3 536.225 126.108  14
   2  -6  -3 451.074 109.265   6
  -2   6   2 241.941 64.4517   4
   2  -6  -2 259.152 85.9162   6
  -2   6   1 1103.27 141.075   4
   2  -6  -1 1197.85 159.032   6
  -2   6   1 1198.36 151.396  12
  -2   6   0 32623.7 419.644  13
  -2   6   0 34368.9 782.074  12
   2  -6   0 34367.3 796.447   6
  -2   6   0 34199.8 730.792   4
  -2   6  -1 9428.20 409.068  12
  -2   6  -1 8914.70 341.787  10
  -2   6  -2 3361.67 220.643  10
  -2   6  -2 3248.53 247.823  12
   2  -6   3 5358.00 159.839  13
  -2   6  -3 5277.89 323.872  12
  -2   6  -3 5300.32 296.725   5
  -2   6  -4 3045.97 255.652   8
  -2   6  -4 3422.15 233.898   5
  -2   6  -4 3246.38 260.639  12
   2  -6   4 3138.70 152.403  13
   2  -6   5 667.840 87.6308  13
  -2   6  -5 621.496 106.251   5
  -2   6  -5 617.532 132.916   8
  -2   6  -6 7193.15 348.600   1
  -2   6  -6 7034.46 411.259   8
  -2   6  -6 6912.34 354.358   5
  -2   6  -7 1361.95 190.922   8
  -2   6  -7 1258.28 152.948   1
  -2   6  -7 1214.67 160.145   5
  -2   6  -8 2.43255 52.7968   5
  -2   6  -8 114.557 90.9624   8
  -2   6  -9 251.306 108.665   8
  -2   6  -9 266.769 96.0823   5
  -2   6 -10 119.208 89.2416   8
  -2   6 -10 104.680 83.3758   5
  -2   6 -11 397.990 128.142   5
  -2   6 -11 514.088 182.547   8
  -2   6 -12 5948.15 503.839   8
  -2   6 -13 1062.18 235.918   8
  -2   5  11 304.196 155.486  14
  -2   5  10 668.642 193.974  14
  -2   5   9 46.8467 88.1402  14
  -2   5   8 304.158 113.584  14
  -2   5   7 19498.9 775.064  14
  -2   5   6-50.0458 71.8869  14
  -2   5   5 3521.27 295.567  14
   2  -5  -5 3424.65 206.421   7
  -2   5   4 11059.6 413.407   4
  -2   5   4 10608.5 483.775  14
   2  -5  -4 10162.3 311.534   7
  -2   5   3 7408.30 381.103  14
   2  -5  -3 7715.07 356.111   6
  -2   5   3 7640.41 335.094   4
   2  -5  -2 4505.77 274.718   6
  -2   5   2 4127.98 242.715   4
  -2   5   1 3595.27 216.589   4
   2  -5  -1 3721.45 249.026   6
  -2   5   1 3310.29 103.437   7
  -2   5   0 1460.34 143.302   4
  -2   5   0 1495.21 88.9919  13
  -2   5  -1 5157.10 243.772  10
  -2   5  -1 5325.45 282.319   4
  -2   5  -1 5313.44 148.895  13
  -2   5  -2 36236.7 675.866  10
   2  -5   2 34864.8 399.452  13
   2  -5   3 20602.1 365.391  13
  -2   5  -3 19917.3 498.895   5
  -2   5  -4 294.059 94.0913   8
   2  -5   4 241.286 54.3442  13
  -2   5  -4 213.190 66.2750   5
  -2   5  -5 4833.58 260.468   1
  -2   5  -5 4733.36 308.848   8
  -2   5  -5 4680.15 256.194   5
  -2   5  -6 8489.52 370.136   5
  -2   5  -6 8460.01 436.115   8
  -2   5  -6 8309.10 357.107   1
  -2   5  -7 134.028 97.3491   8
  -2   5  -7 30.5379 49.6301   5
  -2   5  -8 1468.02 177.487   5
  -2   5  -8 1492.27 209.427   8
  -2   5  -9 287.797 114.803   8
  -2   5  -9 429.085 107.598   5
  -2   5 -10 150.321 76.3827   5
  -2   5 -10 132.289 94.1435   8
  -2   5 -11 16506.8 790.811   8
  -2   5 -12 2493.19 327.135   8
  -2   5 -13 252.492 135.116   8
  -2   4  12-117.082 137.142  14
  -2   4  11 3015.32 370.377  14
  -2   4  10-15.5458 84.5065  14
  -2   4   9 900.393 187.076  14
  -2   4   8 17670.7 747.062  14
  -2   4   7 3118.39 301.835  14
  -2   4   6 27112.8 809.400  14
  -2   4   5 3077.32 260.088  14
   2  -4  -5 2571.23 184.302   7
   2  -4  -4 20381.4 456.027   7
  -2   4   4 20441.3 610.488  14
  -2   4   3 30463.9 702.057  14
  -2   4   2 17509.9 496.994  14
  -2   4   2 17432.5 306.550   7
  -2   4   2 17007.4 447.788   4
  -2   4   1 34704.6 621.218   4
   2  -4  -1 35095.4 666.419  11
   2  -4   0 31092.1 588.382  11
  -2   4   0 30566.0 397.130  13
   2  -4   0 31066.2 593.440   4
   2  -4   0 31191.2 508.315   2
  -2   4  -1 10579.1 225.197  13
  -2   4  -1 10330.7 324.563  10
   2  -4   1 9894.78 339.087   4
   2  -4   1 10824.4 328.475  11
   2  -4   1 10486.5 222.354  13
   2  -4   1 10169.8 240.252   2
   2  -4   1 10312.6 350.479  12
  -2   4  -2 6876.02 283.459  10
   2  -4   2 6721.37 275.098  10
   2  -4   2 6873.30 198.810  13
  -2   4  -2 6432.18 241.951   5
  -2   4  -3 2883.14 163.052   5
   2  -4   3 3019.05 155.013  13
  -2   4  -4 39.3880 38.8311   1
  -2   4  -4-14.2690 28.4061   5
   2  -4   4-9.30707 28.5000   5
  -2   4  -5 377.283 81.1199   1
   2  -4   5 269.080 58.1754   5
  -2   4  -5 262.856 72.8915   8
  -2   4  -5 219.949 57.3629   5
  -2   4  -6 7500.70 400.474   8
  -2   4  -6 7591.80 328.098   5
  -2   4  -7 1472.81 195.353   8
  -2   4  -7 1303.98 151.107   5
  -2   4  -8 1161.18 160.038   5
  -2   4  -8 1110.12 175.604   8
  -2   4  -9 1147.19 200.774   8
  -2   4 -10 17360.7 762.399   8
  -2   4 -11 12348.1 681.868   8
  -2   4 -12-49.7278 113.965   8
  -2   4 -13 304.346 152.079   8
  -2   3  13-27.7966 141.876  14
  -2   3  12 173.965 120.951  14
  -2   3  11 773.602 193.707  14
  -2   3  10 619.525 158.938  14
  -2   3   9 19852.0 719.844  11
  -2   3   9 19941.3 800.668  14
  -2   3   8-21.8645 74.4346  14
  -2   3   8 37.4525 79.6761  11
   2  -3  -8 168.381 48.1913   9
   2  -3  -7 422.857 67.4689   9
  -2   3   7 544.896 131.135  11
  -2   3   7 389.975 52.6156   3
  -2   3   7 587.227 139.390  14
  -2   3   6 18974.7 614.016  11
  -2   3   6 19049.3 642.214  14
  -2   3   5 2503.63 217.208  14
  -2   3   5 2737.12 215.958  11
   2  -3  -4 18159.3 436.786   7
  -2   3   4 17026.2 512.785  14
  -2   3   4 17498.9 462.176   6
  -2   3   4 18402.1 527.927  11
  -2   3   3 31790.8 402.994   9
  -2   3   3 31241.9 598.114   6
  -2   3   2 38663.2 479.833   7
   2  -3  -2 40060.9 650.111   2
  -2   3   2 39739.6 647.854   6
   2  -3  -2 39312.8 667.015  11
  -2   3   2 40559.5 664.217  14
  -2   3   1 2116.29 147.902   6
   2  -3  -1 2107.06 133.133   2
   2  -3  -1 2079.63 144.782  11
   2  -3   0 12565.0 277.192   2
   2  -3   0 12746.2 343.496   4
   2  -3   0 13048.3 326.804  11
  -2   3   0 12580.2 255.218  13
   2  -3   1 72478.2 616.009  13
  -2   3  -1 69988.0 525.406   2
  -2   3  -1 71731.5 626.482  13
   2  -3   1 71954.2 822.212   4
   2  -3   1 72044.8 701.882  11
   2  -3   1 71270.1 812.513  12
   2  -3   2 6169.51 206.355  13
   2  -3   2 5974.87 251.611   4
   2  -3   2 6121.47 250.623  10
   2  -3   2 6027.58 252.629  12
  -2   3  -2 5842.92 180.823   5
   2  -3   3 7764.71 226.703   5
  -2   3  -3 7334.27 276.037   1
  -2   3  -3 7488.22 224.110   5
   2  -3   3 8035.67 308.943  12
  -2   3  -4 2022.62 133.957   5
   2  -3   4 1839.64 125.153   5
  -2   3  -4 2079.48 161.931   1
   2  -3   5 10803.5 337.799   5
  -2   3  -5 11654.9 454.827   8
  -2   3  -5 10763.6 343.297   5
   2  -3   6 787.012 105.497   5
  -2   3  -6 803.847 109.852   5
   2  -3   6 987.303 148.664  14
  -2   3  -6 927.449 144.490   8
  -2   3  -6 988.115 94.0072   2
  -2   3  -7 25045.3 502.876   2
  -2   3  -7 26872.5 791.520   8
   2  -3   7 25423.2 777.808  14
  -2   3  -8 15812.2 665.873   8
   2  -3   8 15441.8 649.655  14
  -2   3  -9 1221.02 207.115   8
   2  -3   9 1343.10 222.047  14
   2  -3  10 30734.4 1056.62  14
  -2   3 -10 32019.0 1039.14   8
   2  -3  11 2576.98 333.590  14
  -2   3 -11 2462.06 311.309   8
  -2   3 -12 81.7556 89.0973   8
   2  -3  12 323.206 151.416  14
  -2   3 -13 216.200 148.420   8
   2  -3  13 395.521 172.704  14
  -2   2  13 1265.57 259.160  14
  -2   2  12 20.5185 97.2838  14
  -2   2  11 1713.59 227.882  11
  -2   2  11 1213.90 230.501  14
  -2   2  10 397.846 151.201  14
  -2   2  10 81.4222 86.0481  11
  -2   2   9 5786.56 422.459  14
  -2   2   9 5934.24 364.148  11
  -2   2   8 9007.40 425.704  11
  -2   2   8 8411.76 476.086  14
   2  -2  -7 162.394 59.8349   9
  -2   2   7 184.048 81.1326  11
  -2   2   7 146.155 78.6182  14
  -2   2   6 8390.24 235.012   3
  -2   2   6 8457.90 411.112  14
   2  -2  -6 8452.83 295.117   9
  -2   2   6 9044.36 384.037  11
  -2   2   5 421.802 57.2623   3
  -2   2   5 315.096 95.7134  14
   2  -2  -5 465.041 63.9912   9
  -2   2   5 605.845 106.125  11
  -2   2   4 38202.1 700.164  14
   2  -2  -4 36762.4 626.351   7
  -2   2   3 247074. 1449.09   7
  -2   2   3 249321. 1586.06  14
   2  -2  -3 246876. 1447.66   7
  -2   2   3 245512. 1226.21   9
   2  -2  -2 80325.8 825.097   2
   2  -2  -1 280319. 1367.52   2
   2  -2   0 79065.0 705.121  12
  -2   2  -1 6314.48 197.564   6
   2  -2   1 5941.89 203.155  12
   2  -2   1 6006.70 211.795   4
  -2   2  -1 5953.98 155.803  11
  -2   2  -2 80226.5 509.797   5
   2  -2   2 82546.4 801.056  13
   2  -2   2 83499.0 898.585   8
   2  -2   2 82338.4 833.965  12
   2  -2   2 84023.2 891.902  10
   2  -2   2 81942.5 826.669   4
   2  -2   2 81977.5 670.968   6
   2  -2   3 78025.5 890.318   1
   2  -2   3 76634.3 926.068  14
  -2   2  -3 76735.3 887.730   1
   2  -2   3 77784.3 625.623   6
  -2   2  -3 77181.4 652.046   5
   2  -2   4 2786.09 200.273  14
   2  -2   4 2284.89 136.000   5
   2  -2   5 10813.7 428.156  14
   2  -2   5 10648.0 337.140   5
   2  -2   6 773.349 128.252  14
  -2   2  -6 844.123 140.469   8
   2  -2   6 768.867 102.218   5
   2  -2   7 7417.23 419.523  14
  -2   2  -7 7485.42 423.471   8
  -2   2  -8 13617.6 602.222   8
   2  -2   8 12709.9 597.052  14
   2  -2   9 32148.2 1007.25  14
  -2   2  -9 32926.3 1009.80   8
   2  -2  10 1014.03 213.233  14
  -2   2 -10 1115.47 214.416   8
   2  -2  11 313.519 136.475  14
  -2   2 -11 166.761 93.5012   8
  -2   2 -12-40.3934 86.4690   8
   2  -2  12-20.1766 91.1652  14
   2  -2  13-46.0997 102.088  14
  -2   1  14 370.718 168.815  14
  -2   1  13-15.2968 100.114  14
  -2   1  12 752.132 183.700  14
  -2   1  12 885.585 168.826  11
  -2   1  11 6453.19 395.230  11
  -2   1  11 6262.95 486.382  14
  -2   1  10 6932.02 476.399  14
  -2   1  10 7144.13 401.588  11
  -2   1   9-22.3176 87.1522  14
  -2   1   9 35.2127 60.2775  11
  -2   1   8 22458.8 741.101  14
  -2   1   8 23390.4 652.913  11
  -2   1   7 470.873 95.2225  11
  -2   1   7 381.437 96.0190  14
   2  -1  -6 16583.7 448.078   9
  -2   1   6 15464.6 514.538  14
  -2   1   5 5508.65 283.084  14
   2  -1  -5 5750.70 244.666   9
  -2   1   5 5650.62 191.686   3
  -2   1   5 5509.13 242.593   8
  -2   1   4 11096.6 270.429   3
   2  -1  -4 11433.8 353.266   7
   2  -1  -4 11243.6 359.858   2
   2  -1  -4 11486.3 357.405  14
  -2   1   4 11234.2 351.819  14
  -2   1   4 10938.2 294.673   8
   2  -1  -4 11251.6 312.788   9
  -2   1   4 10861.8 371.662   5
   2  -1  -3 310944. 1514.28   9
   2  -1  -3 311820. 1660.23   7
  -2   1   3 311347. 1759.43   5
   2  -1  -3 310975. 1707.81   2
  -2   1   3 310405. 1438.22   3
   2  -1  -3 316171. 1570.80  14
   2  -1  -2 165023. 932.795  14
   2  -1   1 24978.5 413.157   8
   2  -1   1 24696.9 363.417   4
   2  -1   2 16937.5 393.980   1
   2  -1   2 17357.8 403.445   8
   2  -1   2 17432.2 368.947  14
   2  -1   3 77662.0 695.927   5
   2  -1   3 79277.4 914.311  14
   2  -1   3 78103.6 917.248   1
   2  -1   4 24343.1 467.085   5
   2  -1   4 23269.1 566.665  14
   2  -1   5 12830.2 389.925   5
  -2   1  -5 13612.9 503.122   8
   2  -1   5 13070.0 469.588  14
  -2   1  -6 76.7178 72.2954   8
   2  -1   6 69.7722 80.0239  14
  -2   1  -6-10.8105 15.2346   3
  -2   1  -7 694.448 152.051   8
   2  -1   7 798.696 160.306  14
   2  -1   8 45225.9 1120.42  14
  -2   1  -8 45796.3 1154.06   8
  -2   1  -9 37.8920 94.9089   8
   2  -1   9 83.5140 96.1795  14
   2  -1  10 298.885 132.321  14
  -2   1 -10 305.991 127.619   8
   2  -1  11 1743.08 286.414  14
   2  -1  12-64.0353 115.805  14
   2  -1  13 405.099 179.616  14
  -2   0  14 793.962 223.290  14
  -2   0  13 1219.09 255.999  14
  -2   0  12 49.7178 78.1472  11
  -2   0  12-83.9786 121.260  14
  -2   0  11-29.9616 78.0897  14
  -2   0  11 27.4794 99.6585  11
  -2   0  10-5.59702 82.7438  14
  -2   0  10 75.1450 57.8599  11
  -2   0   9 2939.28 289.513  14
  -2   0   8 3397.30 286.554  14
  -2   0   7 19654.5 618.929  14
  -2   0   6 16756.6 499.271   2
   2   0  -6 16037.8 362.020   3
  -2   0   6 15339.7 502.996  14
   2   0  -6 16059.5 435.060   8
  -2   0   6 15814.7 431.330   8
   2   0  -5 26.9208 40.1741   9
   2   0  -5 34.3266 35.5354   3
   2   0  -5 29.6158 42.4290  14
  -2   0   5-40.3718 47.0878   2
   2   0  -5 122.814 37.4250   8
  -2   0   5 20.0303 25.4486   8
  -2   0   4 82327.7 889.673  14
  -2   0   4 79893.8 689.514   8
   2   0  -4 80997.8 898.910  14
   2   0  -4 78613.1 771.006   3
   2   0  -4 80582.5 707.827   8
  -2   0   4 81657.2 997.272   5
   2   0  -4 81142.2 907.495   9
   2   0  -4 83615.1 972.951   7
  -2   0   3 593362. 2369.54   5
   2   0  -3 597041. 2265.58   9
   2   0  -3 599348. 2301.78   7
  -2   0   3 585959. 1377.49   8
  -2   0   3 604696. 1993.65  14
   2   0  -3 594333. 1985.05  14
   2   0  -2 30862.1 334.935  14
   2   0   0 285494. 1061.57   5
   2   0   1 69098.6 650.142   3
   2   0   1 67976.5 722.282   8
  -2   0  -1 68685.7 637.963   3
   2   0   2 64959.2 812.022   8
  -2   0  -2 61841.7 592.540   3
  -2   0  -2 64834.4 741.199  14
   2   0   2 62474.5 723.971  14
  -2   0  -3 33749.3 621.794  14
   2   0   3 33088.4 619.240  14
   2   0   4 1997.42 171.792  14
  -2   0  -4 2383.10 125.631  11
   2   0   5 1030.12 138.758  14
  -2   0  -5 1054.26 90.9441  11
  -2   0  -5 1274.74 161.098   8
   2   0   6 65812.7 1181.69  14
  -2   0  -6 72983.1 1287.80   8
  -2   0  -7 5568.56 390.070   8
   2   0   7 5415.81 369.030  14
   2   0   8 17283.3 704.330  14
   2   0   9 247.310 103.052  14
   2   0  10 604.370 169.621  14
   2   0  11 489.945 182.736  14
   2   0  12 5602.19 521.735  14
  -2  -1  14 644.204 187.455  14
  -2  -1  13 62.4508 111.459  14
  -2  -1  12 4660.17 329.344  11
  -2  -1  12 4704.20 434.725  14
  -2  -1  11 1205.39 168.453  11
  -2  -1  11 982.872 193.342  14
   2   1 -10 578.603 130.514   8
  -2  -1  10 539.951 134.014  14
   2   1  -9 3745.23 319.048   5
   2   1  -9 3959.49 283.113   8
  -2  -1   9 3410.16 305.217  14
   2   1  -9 3475.50 189.247   3
  -2  -1   8 3550.20 282.413  14
   2   1  -8 3505.33 194.143   3
   2   1  -8 4054.08 314.635   5
   2   1  -8 3811.49 250.698   8
  -2  -1   7 27062.9 643.534   2
   2   1  -7 28545.7 763.281   5
   2   1  -7 27334.4 609.951   8
  -2  -1   7 26211.1 700.331  14
   2   1  -7 25315.6 512.240   3
  -2  -1   6 555.854 92.2189   2
   2   1  -6 473.467 74.4673   3
  -2  -1   6 543.496 97.1449  14
  -2  -1   6 524.338 76.7152   8
   2   1  -6 607.468 86.0997   8
  -2  -1   5 29435.8 483.712   8
   2   1  -5 29987.0 610.091  14
  -2  -1   5 29941.0 608.097  14
  -2  -1   5 29491.3 567.956   2
   2   1  -5 29477.1 486.039   8
   2   1  -4 6347.51 274.782   9
  -2  -1   4 6195.71 186.450   8
   2   1  -4 6259.33 185.469   8
  -2  -1   4 6332.06 247.920  14
  -2  -1   4 6301.05 277.160   5
   2   1  -4 6053.16 267.308   7
   2   1  -4 6250.24 243.559  14
   2   1  -3 401447. 2001.43   9
   2   1  -3 396581. 1152.33   8
  -2  -1   3 399592. 1628.46  14
   2   1  -3 400079. 1646.66  14
  -2  -1   3 396982. 2000.89   5
   2   1  -2 4244.62 137.095  14
   2   1  -1 24227.4 390.584  13
   2   1   0 1872.66 117.952  13
   2   1   1 2743.88 159.607  13
   2   1   1 2754.87 159.902   8
  -2  -1  -1 2684.89 141.304  14
   2   1   1 2757.64 139.930  14
   2   1   1 2733.75 140.077   3
   2   1   2 89254.3 933.552  14
  -2  -1  -2 91147.4 939.695  14
   2   1   2 89920.0 1032.48   8
   2   1   2 89528.6 782.733   3
   2   1   3 1708.18 105.973   3
   2   1   3 1800.56 154.385  14
  -2  -1  -3 1703.60 144.813  14
   2   1   4 45.2379 45.9604  14
  -2  -1  -5 3107.85 186.517  11
   2   1   5 2802.11 238.709  14
  -2  -1  -6 28230.2 591.808  11
   2   1   6 28578.9 806.595  14
   2   1   7 655.280 148.134  14
   2   1   8 1438.99 219.453  14
   2   1   9 2270.36 289.145  14
   2   1  10 3858.22 394.954  14
   2   1  11 904.454 226.245  14
   2   1  12 559.335 198.708  14
  -2  -2  14 440.462 195.071  14
  -2  -2  13 151.854 116.683  14
   2   2 -12 16.3824 85.3752   8
  -2  -2  12-20.4760 92.8378  14
   2   2 -11 4167.24 324.442   8
  -2  -2  11 3875.80 371.648  14
   2   2 -11 5024.65 412.836   5
   2   2 -10 194.679 74.2778   8
   2   2 -10 122.249 51.8566   3
  -2  -2  10 75.0150 91.7063  14
   2   2 -10 113.487 75.7810   5
  -2  -2   9 14293.3 359.312   1
   2   2  -9 14630.5 441.263   3
  -2  -2   9 14361.2 622.126  14
   2   2  -9 15672.7 545.056   8
   2   2  -8 31825.3 717.973   8
   2   2  -8 34087.9 899.682   5
  -2  -2   8 31635.6 707.462   2
  -2  -2   8 29670.0 451.384   1
  -2  -2   8 28826.2 810.903  14
  -2  -2   7 12512.0 414.221   2
  -2  -2   7 11577.9 233.239   1
   2   2  -7 12911.9 518.203   5
  -2  -2   7 12631.4 489.699  14
   2   2  -7 12847.6 414.180   8
  -2  -2   6 16.5142 41.1888  14
  -2  -2   6-8.18191 27.7464   8
   2   2  -6-3.56855 32.3048   8
   2   2  -5 389.665 72.3942  14
   2   2  -5 405.737 64.2919   8
  -2  -2   4 72123.5 945.731   7
   2   2  -4 73283.4 936.637   7
   2   2  -4 75282.0 879.883  14
   2   2  -4 72431.6 695.734   8
   2   2  -3 110367. 1136.52   9
  -2  -2   3 111576. 1063.23   7
  -2  -2   3 111838. 896.273  12
  -2  -2   3 114512. 1160.17   5
  -2  -2   3 115472. 913.754  13
  -2  -2   2 74141.7 691.734  13
   2   2  -2 73759.1 852.808   9
  -2  -2   2 72681.3 891.498   5
   2   2  -2 73938.2 690.171  13
  -2  -2   1 31867.1 467.315  13
  -2  -2   1 29830.1 505.021   9
   2   2  -1 31320.5 362.050  12
   2   2  -1 29820.8 448.541  13
   2   2   0 912.726 87.9369  14
  -2  -2   0 864.920 86.2817   9
   2   2   0 979.634 91.5634  13
   2   2   1 213.546 60.5521  13
   2   2   1 178.839 48.5370  14
   2   2   2 23813.3 540.824  14
  -2  -2  -2 24505.4 546.743  14
   2   2   3 9469.11 385.441  14
   2   2   4 9315.74 265.706   3
  -2  -2  -4 9388.34 238.626   6
   2   2   4 8960.68 402.064  14
   2   2   5 39249.6 910.044  14
   2   2   5 39423.6 507.416   3
   2   2   6 4464.14 330.934  14
   2   2   7 8739.15 509.223  14
   2   2   8 192.745 101.222  14
   2   2   9 647.721 157.445  14
   2   2  10-5.62460 102.663  14
   2   2  11 6656.63 564.033  14
   2   3 -14 87.5830 111.811   8
  -2  -3  14-140.531 133.624  14
   2   3 -13 2389.64 281.305   8
  -2  -3  13 2231.72 310.438  14
   2   3 -12 3.07575 67.7441   8
   2   3 -12-55.0556 88.7503   5
  -2  -3  12 67.8982 109.702  14
   2   3 -11 0.80751 59.1222   8
  -2  -3  11 35.9187 77.6815  14
   2   3 -11-3.86370 49.0166   3
   2   3 -11-10.7183 78.3238   5
   2   3 -10 1379.61 220.620   5
  -2  -3  10 1300.13 208.739  14
   2   3 -10 1410.46 180.830   8
   2   3  -9 2151.21 256.578   5
  -2  -3   9 1764.39 180.115   2
   2   3  -9 1821.28 187.172   8
  -2  -3   9 1676.96 221.427  14
   2   3  -8 4077.39 261.987   8
   2   3  -8 3833.50 313.415   5
  -2  -3   8 3830.59 240.798   2
   2   3  -7 20964.5 539.574   8
  -2  -3   7 20349.9 528.204   2
   2   3  -7 22075.8 708.107   5
   2   3  -6 4852.40 312.475   5
   2   3  -6 4223.47 222.213   8
   2   3  -5 27600.5 528.598   8
  -2  -3   4 22774.9 537.913   7
  -2  -3   4 22918.8 493.616  12
  -2  -3   3 7110.16 247.756  12
  -2  -3   3 7124.98 275.154   7
  -2  -3   3 7583.52 232.288  13
   2   3  -2 16875.8 438.701   9
   2   3  -2 15896.6 343.161  12
  -2  -3   2 16249.6 342.982  12
   2   3  -2 17148.9 341.071  13
  -2  -3   2 17337.2 339.826  13
   2   3  -1 78870.8 763.761  13
  -2  -3   1 80122.9 771.658  13
   2   3  -1 79407.4 737.662  12
   2   3  -1 80458.4 886.459   9
  -2  -3   0 41.1632 43.2894   9
  -2  -3   0 4.70680 16.0123   4
   2   3   0-17.1489 24.2980  12
  -2  -3  -1 627.871 72.5223   9
   2   3   1 548.549 86.2578  14
   2   3   1 629.048 93.6650  13
  -2  -3  -2 28.3944 26.7367   9
   2   3   2-15.7057 40.8722  14
   2   3   3 4263.77 276.154  14
   2   3   3 3459.11 102.748   4
  -2  -3  -4 9117.81 294.413   6
   2   3   4 8868.64 437.612  14
   2   3   5 14259.6 588.687  14
  -2  -3  -5 14848.1 356.714   6
   2   3   5 15166.7 368.675   3
   2   3   6 2992.64 292.316  14
   2   3   6 2424.65 133.122   3
   2   3   7 7814.48 494.967  14
   2   3   8 25.9118 83.9115  14
   2   3   9-24.2558 107.846  14
   2   3  10 1270.27 254.622  14
   2   3  11 1464.20 284.367  14
   2   4 -14 149.107 86.4239   8
   2   4 -13 3621.92 394.546   5
   2   4 -13 3338.62 331.309   8
   2   4 -12 1061.72 218.518   5
   2   4 -12 989.261 168.951   8
   2   4 -11-106.253 107.482   5
   2   4 -11 125.703 72.4692   8
  -2  -4  10 17847.2 571.697   2
   2   4 -10 17330.3 628.205   8
   2   4 -10 18923.8 772.483   5
   2   4  -9 673.583 128.960   8
  -2  -4   9 540.922 107.309   2
   2   4  -9 856.572 165.769   5
  -2  -4   8 737.113 112.365   2
   2   4  -8 602.726 107.228   8
   2   4  -7 332.233 109.153   5
   2   4  -7 289.530 71.9491   8
   2   4  -6 5700.16 280.571   8
   2   4  -6 5737.07 353.193   5
   2   4  -5 1065.77 156.526   5
  -2  -4   4 133445. 1033.38  13
  -2  -4   4 131885. 1312.38   7
  -2  -4   3 5079.81 147.824  10
  -2  -4   3 5535.24 195.763  13
  -2  -4   3 5273.40 243.041   7
   2   4  -3 5770.97 252.903  12
  -2  -4   3 5160.29 235.877  12
   2   4  -2 2706.80 141.846  13
  -2  -4   2 2424.03 156.560  12
  -2  -4   2 2529.48 157.000   7
  -2  -4   2 2559.01 135.839  13
   2   4  -2 2561.78 160.065  12
   2   4  -1 5374.95 229.397  12
   2   4  -1 4969.25 235.065   9
   2   4  -1 5110.45 202.811  13
  -2  -4   1 4933.47 188.703   4
   2   4   0 6783.23 268.688  12
  -2  -4   0 6779.87 187.826   4
   2   4   0 7328.37 274.961  13
   2   4   1 12484.7 448.526  14
   2   4   1 12805.2 399.747  13
   2   4   2 15799.1 538.318  14
  -2  -4  -2 15750.7 342.856   9
   2   4   3 7389.77 395.153  14
  -2  -4  -3 6923.52 213.375   9
  -2  -4  -4 1469.05 95.4660   9
   2   4   4 1396.30 79.9577   4
  -2  -4  -4 1578.30 147.043   6
   2   4   4 1310.09 189.644  14
  -2  -4  -5 38294.7 689.754   6
   2   4   5 37811.4 498.661   4
   2   4   6 7053.99 266.707   3
   2   4   6 6298.50 447.031  14
   2   4   7 3550.33 354.279  14
   2   4   8 5604.66 465.188  14
   2   4   9 2301.55 323.492  14
   2   4  10 1461.09 276.750  14
   2   5 -14 528.244 174.558   5
   2   5 -14 376.773 115.175   8
   2   5 -13 261.285 99.5900   8
   2   5 -13 258.756 155.302   5
   2   5 -12 152.933 85.8681   8
   2   5 -12 329.544 153.585   5
   2   5 -11 673.260 145.184   8
   2   5 -11 371.538 130.628   5
  -2  -5  10 1153.75 142.001   2
   2   5 -10 1359.46 182.235   8
   2   5 -10 902.446 186.082   5
  -2  -5   9 85.4718 55.1084   2
   2   5  -9 82.7068 77.1628   5
   2   5  -9 156.121 84.0697   8
   2   5  -8 2192.22 207.875   8
   2   5  -8 2096.99 261.396   5
   2   5  -7 363.200 87.1723   8
   2   5  -7 701.533 152.050   5
   2   5  -6 6702.22 330.801   8
   2   5  -6 6505.62 398.602   5
   2   5  -5 5.60469 80.7844   5
  -2  -5   5 181.041 47.9205  13
   2   5  -4 34186.9 876.926   5
  -2  -5   4 30974.8 457.493  10
  -2  -5   3 36196.7 646.035   7
   2   5  -3 36691.2 707.480  12
  -2  -5   2 8106.48 279.826   7
   2   5  -2 8436.73 325.540  12
   2   5  -2 8565.74 434.902   5
   2   5  -2 8321.83 251.159  13
   2   5  -1 2684.23 185.872  12
   2   5  -1 2725.66 156.484  13
  -2  -5   1 2778.86 159.956   4
   2   5   0 139.151 50.4445  13
   2   5   0 83.9727 49.3492  12
  -2  -5   0 79.6029 25.6405   4
   2   5   1 422.530 105.244  14
   2   5   1 365.714 85.2261  13
   2   5   2 30151.6 810.683  14
   2   5   2 29898.2 702.075  13
   2   5   3 1892.05 214.755  14
   2   5   4 4352.58 345.855  14
  -2  -5  -4 4894.22 287.787   6
   2   5   5 803.070 174.108  14
  -2  -5  -5 734.259 116.702   6
   2   5   6 4224.75 382.393  14
   2   5   7 539.944 163.976  14
   2   5   8 6013.80 508.476  14
   2   5   9 33.5922 111.243  14
   2   5  10-50.0519 103.982  14
   2   6 -14 571.598 180.329   5
   2   6 -13-128.245 132.384   8
   2   6 -13 21.5062 96.5765   5
   2   6 -12 347.853 113.350   8
   2   6 -12 306.070 124.011   5
   2   6 -11 1357.15 243.490   5
   2   6 -11 1632.54 223.892   8
   2   6 -10 146.149 95.5581   5
  -2  -6  10 62.0098 49.6156   2
   2   6 -10 93.6746 82.8228   8
   2   6  -9 389.175 122.107   8
   2   6  -9 283.450 131.100   5
  -2  -6   9 252.461 75.7533   2
   2   6  -8 7726.47 413.179   8
   2   6  -8 7973.49 498.292   5
   2   6  -7 53.3902 88.4322   5
   2   6  -7-7.59815 68.4280   8
   2   6  -7 111.090 32.6530   1
   2   6  -6 23.9474 84.1377   5
  -2  -6   6 212.886 53.8739  13
  -2  -6   5 13981.3 320.526  13
  -2  -6   5 14255.1 366.011  10
   2   6  -4 11049.4 534.139   5
   2   6  -4 11247.6 447.542  12
  -2  -6   4 10302.7 257.879  13
   2   6  -3 181.217 73.1712  12
   2   6  -3 98.7951 89.1568   5
  -2  -6   2 6561.40 252.839   7
   2   6  -2 6729.22 325.182  12
   2   6  -2 6406.08 222.489  13
   2   6  -2 6608.57 412.867   5
   2   6  -1 2059.40 182.443  12
  -2  -6   1 2054.71 147.909   4
  -2  -6   1 2076.06 133.650   7
   2   6  -1 2078.44 141.524  13
  -2  -6   0-10.3869 32.0263   4
   2   6   0-55.3029 39.1711  13
   2   6   0-7.24555 65.0549  12
   2   6   1 195.866 64.8211  13
   2   6   1 132.971 66.7113  12
   2   6   1 144.910 78.0966  14
   2   6   2 606.253 107.241  13
   2   6   2 482.572 122.034  14
   2   6   3 9405.16 508.938  14
   2   6   4 1555.68 232.101  14
  -2  -6  -4 1678.60 190.058   6
   2   6   5 4380.02 391.228  14
  -2  -6  -5 4211.30 288.656   6
   2   6   6 51.2040 87.5859  14
   2   6   7 414.305 146.645  14
   2   6   8 4126.15 446.575  14
   2   6   9 453.705 163.417  14
   2   7 -14-51.7190 124.910   5
   2   7 -13 530.037 186.076   5
   2   7 -12 110.342 107.240   5
   2   7 -12 262.445 104.713   8
   2   7 -11 2231.03 321.150   5
   2   7 -11 2042.49 252.971   8
   2   7 -10 708.053 187.703   5
   2   7 -10 423.782 124.258   8
   2   7  -9 1584.68 251.653   5
   2   7  -9 1794.33 219.286   8
   2   7  -8 1113.82 170.639   8
   2   7  -8 934.624 201.556   5
   2   7  -7 11110.0 507.873   8
   2   7  -7 12056.0 624.938   5
   2   7  -6 460.844 133.981   5
   2   7  -5 2684.51 290.236   5
   2   7  -4 75.7800 102.266   5
   2   7  -4 77.3749 67.1209  12
   2   7  -3 3779.35 269.015  12
   2   7  -3 3569.33 330.678   5
   2   7  -2 3541.84 257.741  12
   2   7  -2 3278.53 157.752  13
   2   7  -2 3558.35 335.740   5
   2   7  -1 303.267 87.5392  12
   2   7  -1 277.386 59.5501  13
  -2  -7   1 423.236 67.7263   7
   2   7   0-38.6487 81.5804  14
   2   7   0 30.4095 41.8065  13
  -2  -7   0 92.0863 40.5496   7
   2   7   0 49.4546 54.0495  12
   2   7   1 1051.22 182.594  14
   2   7   1 957.315 152.244  12
   2   7   1 863.718 125.019  13
   2   7   2 13828.8 570.615  12
   2   7   2 12753.8 619.553  14
   2   7   2 13157.5 500.504  13
   2   7   3 49.0791 74.2217  14
   2   7   3-89.2597 73.1732  13
   2   7   4 88.1792 79.3754  14
   2   7   4 34.1432 77.1352  13
  -2  -7  -4-55.2773 77.5284   6
   2   7   5 224.615 123.856  14
   2   7   6-9.70219 99.5653  14
   2   7   7 1095.48 246.814  14
   2   7   8 1091.97 248.459  14
   2   8 -13 312.449 167.882   5
   2   8 -12 102.949 115.456   5
   2   8 -12-10.8442 76.5557   8
   2   8 -11-144.749 151.450   5
   2   8 -11 154.029 106.412   8
   2   8 -10 480.183 137.708   8
   2   8 -10 356.671 137.424   5
   2   8  -9 10.8123 87.4480   8
   2   8  -9 100.591 127.508   5
   2   8  -8 2207.85 256.783   8
   2   8  -8 2302.96 303.481   5
   2   8  -7 2744.17 324.759   5
   2   8  -6 2028.51 272.146   5
   2   8  -5 155.266 79.9798   5
   2   8  -4 2568.24 246.064  12
   2   8  -4 2792.73 314.540   5
   2   8  -3 331.749 101.554  12
   2   8  -3 439.719 149.959   5
   2   8  -2 2680.06 250.638  12
   2   8  -2 2693.84 319.205   5
   2   8  -1 1241.99 178.280  12
   2   8   0 588.411 159.053  14
   2   8   0 601.868 128.889  12
   2   8   1 463.575 96.1163  13
   2   8   1 519.024 150.642  14
   2   8   1 393.486 104.377  12
   2   8   2 45.2890 61.3729  13
   2   8   2 59.3757 83.6382  14
   2   8   2 173.567 103.170  12
   2   8   3 574.294 160.285  14
  -2  -8  -3 628.891 145.930   6
   2   8   3 381.377 118.506  12
   2   8   3 426.928 118.486  13
   2   8   4 957.502 169.559  13
   2   8   4 966.080 218.506  14
  -2  -8  -4 1127.97 185.810   6
   2   8   5 770.603 177.804  13
   2   8   5 614.333 175.851  14
   2   8   6 1052.60 248.346  14
   2   8   6 1030.05 201.937  13
   2   8   7 129.659 119.064  14
   2   9 -12 65.7769 97.6737   5
   2   9 -11 293.025 122.920   8
   2   9 -11 78.9098 96.2702   5
   2   9 -10 665.556 152.590   8
   2   9 -10 623.314 197.088   5
   2   9  -9 1823.34 302.190   5
   2   9  -9 1857.60 258.476   8
   2   9  -8 9639.31 565.794   8
   2   9  -8 9948.83 662.517   5
   2   9  -7 224.625 125.106   5
   2   9  -6 525.167 147.740   5
   2   9  -5 577.719 175.925   5
   2   9  -4 485.431 179.578   5
   2   9  -4 314.398 109.486  12
   2   9  -3 856.239 158.614  12
   2   9  -3 1137.58 229.219   5
   2   9  -2 1213.21 236.963   5
   2   9  -2 760.510 146.532  12
   2   9  -1 40.2557 71.8686  12
   2   9   0 1999.94 273.012  14
   2   9   0 2230.03 253.825  12
   2   9   1 1883.97 270.772  14
   2   9   1 2012.60 249.964  12
   2   9   2 114.612 63.2009  12
   2   9   2-102.136 107.146  14
   2   9   3 208.914 114.158  14
   2   9   3 299.101 123.159  12
  -2  -9  -3 241.766 123.124   6
   2   9   4 1330.16 209.596  12
   2   9   4 1456.75 279.422  14
   2   9   5 199.094 157.321  14
   2  10 -11 92.9244 105.859   5
   2  10 -10-46.7646 116.504   5
   2  10 -10 203.225 119.024   8
   2  10  -9 2056.14 286.358   8
   2  10  -9 2262.53 343.248   5
   2  10  -8 718.910 162.690   8
   2  10  -8 942.478 246.874   5
   2  10  -7 188.734 127.928   5
   2  10  -6 396.854 153.286   5
   2  10  -5 94.0757 114.914   5
   2  10  -4 379.313 164.656   5
   2  10  -4 142.969 109.227  12
   2  10  -3 500.978 178.397   5
   2  10  -3 722.210 157.490  12
   2  10  -2 1689.17 309.787   5
   2  10  -2 1584.15 226.007  12
   2  10  -1-38.9586 122.051  14
   2  10  -1 120.691 89.5544  12
   2  10   0 286.713 94.3103  12
   2  10   0 421.391 157.489  14
   2  10   1 179.977 89.0289  14
   2  10   1-68.3732 91.5289  12
  -2 -10  -2 183.560 97.3731   6
   2  10   2 457.196 167.281  14
   2  10   3 1.46835 108.356  14
   2  10   4-22.0122 98.7223  14
   2  11  -9 977.733 220.240   8
   2  11  -9 931.911 251.869   5
   2  11  -8-88.9781 122.944   8
   2  11  -8-84.5930 128.382   5
   2  11  -7 88.4237 122.165   5
   2  11  -6 128.679 123.115   5
   2  11  -5 245.098 130.354   5
   2  11  -4 58.7387 92.7302  12
   2  11  -4 195.055 132.703   5
   2  11  -3-77.6909 112.463  12
   2  11  -3-67.7689 113.470   5
   2  11  -2 139.804 149.405   5
   2  11  -1-112.114 166.344   5
   2  11  -1 197.381 140.689  14
   2  11   0 267.758 131.016  14
   2  11   1 438.915 163.364  14
  -2 -11  -2 262.450 165.108   6
   2  11   2 238.681 147.709  14
   2  12  -8 669.402 188.025   8
   2  12  -2-7.21706 93.2023  14
   2  12  -1 830.396 228.571  14
  -3  14  -4 187.881 136.223   5
  -3  14  -5-301.799 164.278   5
  -3  14  -6 227.820 141.779   5
   3 -13  -1-73.5652 138.588   6
  -3  13   1 91.6402 101.638  12
   3 -13   0 355.290 131.711   6
  -3  13   0 153.825 135.602  12
   3 -13   1 780.212 212.843   6
  -3  13  -1 1004.22 248.003  12
  -3  13  -2 185.798 106.911  12
   3 -13   2 48.5982 118.028   6
  -3  13  -2 344.783 155.435   5
  -3  13  -3 195.547 117.871   5
   3 -13   3 86.3914 145.575   6
  -3  13  -3-30.3875 97.9144  12
  -3  13  -4 302.761 128.772   5
  -3  13  -4 540.255 195.224  12
   3 -13   4 276.397 145.290   6
   3 -13   5 79.3087 123.423   6
  -3  13  -5 50.3262 74.1311   5
  -3  13  -5 106.321 148.185  12
  -3  13  -6 579.604 170.805   5
  -3  13  -6 411.388 158.307   8
   3 -13   6 581.613 188.667   6
  -3  13  -7 781.568 199.929   5
   3 -12  -4 209.867 120.334   6
  -3  12   4 435.412 178.931  12
  -3  12   3 72.8100 102.302  12
  -3  12   3 124.765 114.275  14
   3 -12  -3 153.604 125.524   6
  -3  12   2 177.369 125.861  14
  -3  12   2 123.132 100.750  12
   3 -12  -2-33.3616 159.081   6
  -3  12   1 212.155 130.407  14
   3 -12  -1 223.881 127.446   6
  -3  12   1 350.514 155.707  12
  -3  12   0 2305.77 325.798  12
   3 -12   0 2325.16 332.831   6
   3 -12   1 806.620 229.899   6
  -3  12  -1 638.673 178.026  12
  -3  12  -2-29.2029 106.415  12
   3 -12   2 345.034 185.299   6
  -3  12  -3 256.690 99.9424   5
  -3  12  -3 344.742 127.517  12
   3 -12   3 451.388 162.474   6
  -3  12  -4 48.3123 90.1213   5
   3 -12   4 113.667 118.090   6
  -3  12  -4 257.835 130.314  12
  -3  12  -5 308.265 136.524   5
   3 -12   5 203.412 133.572   6
  -3  12  -6 240.673 110.324   5
  -3  12  -6 755.405 193.245   8
  -3  12  -7 560.352 147.558   5
  -3  12  -7 967.851 241.143   8
  -3  12  -8 66.9106 115.467   8
  -3  12  -9-230.256 172.442   8
  -3  11   6-58.0365 98.6710  12
  -3  11   5 59.3642 111.366  14
  -3  11   5 313.977 155.698  12
  -3  11   4 689.911 158.450   4
  -3  11   4 360.023 157.758  12
   3 -11  -4 299.572 123.245   6
  -3  11   4 742.826 215.499  14
  -3  11   3 248.707 155.930  14
  -3  11   3 59.1104 87.7966   4
   3 -11  -3 146.472 84.4403   6
  -3  11   3 264.292 124.979  12
  -3  11   2 317.091 149.829  12
  -3  11   2 329.490 134.352  14
   3 -11  -2 663.233 150.544   6
  -3  11   1 3336.66 363.105  12
   3 -11  -1 3597.24 376.773   6
  -3  11   1 3839.86 309.203  10
  -3  11   0 1275.95 242.998  12
   3 -11   0 1378.50 246.022   6
  -3  11   0 1223.41 175.333  10
   3 -11   1 2031.07 295.980   6
  -3  11  -1 2057.25 286.443  12
  -3  11  -1 2061.12 227.426  10
  -3  11  -2 111.864 111.647  10
  -3  11  -2 90.0798 92.9483  12
   3 -11   2-133.596 151.940   6
  -3  11  -3 73.9971 87.2050   5
   3 -11   3 65.5405 118.409   6
  -3  11  -3 167.652 115.832  12
  -3  11  -4-96.9563 89.7086   5
   3 -11   4 9.28581 126.343   6
  -3  11  -4 144.379 104.285  12
  -3  11  -5 4020.18 402.761  12
  -3  11  -5 3281.54 337.020   5
  -3  11  -6 470.277 135.932   5
  -3  11  -6 295.734 109.613   8
  -3  11  -7 136.468 101.411   5
  -3  11  -7-233.395 147.799   8
  -3  11  -8 370.476 127.575   5
  -3  11  -8 279.078 129.095   8
  -3  11  -9 368.217 168.100   8
  -3  11 -10 760.807 217.504   8
  -3  10   7 2116.36 329.597  14
  -3  10   6 528.900 159.991  14
  -3  10   5 436.063 142.764   4
  -3  10   5 155.274 108.946  14
  -3  10   4 811.265 160.078   4
  -3  10   4 504.103 167.332  14
  -3  10   4 599.353 160.233  12
   3 -10  -4 792.234 173.132   6
  -3  10   3 139.637 97.7304  12
  -3  10   3 33.8805 108.421  14
   3 -10  -3 58.1533 102.001   6
  -3  10   3 32.8544 75.4283   4
  -3  10   2-111.860 109.407   4
  -3  10   2 99.9568 105.875  14
  -3  10   2-4.71930 94.7031  12
   3 -10  -2-87.0072 93.4270   6
  -3  10   1-14.5644 93.9709  12
   3 -10  -1-36.8136 114.162   6
  -3  10   1-68.6463 99.1673   4
  -3  10   0 6150.94 373.524  10
   3 -10   0 6318.46 479.591   6
  -3  10   0 6883.62 481.471  12
  -3  10  -1 39.2033 63.7945  10
   3 -10   1 308.918 160.818   6
  -3  10  -1 290.703 114.887  12
   3 -10   2 9806.76 581.892   6
  -3  10  -2 9518.75 558.118  12
  -3  10  -2 9306.14 464.694  10
   3 -10   3 7774.40 526.854   6
  -3  10  -3 7509.22 486.899   5
  -3  10  -3 7123.85 487.389  12
  -3  10  -4 97.6015 93.5523   5
  -3  10  -4 219.796 120.403  12
  -3  10  -5 2839.73 327.251  12
  -3  10  -5 2660.62 287.970   5
  -3  10  -6 1584.12 220.383   5
  -3  10  -6 1328.12 229.878   8
  -3  10  -7 192.366 139.318   8
  -3  10  -7 194.023 106.286   1
  -3  10  -7-9.74242 74.2501   5
  -3  10  -8 1019.08 185.374   5
  -3  10  -8 864.460 155.088   1
  -3  10  -8 968.996 221.123   8
  -3  10  -9 1342.71 246.457   8
  -3  10 -10 44.4548 113.150   8
  -3  10 -11 215.068 122.220   8
  -3   9   8 289.279 142.557  14
  -3   9   7-33.0777 135.102  14
  -3   9   7 30.9455 71.6492   4
  -3   9   6 1978.63 300.871  14
  -3   9   6 1978.14 238.672   4
  -3   9   5 1175.80 192.642   4
  -3   9   5 1075.12 229.880  14
  -3   9   4 2391.88 305.489  14
   3  -9  -4 2092.42 265.668   6
  -3   9   4 1814.13 229.747   4
  -3   9   3 800.109 152.236   4
   3  -9  -3 758.242 165.818   6
  -3   9   3 688.707 168.375  12
  -3   9   3 823.754 166.886  14
   3  -9  -2 1471.90 222.365   6
  -3   9   2 1615.14 231.850  12
  -3   9   2 1687.79 211.351   4
  -3   9   1 2173.33 265.981  12
   3  -9  -1 2435.59 281.353   6
  -3   9   1 2557.68 270.016   4
  -3   9   0 431.208 120.342   4
   3  -9   0 659.559 170.029   6
  -3   9   0 452.761 140.136  12
  -3   9  -1 13500.2 625.205  12
   3  -9   1 13772.3 647.990   6
  -3   9  -1 12736.9 518.217  10
   3  -9   2 442.063 142.684   6
  -3   9  -2 375.165 118.767  12
  -3   9  -2 397.085 106.031  10
  -3   9  -3 701.385 151.417  10
   3  -9   3 622.011 170.827   6
  -3   9  -3 667.813 170.696  12
  -3   9  -3 810.539 155.633   5
  -3   9  -4 9254.71 542.560  12
  -3   9  -4 9362.13 492.498   5
  -3   9  -5 276.180 96.1761   8
  -3   9  -5 263.278 86.2228   5
  -3   9  -5 135.224 109.777  12
  -3   9  -6-17.3118 100.063   8
  -3   9  -6 10.8367 58.1520   5
  -3   9  -7 74.5558 55.9609   5
  -3   9  -7 118.682 104.657   8
  -3   9  -7 138.681 82.6589   1
  -3   9  -8 31.1097 96.8312   8
  -3   9  -8-102.111 78.2635   5
  -3   9  -8-4.80680 73.4962   1
  -3   9  -9 424.847 114.893   1
  -3   9  -9 603.498 143.926   5
  -3   9  -9 675.365 194.350   8
  -3   9 -10-47.3344 107.119   8
  -3   9 -11-200.167 179.818   8
  -3   9 -12 16.4448 98.3309   8
  -3   8   9 332.880 193.048  14
  -3   8   8 441.634 181.449  14
  -3   8   8 403.662 118.583   4
  -3   8   7 105.640 94.9349  14
  -3   8   7 105.233 86.9345   4
  -3   8   6 429.718 142.521  14
  -3   8   6 508.010 119.383   4
  -3   8   5 12517.6 667.617  14
  -3   8   5 13501.2 584.101   4
  -3   8   4 1189.72 176.170   4
  -3   8   4 1252.22 205.792  14
   3  -8  -4 1287.35 209.955   6
  -3   8   3 786.502 147.056   4
  -3   8   3 887.698 174.050  14
   3  -8  -3 786.205 149.806   6
  -3   8   2 2601.01 247.364   4
   3  -8  -2 2742.21 285.473   6
  -3   8   2 2456.79 267.117  12
  -3   8   1 1741.52 206.569   4
  -3   8   1 1659.02 215.404  12
   3  -8  -1 1641.36 221.274   6
  -3   8   1 1516.96 122.176  13
   3  -8   0 12253.8 568.441   6
  -3   8   0 11590.7 543.972  12
  -3   8   0 10188.5 263.388  13
  -3   8   0 11287.9 519.080   4
  -3   8  -1 1538.61 177.453  10
   3  -8   1 1948.29 240.331   6
  -3   8  -1 1419.50 83.4186  13
  -3   8  -1 1670.81 215.444  12
   3  -8   2 3090.21 195.156   2
  -3   8  -2 3712.93 308.553  12
  -3   8  -2 3495.51 263.160  10
   3  -8   2 3445.17 304.683   6
  -3   8  -3-65.0032 78.3714  10
  -3   8  -3 37.0381 64.9330   5
   3  -8   3 27.5438 28.6706   2
  -3   8  -3 91.1546 72.6235  12
  -3   8  -4 151.676 65.1246   5
   3  -8   4 142.191 33.9221  13
  -3   8  -4 146.844 88.6968  12
   3  -8   5 1665.32 124.779  13
  -3   8  -5 1805.49 235.750   8
  -3   8  -5 1799.08 198.593   5
  -3   8  -5 1506.53 219.242  12
  -3   8  -6 617.273 131.441   5
  -3   8  -6 460.783 126.405   8
   3  -8   6 626.885 92.8924  13
  -3   8  -6 659.858 128.612   1
  -3   8  -7 7456.62 407.935   1
  -3   8  -7 8494.59 532.224   8
   3  -8   7 6919.89 331.081  13
  -3   8  -7 7836.12 422.939   5
  -3   8  -8 2194.54 238.607   5
  -3   8  -8 1842.81 260.430   8
   3  -8   8 1934.18 195.618  13
  -3   8  -8 2342.49 238.108   1
  -3   8  -9 1421.18 198.964   5
  -3   8  -9 1530.35 249.552   8
  -3   8 -10 167.016 116.723   8
  -3   8 -11 1468.11 287.073   8
  -3   8 -12-30.6051 104.788   8
  -3   7  10 849.760 233.368  14
  -3   7   9 166.485 95.7332   4
  -3   7   9 126.618 110.110  14
  -3   7   8 54.2757 109.612  14
  -3   7   8 53.0380 77.8472   4
  -3   7   7 360.965 134.743  14
  -3   7   7 298.424 94.7151   4
  -3   7   6 1025.19 205.315  14
  -3   7   6 833.951 158.634   4
  -3   7   5 27173.5 797.853   4
  -3   7   5 26041.4 894.979  14
  -3   7   4 1714.14 87.0314   9
  -3   7   4 2098.96 247.221  14
  -3   7   4 2116.39 214.862   4
  -3   7   3 95.9720 79.6220  14
  -3   7   3 215.655 84.7694   4
   3  -7  -3 11.5923 66.0868   6
  -3   7   2 131.463 59.1734   4
   3  -7  -2 232.077 80.9181   6
  -3   7   2 212.335 77.4260  12
  -3   7   1 1074.75 155.301   4
  -3   7   1 916.524 63.4644   7
  -3   7   1 1221.76 178.812  12
  -3   7   1 933.624 96.4793  13
   3  -7  -1 998.400 165.526   6
  -3   7   0 3379.75 259.728   4
  -3   7   0 3465.98 158.432  13
   3  -7   0 3632.51 294.683   6
  -3   7   0 3554.12 278.854  12
   3  -7   1 25851.1 565.643   2
  -3   7  -1 26916.6 767.204  12
  -3   7  -1 27373.5 681.326  10
   3  -7   1 27864.1 793.735   6
  -3   7  -1 28319.3 753.846   4
  -3   7  -1 25504.1 393.262  13
  -3   7  -2 7081.77 363.818  10
   3  -7   2 6486.58 244.733   2
   3  -7   2 7174.56 402.906   6
  -3   7  -2 7316.60 407.877  12
  -3   7  -3 11024.4 458.469  10
   3  -7   3 10809.6 276.072  13
  -3   7  -3 11008.3 508.407  12
  -3   7  -3 11264.3 436.828   5
  -3   7  -4 60.4110 60.8977   8
  -3   7  -4 147.156 61.5127   5
   3  -7   4 103.950 39.4602  13
  -3   7  -4 107.197 77.8036  12
  -3   7  -5 312.171 76.6516   5
  -3   7  -5 207.993 95.2596   8
   3  -7   5 100.392 41.5902  13
  -3   7  -6 8925.41 433.540   1
  -3   7  -6 9986.34 530.977   8
  -3   7  -6 9607.12 423.586   5
   3  -7   6 8702.51 356.105  13
   3  -7   6 8590.95 331.682  11
  -3   7  -7 4980.41 335.107   1
   3  -7   7 4708.03 286.834  13
  -3   7  -7 4882.15 386.544   8
  -3   7  -7 5341.78 330.694   5
  -3   7  -8 832.222 140.699   5
  -3   7  -8 755.723 169.972   8
   3  -7   8 622.074 128.567  13
  -3   7  -8 743.395 154.110   1
  -3   7  -9 894.818 157.775   5
  -3   7  -9 658.076 177.926   8
  -3   7 -10 35.3501 119.655   8
  -3   7 -11-128.479 124.909   8
  -3   7 -12 201.220 123.705   8
  -3   6  11 8.31107 101.753  14
  -3   6  10 1068.82 235.568  14
  -3   6   9 124.425 111.226  14
  -3   6   8-84.1663 128.030  14
  -3   6   7 17622.7 761.425  14
  -3   6   6 68.9057 84.3118  14
  -3   6   5 1993.00 244.284  14
  -3   6   5 1975.46 206.433   4
  -3   6   4 18063.8 662.336  14
  -3   6   4 16479.3 310.920   9
  -3   6   4 18655.9 601.266   4
   3  -6  -3 2915.78 247.222   6
  -3   6   3 2539.95 242.732  14
  -3   6   3 3159.04 243.910   4
  -3   6   2 17079.2 328.337   7
   3  -6  -2 17184.9 603.719   6
  -3   6   2 18295.2 566.407   4
  -3   6   1 3063.65 167.378  13
  -3   6   1 3266.58 257.457  12
   3  -6  -1 3601.32 270.708   6
  -3   6   1 3327.14 240.305   4
  -3   6   0 788.041 127.526   4
  -3   6   0 595.197 69.8368  13
   3  -6   0 638.078 97.2682   2
  -3   6   0 645.931 113.943  12
   3  -6   0 717.589 128.368   6
  -3   6  -1 6400.17 210.306  13
  -3   6  -1 6841.20 352.352   4
   3  -6   1 6825.93 358.263   6
  -3   6  -1 6841.68 330.055  10
  -3   6  -1 7188.89 364.324  12
   3  -6   1 5869.04 238.004   2
  -3   6  -2 12727.2 458.872  10
   3  -6   2 11718.0 289.731   2
  -3   6  -2 12933.2 492.614  12
   3  -6   2 12622.6 304.229  13
   3  -6   2 13165.2 503.708   6
   3  -6   3 882.581 86.4494  13
  -3   6  -3 628.918 115.356  10
  -3   6  -3 565.992 91.6014   5
  -3   6  -3 617.434 125.137  12
   3  -6   3 570.706 90.9450  11
   3  -6   3 620.608 124.507   6
   3  -6   4 2007.63 155.124  11
  -3   6  -4 1784.51 199.782  12
  -3   6  -4 2239.75 230.525   8
  -3   6  -4 2187.23 174.616   5
   3  -6   4 2038.29 150.088  13
  -3   6  -5 1301.01 179.360   8
   3  -6   5 1406.62 140.897  13
   3  -6   5 1182.47 113.906  11
  -3   6  -5 1144.82 136.679   5
  -3   6  -5 987.960 140.348   1
  -3   6  -6 26222.5 706.680   1
  -3   6  -6 26947.2 842.488   8
   3  -6   6 25371.5 636.561  13
   3  -6   6 24392.5 455.419  11
  -3   6  -6 26764.2 650.655   5
  -3   6  -7 29.1305 69.3093   1
  -3   6  -7-8.31076 76.3508   8
  -3   6  -7 26.9462 55.6028   5
  -3   6  -8 834.099 135.145   5
  -3   6  -8 779.896 172.338   8
  -3   6  -9 1911.91 207.634   5
  -3   6  -9 2272.00 285.699   8
  -3   6 -10 1443.95 246.910   8
  -3   6 -11 1114.01 230.979   8
  -3   6 -12 1640.51 288.190   8
  -3   6 -13 959.554 237.021   8
  -3   5  12 187.726 137.166  14
  -3   5  11 630.717 202.516  14
  -3   5  10 1664.01 264.284  14
  -3   5   9 6374.72 485.628  14
  -3   5   8 1709.85 248.847  14
  -3   5   7-64.4580 104.304  14
  -3   5   6 8850.68 467.720  11
  -3   5   6 8388.70 474.713  14
  -3   5   5 5206.67 356.010  11
  -3   5   5 4355.51 318.591  14
  -3   5   4 6083.63 204.759   9
  -3   5   4 6169.19 358.201  14
  -3   5   4 6277.64 370.462  11
  -3   5   3 39143.7 799.385   4
  -3   5   3 38885.9 584.685   7
  -3   5   2 11546.1 287.541   7
   3  -5  -2 12271.4 459.215   6
  -3   5   2 12695.5 443.294   4
   3  -5  -1 17460.4 460.915   2
  -3   5   1 16894.9 386.595  13
  -3   5   1 17060.6 502.702   4
   3  -5   0 5313.42 230.978   2
  -3   5   0 5450.93 203.725  13
  -3   5  -1 496.361 92.0480  10
   3  -5   1 496.542 80.3935  11
  -3   5  -1 531.215 67.7248  13
   3  -5   1 595.581 70.3089   2
   3  -5   1 553.662 69.5271  13
   3  -5   2 9256.95 372.117   6
  -3   5  -2 9456.84 379.623  10
   3  -5   2 8702.98 308.409  11
   3  -5   2 8335.69 261.482  13
   3  -5   3 37188.0 592.445  11
   3  -5   3 37191.6 606.425  13
   3  -5   3 35369.3 719.427   6
  -3   5  -3 36104.7 600.292   5
   3  -5   4 45400.1 807.740   6
  -3   5  -4 47103.0 860.086   1
  -3   5  -4 48079.3 975.389   8
   3  -5   4 45279.3 738.449  13
   3  -5   4 44823.3 593.904  11
  -3   5  -4 44492.7 687.315   5
  -3   5  -5 1639.96 173.854   1
   3  -5   5 1558.86 99.7308  11
   3  -5   5 1548.12 152.618  13
  -3   5  -5 1921.98 216.209   8
  -3   5  -5 1704.94 143.854   5
  -3   5  -6 24537.8 578.368   5
   3  -5   6 23735.8 565.687   5
  -3   5  -6 25666.8 787.268   8
  -3   5  -6 23924.5 670.089   1
  -3   5  -7 40.3084 81.0553   8
  -3   5  -7 226.251 72.7645   5
  -3   5  -8 19102.9 592.757   5
  -3   5  -8 18849.8 758.894   8
  -3   5  -9 74.7920 97.2079   8
  -3   5 -10 6755.97 502.709   8
  -3   5 -11 326.448 116.492   8
  -3   5 -12 1094.86 234.044   8
  -3   5 -13-138.031 127.791   8
  -3   4  12 130.891 136.953  14
  -3   4  11 302.406 146.148  14
  -3   4  10 582.702 169.774  14
  -3   4  10 417.297 148.713  11
  -3   4   9 215.803 106.792  14
  -3   4   9 534.217 146.127  11
  -3   4   8 13429.1 636.861  14
  -3   4   8 13769.6 608.543  11
  -3   4   7 164.356 101.961  14
  -3   4   7 66.8040 90.7128  11
  -3   4   6 10107.7 474.741  11
  -3   4   6 10093.1 480.856  14
  -3   4   5 237.892 54.5022   9
  -3   4   5 124.586 87.2358  14
  -3   4   5 251.182 95.8278  11
  -3   4   4 15.3799 26.8577   9
  -3   4   4 130.785 59.9562  14
  -3   4   4-26.3771 80.6820  11
  -3   4   3 15959.0 491.545  14
  -3   4   3 16625.0 394.984   7
  -3   4   2 21678.2 557.131   4
   3  -4  -1 2669.60 189.503  11
  -3   4   1 2662.33 154.157  13
   3  -4  -1 2442.11 158.576   2
  -3   4   0 5932.19 215.201  13
  -3   4   0 6169.40 230.084   2
   3  -4   0 6325.29 265.057  11
  -3   4   0 6147.14 268.413  11
  -3   4  -1 54524.0 580.030   2
  -3   4  -1 55357.9 673.351  13
   3  -4   1 56102.3 725.316  11
   3  -4   1 55305.2 671.748  13
   3  -4   2 4061.72 178.861  11
   3  -4   2 4149.61 222.657   6
  -3   4  -2 3918.88 129.391   2
  -3   4  -2 3828.45 160.654   5
   3  -4   2 4178.63 194.272  13
  -3   4  -3 0.58985 23.4929   5
   3  -4   3 17.5725 42.1024  13
   3  -4   3 35.3645 49.9129   6
  -3   4  -3-70.0143 53.8107   1
  -3   4  -4 15916.4 362.507   5
  -3   4  -4 15949.0 492.915   1
   3  -4   4 15629.4 455.836  13
   3  -4   4 15901.1 420.805   6
   3  -4   5 2826.12 177.785   6
  -3   4  -5 2965.92 173.647   5
  -3   4  -5 3204.14 262.709   8
  -3   4  -5 2722.07 221.643   1
   3  -4   5 2837.56 167.611   5
  -3   4  -6 139.472 56.4545   8
  -3   4  -6 190.289 57.3310   5
   3  -4   6 136.155 49.1035   6
   3  -4   6 234.720 55.7641   5
  -3   4  -7 1198.69 189.587   8
   3  -4   7 1168.28 113.544   6
  -3   4  -7 1243.76 100.916   2
   3  -4   8 451.854 69.8170   6
  -3   4  -8 595.525 133.697   8
  -3   4  -9 10799.8 607.055   8
  -3   4 -10 2370.94 296.168   8
  -3   4 -11 147.839 100.543   8
  -3   4 -12 439.744 167.682   8
  -3   4 -13-76.9068 100.759   8
  -3   3  13 215.906 150.485  14
  -3   3  12-28.4305 111.877  14
  -3   3  12 137.270 96.1869  11
  -3   3  11-88.6046 128.325  14
  -3   3  11 365.584 147.282  11
  -3   3  10 19.8023 82.8546  14
  -3   3  10-104.603 95.3830  11
  -3   3   9 17085.5 723.188  14
  -3   3   9 17768.6 677.053  11
  -3   3   8 6150.96 408.102  14
  -3   3   8 5902.00 234.483   3
  -3   3   8 6144.24 386.658  11
  -3   3   7 714.679 87.6594   3
  -3   3   7 794.354 144.090  14
  -3   3   7 822.257 147.388  11
  -3   3   6 10645.4 479.554  14
  -3   3   6 12173.7 487.180  11
  -3   3   5 14144.0 373.447   9
  -3   3   5 14657.7 504.271  11
  -3   3   5 13430.7 488.975  14
  -3   3   4 55101.2 882.080  14
  -3   3   4 54714.1 802.875   7
  -3   3   4 54484.2 696.504   9
  -3   3   3 36927.6 597.391   7
  -3   3   3 39527.7 686.515  14
  -3   3   2-14.6606 35.3922   6
  -3   3   2 24.8667 31.0931  14
   3  -3  -2 3.06371 31.8692   2
  -3   3   1 50276.4 658.535  13
  -3   3   1 49287.8 732.172   6
   3  -3   0 3280.48 190.184   4
  -3   3   0 3234.58 162.760  13
  -3   3   0 3164.56 181.437   6
   3  -3   0 3474.40 172.360  13
  -3   3   0 3347.69 171.486  11
  -3   3   0 3203.17 154.521   2
   3  -3   1 67149.4 757.195  13
  -3   3  -1 66843.7 681.464  11
   3  -3   1 67770.6 856.324   4
  -3   3  -1 68119.0 769.050  13
   3  -3   1 65653.9 802.388   6
  -3   3  -1 67886.4 798.884   6
   3  -3   1 66854.0 817.428  12
  -3   3  -2 7607.64 157.216   5
   3  -3   2 8317.08 312.311   4
   3  -3   2 8477.82 294.640  13
   3  -3   2 8766.84 314.024  12
  -3   3  -2 8139.46 204.278  11
   3  -3   2 8331.06 272.561   6
  -3   3  -3 144688. 1383.90   1
  -3   3  -3 142355. 806.286   5
   3  -3   3 142988. 1095.91   6
  -3   3  -4 18039.3 350.667   5
   3  -3   4 17608.9 368.767   6
   3  -3   4 17792.0 343.274   5
  -3   3  -5 1424.67 177.060   8
   3  -3   5 1321.68 111.255   5
   3  -3   5 1457.42 103.249   6
   3  -3   6 7409.94 295.110   5
   3  -3   6 7375.59 219.611   6
  -3   3  -6 8331.54 439.687   8
   3  -3   6 7796.26 415.065  14
   3  -3   7 11871.6 546.577  14
  -3   3  -7 11566.0 550.206   8
   3  -3   7 10910.0 244.983   6
  -3   3  -8 438.183 125.941   8
   3  -3   8 369.926 118.797  14
  -3   3  -9 24822.6 907.032   8
   3  -3   9 24514.1 896.304  14
   3  -3  10-46.6225 99.4501  14
  -3   3 -10 11.7920 95.2026   8
   3  -3  11-49.2629 91.6859  14
  -3   3 -11 10.4924 87.7782   8
  -3   3 -12 471.755 175.496   8
   3  -3  12 288.282 120.602  14
  -3   2  13 578.044 159.549  11
  -3   2  13 392.510 139.222  14
  -3   2  12 197.158 101.471  14
  -3   2  12 280.996 132.898  11
  -3   2  11 1296.11 225.691  14
  -3   2  11 1324.53 204.999  11
  -3   2  10 2250.33 284.201  14
  -3   2  10 2435.27 255.074  11
  -3   2   9 11994.1 588.995  14
  -3   2   9 12333.0 543.890  11
  -3   2   8 2190.40 238.735  14
  -3   2   8 2151.15 218.379  11
  -3   2   7 1537.47 187.499  14
  -3   2   7 1459.81 173.307  11
  -3   2   7 1419.64 117.198   3
  -3   2   6 32540.8 566.592   3
  -3   2   6 32684.3 762.188  14
  -3   2   5 518.112 85.5480   9
  -3   2   5 524.509 91.5377  14
  -3   2   5 532.122 76.1002   3
  -3   2   4 44724.4 666.163   9
  -3   2   4 46110.8 735.221  14
   3  -2  -4 45784.9 733.897  14
  -3   2   3 17933.0 455.369   5
   3  -2  -3 17999.7 406.380  14
  -3   2   3 17703.2 402.627  14
  -3   2   2 21875.9 390.389  14
  -3   2   2 22099.2 438.062   5
   3  -2  -1 10067.9 292.046  13
  -3   2   1 9968.93 243.395   5
  -3   2   0 3188.95 100.219   5
  -3   2   0 2948.29 145.493  12
   3  -2   0 3188.96 165.637  13
   3  -2   0 3011.74 164.439   4
   3  -2   0 3275.87 150.805  12
   3  -2   1 7666.04 273.559   8
  -3   2  -1 7292.25 232.498   6
  -3   2  -1 7429.26 229.236  14
   3  -2   1 7708.70 269.534  13
   3  -2   1 7229.87 234.730  12
   3  -2   1 7398.13 256.349   4
  -3   2  -1 7318.01 240.539  12
   3  -2   2 56837.1 798.222  13
   3  -2   2 56493.6 812.223   8
   3  -2   2 54983.6 798.480   1
   3  -2   2 55855.0 806.419  10
  -3   2  -2 54168.7 596.765   6
   3  -2   2 55219.4 718.850  12
   3  -2   2 55402.3 721.065   4
  -3   2  -2 55818.3 718.318  14
  -3   2  -3 31555.1 612.368  14
   3  -2   3 32221.3 609.724  12
   3  -2   3 31208.1 638.058  13
   3  -2   3 30957.3 579.343   4
   3  -2   3 30458.6 602.911  14
   3  -2   4 16726.4 507.343  14
   3  -2   4 16780.7 343.378   5
   3  -2   5 22421.0 473.317   5
  -3   2  -5 22881.8 692.971   8
   3  -2   5 22309.3 634.775  14
   3  -2   6 3304.01 206.767   5
  -3   2  -6 3602.23 294.601   8
   3  -2   6 3531.81 278.211  14
   3  -2   7 3889.32 320.390  14
  -3   2  -7 3758.77 177.016   3
  -3   2  -7 4288.55 340.854   8
  -3   2  -8 31.2416 111.842   8
   3  -2   8 366.709 111.482  14
   3  -2   9 7670.83 503.535  14
  -3   2  -9 7707.45 518.008   8
   3  -2  10 1007.45 215.018  14
  -3   2 -10 1055.61 219.005   8
   3  -2  11 2331.20 330.309  14
  -3   2 -11 2473.55 329.329   8
   3  -2  12 235.030 122.360  14
  -3   2 -12 288.598 144.791   8
  -3   1  14 353.711 163.963  14
  -3   1  13 1864.18 296.434  14
  -3   1  13 2165.65 263.868  11
  -3   1  12 2757.52 333.449  14
  -3   1  12 3003.05 298.913  11
  -3   1  11 4313.88 390.928  14
  -3   1  11 4676.47 351.510  11
  -3   1  10 863.145 172.652  14
  -3   1  10 1337.95 187.398  11
  -3   1   9 2372.50 257.449  14
  -3   1   9 2905.33 255.162  11
  -3   1   8 5032.40 343.898  14
  -3   1   7 11579.1 479.248  14
  -3   1   6 55604.6 773.067   8
  -3   1   6 54264.4 953.156  14
  -3   1   5 62344.9 950.307   2
   3  -1  -5 64920.6 889.407   9
  -3   1   5 62473.0 785.711   3
  -3   1   5 63142.6 900.553  14
   3  -1  -5 63679.7 904.535  14
  -3   1   5 60623.1 700.206   8
  -3   1   4 46269.5 779.658   5
   3  -1  -4 47131.6 674.690  14
  -3   1   4 47539.0 674.915   3
  -3   1   4 46956.5 514.657   8
  -3   1   4 47467.1 685.559  14
  -3   1   3 15345.6 401.110   5
   3  -1  -3 14989.5 317.735  14
  -3   1   3 15599.7 325.746  14
  -3   1   3 14944.0 378.056   3
  -3   1   2 19569.5 395.473   5
   3  -1  -2 19570.7 396.043   5
  -3   1   2 20828.7 442.177   3
  -3   1   2 20533.5 287.517  14
  -3   1   1 7372.54 198.328   5
   3  -1  -1 7523.94 203.469   5
  -3   1   1 7438.86 178.944   8
  -3   1   1 7615.31 266.618   3
   3  -1   0 119989. 893.637   8
  -3   1   0 119066. 899.265   8
  -3   1   0 117864. 709.104  12
   3  -1   0 118898. 1016.50   1
  -3   1   0 118646. 898.787   4
  -3   1   0 119363. 629.771  14
  -3   1   0 119485. 1051.31   3
  -3   1   0 118284. 621.700   5
   3  -1   0 117546. 621.768   5
  -3   1  -1 29512.0 418.890  14
   3  -1   1 29414.4 548.767   1
   3  -1   1 28267.5 508.579   8
   3  -1   1 28968.0 512.807  10
  -3   1  -1 28597.5 507.524   3
   3  -1   1 30277.5 557.460  13
   3  -1   1 29204.9 413.698  14
   3  -1   1 28914.0 410.080  12
  -3   1  -1 29087.8 439.613   4
   3  -1   1 29302.1 445.778   4
   3  -1   1 27353.4 264.609   5
   3  -1   2 40042.5 688.837   8
  -3   1  -2 39543.2 594.561   3
   3  -1   2 40066.2 543.610   4
   3  -1   2 41959.0 679.592  10
  -3   1  -2 40333.7 599.862  14
   3  -1   2 40224.5 697.229  13
   3  -1   2 40419.8 595.834  14
   3  -1   3 98526.0 1075.16  14
   3  -1   3 98424.3 926.331   4
  -3   1  -3 99117.2 928.774   3
   3  -1   4 152.127 74.8161  14
  -3   1  -4 74.5995 28.0589   3
   3  -1   4 140.072 39.7294   5
  -3   1  -5 12236.9 501.784   8
   3  -1   5 11439.4 458.788  14
  -3   1  -5 11284.7 299.213   3
  -3   1  -5 10348.9 211.101  11
   3  -1   5 11087.7 360.661   5
   3  -1   6 24203.7 733.812  14
  -3   1  -6 24883.1 413.723   3
  -3   1  -7 10025.1 537.327   8
   3  -1   7 9171.11 492.804  14
  -3   1  -8 20263.9 801.544   8
   3  -1   8 18860.4 758.169  14
   3  -1   9 63.8725 111.168  14
  -3   1  -9-121.603 116.823   8
   3  -1  10 345.612 140.814  14
  -3   1 -10 432.864 151.023   8
   3  -1  11 945.369 217.189  14
   3  -1  12 1652.17 303.960  14
  -3   0  14-47.6778 139.535  14
  -3   0  13-89.3004 137.438  14
  -3   0  13 70.0611 77.3507  11
  -3   0  12 487.861 142.778  14
  -3   0  12 476.029 128.860  11
  -3   0  11 3278.65 345.775  14
  -3   0  11 3451.89 297.768  11
  -3   0  10 42.0118 76.9632  14
  -3   0   9 573.130 141.045  14
   3   0  -8 1988.27 228.314   5
  -3   0   8 1467.12 184.934  14
  -3   0   8 1377.78 176.342   2
   3   0  -7 6053.35 270.438   3
  -3   0   7 6159.82 337.467  14
  -3   0   7 6949.37 351.005   2
  -3   0   7 6262.95 272.139   8
   3   0  -7 7033.17 392.551   5
  -3   0   6 17820.8 524.685  14
  -3   0   6 18755.9 411.699   8
   3   0  -6 18548.7 469.311   3
   3   0  -5 73599.1 942.460  14
  -3   0   5 70778.1 654.964   8
  -3   0   5 72756.6 928.670  14
   3   0  -5 70102.9 882.305   3
  -3   0   5 72138.0 988.323   2
   3   0  -4 1115.28 119.226   9
  -3   0   4 1078.61 59.2963   8
   3   0  -4 1235.14 119.764   3
   3   0  -4 1347.33 110.238  14
  -3   0   4 1122.69 122.843   5
  -3   0   4 1188.49 102.290  14
  -3   0   3 52680.5 530.523  14
   3   0  -3 51676.3 531.499  14
  -3   0   3 51511.5 736.748   5
  -3   0   2 164786. 964.788   1
  -3   0   2 167566. 1268.67   3
   3   0  -2 161848. 627.942  14
  -3   0   2 169048. 1182.61   5
   3   0  -2 165576. 1200.26   5
   3   0  -1 10775.6 283.040   1
  -3   0   1 10463.7 315.791   3
  -3   0   1 10464.2 266.033   5
   3   0  -1 11173.0 314.887  13
   3   0  -1 10493.9 270.612   5
  -3   0   1 11028.2 220.581   8
  -3   0   0 119959. 896.280  10
  -3   0   0 121634. 1057.28   3
   3   0   0 120343. 1080.75  13
  -3   0   0 119476. 624.643  14
   3   0   0 119000. 924.973   8
  -3   0   0 118754. 927.897   8
   3   0   0 121898. 1047.70   1
  -3   0   0 116826. 766.829   4
   3   0   0 118826. 842.381   5
  -3   0  -1 1720.57 124.842   3
  -3   0  -1 1670.40 87.3880   4
   3   0   1 1696.80 130.733   8
   3   0   1 1669.04 140.694   1
   3   0   1 1543.71 123.397   3
   3   0   1 1660.51 103.741  14
  -3   0  -1 1779.85 107.191  14
   3   0   1 1732.53 145.035  13
   3   0   1 1670.05 119.333  10
   3   0   2 54469.7 748.750  10
   3   0   2 53244.6 821.486   8
  -3   0  -2 53222.5 677.695   3
  -3   0  -2 55329.7 720.162  14
   3   0   2 53011.6 705.986  14
   3   0   2 53056.0 838.389  13
   3   0   3 80339.7 1007.96  14
   3   0   3 80369.9 732.633   4
   3   0   4 10997.7 419.820  14
  -3   0  -4 12812.4 493.790   8
   3   0   5 3826.94 272.720  14
  -3   0  -5 3869.40 303.022   8
  -3   0  -5 3808.16 180.597  11
   3   0   6 55168.2 1115.26  14
  -3   0  -6 51972.1 691.652  11
   3   0   7 8826.83 485.795  14
  -3   0  -7 9787.04 543.390   8
   3   0   8 11808.0 601.060  14
   3   0   9 8483.71 548.775  14
   3   0  10 714.532 182.238  14
   3   0  11 785.923 204.340  14
   3   0  12 1344.54 269.277  14
  -3  -1  14 1170.89 254.487  14
  -3  -1  13 1341.44 200.591  11
  -3  -1  13 1465.82 264.614  14
  -3  -1  12 791.149 189.083  14
  -3  -1  11 72.1082 81.9911  14
  -3  -1  10 7678.31 472.645  14
   3   1 -10 8263.65 347.156   3
   3   1 -10 9123.66 538.733   5
   3   1  -9 7210.34 454.746   5
  -3  -1   9 7633.64 406.973   2
   3   1  -9 6407.01 303.196   3
   3   1  -9 7019.67 350.157   8
  -3  -1   9 6313.49 403.996  14
   3   1  -8 473.975 90.4621   8
   3   1  -8 284.908 106.147   5
  -3  -1   8 347.195 87.9491  14
   3   1  -8 424.505 82.7870   3
   3   1  -7 4776.63 256.694   3
  -3  -1   7 4547.35 221.079   8
  -3  -1   7 4823.98 296.793  14
   3   1  -7 5270.98 237.613   8
   3   1  -7 5233.36 341.846   5
  -3  -1   7 4983.01 289.541   2
  -3  -1   6 8950.08 360.652  14
  -3  -1   6 8751.57 264.693   8
   3   1  -6 8672.29 264.700   8
   3   1  -6 8679.41 335.769   3
  -3  -1   6 9120.81 371.169   2
   3   1  -5 4455.46 238.423   3
   3   1  -5 4666.02 158.210   8
   3   1  -5 4829.07 238.612  14
  -3  -1   5 4395.29 225.191  14
   3   1  -4 99966.6 918.682  14
  -3  -1   4 98392.0 907.206  14
   3   1  -3 7894.42 312.338   9
   3   1  -3 7815.28 212.922  14
  -3  -1   3 7602.68 299.448   5
   3   1  -2 4726.59 210.276  13
  -3  -1   2 4600.09 216.392   5
   3   1  -2 4842.83 223.800   5
   3   1  -2 4710.05 170.670   1
   3   1  -1-20.0970 33.3362   5
   3   1  -1-18.4345 23.4610   8
  -3  -1   1-1.47102 22.4573  10
   3   1  -1-39.3322 39.5751  13
   3   1   0 28682.5 558.919   3
   3   1   0 29721.1 559.214  13
   3   1   0 29402.2 515.278   8
   3   1   1 64446.3 700.215  10
   3   1   1 63458.8 901.645  13
   3   1   1 63677.3 816.796   3
   3   1   1 62957.8 723.333  14
  -3  -1  -1 64194.2 725.366  14
   3   1   1 64293.7 859.864   8
   3   1   2 28832.6 540.797   3
  -3  -1  -2 29445.6 568.613  14
   3   1   2 28236.4 633.405  13
   3   1   2 28858.4 564.032  14
   3   1   3 1023.60 124.014  14
   3   1   3 1044.51 102.362   3
   3   1   4 7843.31 371.657  14
  -3  -1  -4 6868.32 145.358   6
  -3  -1  -5 730.255 104.913  11
   3   1   5 1006.63 152.422  14
   3   1   6 65475.4 1286.77  14
   3   1   7 158.154 99.7336  14
   3   1   8 1758.86 246.129  14
   3   1   9 546.123 158.174  14
   3   1  10 926.153 197.375  14
   3   1  11 1290.14 257.312  14
  -3  -2  14-81.8899 129.287  14
  -3  -2  13 123.133 122.649  14
  -3  -2  12 10.7603 92.8461  14
   3   2 -12-12.1433 80.5705   8
   3   2 -12 23.4463 84.1447   5
  -3  -2  11 2741.49 303.515  14
   3   2 -11 3141.60 232.892   3
   3   2 -11 3092.51 266.144   8
   3   2 -11 3515.39 360.113   5
  -3  -2  10 144.729 100.467   2
  -3  -2  10 155.273 102.105  14
   3   2 -10-42.1710 61.2919   8
   3   2 -10 72.4063 45.3420   3
   3   2 -10-81.3480 85.6197   5
  -3  -2   9-10.3767 66.4974  14
   3   2  -9 82.2130 88.2899   5
   3   2  -9 106.528 72.4316   3
   3   2  -9 8.48713 42.9151   8
  -3  -2   9 54.4420 70.2347   2
  -3  -2   8 276.816 87.6268   2
  -3  -2   8 254.658 104.892  14
   3   2  -8 254.460 66.6464   8
   3   2  -8 260.823 75.7825   3
   3   2  -8 272.048 95.9072   5
   3   2  -7 3967.84 305.545   5
   3   2  -7 3957.14 208.063   8
  -3  -2   7 3753.84 262.708  14
  -3  -2   7 4129.46 261.316   2
   3   2  -6 987.396 93.2655   8
   3   2  -6 822.219 134.475   5
   3   2  -5 7498.93 298.976  14
   3   2  -5 7474.90 222.306   8
  -3  -2   5 8290.70 370.027   7
  -3  -2   4 7937.95 334.067   7
   3   2  -4 7845.95 275.587  14
  -3  -2   4 7934.82 292.660  13
  -3  -2   3-7.88843 56.6954   9
   3   2  -3 22.6998 47.4080   5
  -3  -2   3 15.6882 26.9146  12
  -3  -2   2 34815.0 659.166   9
  -3  -2   2 36082.3 583.060  13
   3   2  -2 35327.3 590.741  13
  -3  -2   2 33906.2 375.172  12
   3   2  -2 35442.4 682.567   5
  -3  -2   1 2362.40 165.972   9
   3   2  -1 2298.36 152.912  13
  -3  -2   1 2437.42 157.653  13
   3   2  -1 2130.36 84.5086  12
   3   2  -1 2331.88 172.457   5
  -3  -2   0 11414.0 352.293   9
   3   2   0 11756.7 368.170  13
   3   2   0 11107.7 310.646  14
   3   2   1 161.332 49.6742  14
   3   2   1 161.549 46.0052  10
   3   2   1 186.905 64.4534  13
   3   2   2 17445.3 453.782   3
   3   2   2 18001.1 491.130  14
   3   2   2 18275.4 532.483  13
   3   2   3 288.484 63.0582   3
   3   2   3 220.832 71.5216  14
   3   2   4 9723.17 325.155   3
   3   2   4 9654.89 430.763  14
   3   2   5 6148.40 375.098  14
   3   2   6 8924.96 483.562  14
   3   2   7 21.0234 72.7600  14
   3   2   8 5370.40 439.827  14
   3   2   9 712.307 177.164  14
   3   2  10 35.8412 98.7518  14
   3   2  11 688.942 203.091  14
  -3  -3  13 540.258 176.543  14
   3   3 -13 475.203 162.180   5
   3   3 -13 569.918 141.202   8
  -3  -3  12 408.738 141.024  14
   3   3 -12 405.696 123.948   8
   3   3 -12 582.804 163.424   5
   3   3 -11 93.0427 66.1110   8
   3   3 -11 72.4844 66.2106   3
   3   3 -11 55.0267 87.7514   5
   3   3 -10 8484.82 527.839   5
   3   3 -10 7944.05 388.608   8
   3   3 -10 7346.66 381.752   3
  -3  -3  10 7796.60 413.429   2
   3   3  -9 2421.70 281.063   5
   3   3  -9 2119.00 190.838   8
  -3  -3   9 2020.44 201.299   2
  -3  -3   8 20.1670 55.4498   2
   3   3  -8 31.1646 54.6013   5
   3   3  -8 14.2853 40.7459   8
   3   3  -7 343.689 94.8220   5
   3   3  -7 511.534 84.1136   8
   3   3  -6 606.905 122.627   5
   3   3  -6 653.136 84.1686   8
   3   3  -5 16480.1 390.268   8
   3   3  -5 17459.6 584.954   5
  -3  -3   5 16586.7 528.725   7
  -3  -3   4 32360.8 684.514   7
  -3  -3   4 31279.2 559.209  12
  -3  -3   4 33322.6 597.380  13
   3   3  -4 32237.1 755.334   5
   3   3  -3 461.965 99.5197   5
  -3  -3   3 607.244 78.2014  13
  -3  -3   3 587.669 70.1501  12
  -3  -3   3 619.729 92.3488   7
  -3  -3   2 7829.68 338.632   9
   3   3  -2 7917.16 365.655   5
   3   3  -2 7812.67 224.603  12
   3   3  -2 8244.05 290.535  13
  -3  -3   2 7900.50 283.574  13
  -3  -3   1 2994.37 180.039  13
  -3  -3   1 2732.28 195.522   9
   3   3  -1 2715.09 173.551  13
   3   3  -1 2725.95 129.708  12
   3   3  -1 2958.59 221.844   5
  -3  -3   0 4232.92 222.820   9
   3   3   0 4154.64 224.068  14
   3   3   0 4042.76 225.726  13
   3   3   0 4042.35 171.286  12
   3   3   1 6659.55 208.168  10
  -3  -3  -1 6883.32 274.076   9
   3   3   1 6896.05 306.142  14
   3   3   1 7204.58 328.553  13
   3   3   2 6251.39 323.312  14
   3   3   2 7007.06 343.535  13
   3   3   3 582.907 93.9724   3
   3   3   3 689.500 125.159  14
   3   3   4 31404.0 834.575  14
   3   3   4 30109.1 628.967   3
   3   3   5 37459.8 981.026  14
  -3  -3  -5 37384.7 561.707   6
   3   3   5 37807.2 665.643   3
   3   3   6 1647.21 226.609  14
   3   3   7 1658.90 240.223  14
   3   3   8 2002.51 279.125  14
   3   3   9 3413.01 385.516  14
   3   3  10 1013.16 238.380  14
   3   4 -14-19.4458 111.829   5
   3   4 -13 3065.53 370.085   5
   3   4 -13 2842.01 289.349   8
   3   4 -12 197.316 85.4906   8
   3   4 -12 342.234 151.081   5
   3   4 -11 85.9743 105.183   5
   3   4 -11 86.9962 58.2248   8
  -3  -4  11-23.5373 72.4978   2
   3   4 -10-78.0936 86.0996   5
  -3  -4  10 150.432 74.5279   2
   3   4 -10-36.3602 62.2950   8
  -3  -4   9 1019.56 151.502   2
   3   4  -9 1262.03 158.845   8
   3   4  -9 1120.46 195.756   5
   3   4  -8 5791.25 300.050   8
   3   4  -8 6152.38 414.944   5
   3   4  -7 2039.32 170.544   8
   3   4  -7 2283.40 243.706   5
   3   4  -6 2792.13 189.659   8
   3   4  -6 2869.31 266.186   5
  -3  -4   5 3988.79 270.259   7
  -3  -4   5 4076.95 219.465  13
   3   4  -5 4510.09 321.355   5
  -3  -4   4 531.590 77.1387  13
   3   4  -4 406.650 108.045   5
  -3  -4   4 434.420 94.6052   7
  -3  -4   4 428.410 72.5579  12
  -3  -4   3 11841.5 395.613   7
   3   4  -3 11746.3 490.909   5
  -3  -4   3 11040.7 330.231  12
   3   4  -2 912.458 143.494   5
   3   4  -2 885.915 100.132  13
  -3  -4   2 991.203 107.418  13
   3   4  -2 1018.91 98.7851  12
   3   4  -1 523.079 82.8154  13
   3   4  -1 651.626 80.9604  12
  -3  -4   0 431.514 88.3772   9
   3   4   0 318.574 60.3524  12
  -3  -4   0 286.494 31.7325   4
   3   4   0 308.322 77.0253  14
   3   4   0 327.251 72.6867  13
  -3  -4  -1 8360.94 317.252   9
   3   4   1 8167.51 366.000  13
   3   4   1 7951.96 372.810  14
   3   4   2 3786.83 271.474  13
  -3  -4  -2 3830.42 204.817   9
   3   4   2 3774.75 271.815  14
  -3  -4  -3 2860.79 174.688   9
   3   4   3 2749.56 249.490  14
   3   4   3 2607.20 245.706  13
  -3  -4  -4 394.388 72.6443   9
   3   4   4 331.788 82.7623   3
   3   4   4 160.448 103.583  14
   3   4   5 1891.96 165.492   3
  -3  -4  -5 2004.43 157.827   6
   3   4   5 1843.48 237.991  14
   3   4   6 97.8962 74.4403  14
   3   4   7 213.978 119.227  14
   3   4   8 743.054 192.281  14
   3   4   9 1766.88 295.245  14
   3   4  10-112.573 101.016  14
   3   5 -14 539.956 190.868   5
   3   5 -13 120.457 97.5933   5
   3   5 -12 245.397 143.981   5
   3   5 -12 166.472 85.4683   8
   3   5 -11 159.837 81.4701   8
  -3  -5  11-17.4138 67.5817   2
   3   5 -11 40.7681 83.4677   5
   3   5 -10 787.272 141.692   8
  -3  -5  10 786.600 137.003   2
   3   5 -10 631.992 171.198   5
   3   5  -9 2751.99 313.225   5
   3   5  -9 2355.81 214.034   8
   3   5  -8-72.6103 76.8176   5
   3   5  -8 34.8874 50.0014   8
   3   5  -7 4031.53 257.106   8
   3   5  -7 4194.83 354.727   5
   3   5  -6 753.195 147.222   5
  -3  -5   5 2237.91 215.319   7
  -3  -5   5 1986.34 148.034  13
   3   5  -5 2360.66 249.804   5
  -3  -5   4 1739.00 180.401   7
  -3  -5   4 1497.25 123.467  13
   3   5  -4 1968.46 229.713   5
  -3  -5   4 1283.94 71.9671  10
  -3  -5   3 5627.28 239.751  13
  -3  -5   3 6001.12 288.221   7
   3   5  -3 6250.74 280.083  12
   3   5  -3 5441.17 370.352   5
   3   5  -2 3102.30 187.812  13
   3   5  -2 2799.70 184.764  12
   3   5  -2 3312.14 283.244   5
  -3  -5   1-13.5783 26.6175   4
   3   5  -1-18.2708 34.6000  13
   3   5  -1-4.94001 38.8728  12
   3   5   0 7855.47 340.096  13
   3   5   0 7762.59 386.206  14
   3   5   0 7879.69 319.476  12
   3   5   1 1015.09 130.700  12
   3   5   1 924.386 133.848  13
   3   5   1 1011.41 153.278  14
   3   5   2 7021.87 401.067  14
   3   5   2 7300.91 378.530  13
   3   5   3 75200.4 1298.85  13
   3   5   3 78299.1 1427.44  14
   3   5   4 9896.27 533.279  14
   3   5   4 9741.31 500.238  13
   3   5   5 2576.84 214.007   3
   3   5   5 2461.84 283.559  14
   3   5   6 922.692 197.182  14
   3   5   7-16.7762 113.016  14
   3   5   8 2243.38 331.961  14
   3   5   9 961.379 226.279  14
   3   6 -14 383.405 165.752   5
   3   6 -13 310.252 138.628   5
   3   6 -12 450.195 164.396   5
   3   6 -11-211.897 106.287   8
   3   6 -11-59.2760 115.558   5
   3   6 -10 3382.47 363.317   5
   3   6 -10 3776.63 298.213   8
  -3  -6  10 3347.79 265.976   2
   3   6  -9 3954.80 293.543   8
   3   6  -9 4039.79 378.681   5
   3   6  -8 91.7837 94.2592   5
   3   6  -8 279.133 90.1298   8
   3   6  -7 132.969 86.2579   5
   3   6  -7-40.4533 59.2682   8
   3   6  -6 2001.32 255.589   5
   3   6  -5 3256.92 315.613   5
   3   6  -4-5.66993 70.3000   5
  -3  -6   4 1.36634 75.0720   7
  -3  -6   3 7183.17 320.487   7
   3   6  -3 6935.20 331.838  12
   3   6  -3 7212.04 451.783   5
   3   6  -2 38.4124 66.1979   5
   3   6  -2 18.5478 40.2324  13
  -3  -6   2 43.3053 46.2089   7
   3   6  -2 82.3538 51.9599  12
   3   6  -1 103.663 47.8461  12
   3   6  -1 171.393 65.4730  13
   3   6   0 1504.70 159.786  12
   3   6   0 1511.37 154.768  13
   3   6   0 1292.07 169.936  14
   3   6   1 4817.53 292.493  12
   3   6   1 4600.95 340.608  14
   3   6   1 5124.77 308.151  13
   3   6   2-13.4524 88.6162  14
   3   6   2-10.1650 71.5321  13
   3   6   3 1077.75 177.592  13
   3   6   3 1070.17 193.804  14
   3   6   4 781.725 174.920  14
  -3  -6  -4 792.702 138.116   6
   3   6   4 997.054 181.114  13
   3   6   5 1166.52 220.287  14
   3   6   5 1199.32 198.907  13
   3   6   6 749.772 183.963  14
   3   6   6 723.977 172.775  13
   3   6   7 1695.29 293.333  14
   3   6   8 587.989 196.066  14
   3   7 -13-110.815 135.381   5
   3   7 -12 682.387 181.068   5
   3   7 -11 38.0142 62.7137   8
   3   7 -11-68.0542 98.5685   5
   3   7 -10 84.4829 88.1652   5
   3   7 -10-22.0316 79.5680   8
   3   7  -9 923.290 203.379   5
   3   7  -9 679.610 142.647   8
   3   7  -8 5430.24 360.217   8
   3   7  -8 5757.22 470.314   5
   3   7  -7 2789.05 325.403   5
   3   7  -6 1797.91 250.240   5
   3   7  -5 7206.91 499.751   5
   3   7  -4-50.8387 90.8998   5
  -3  -7   3 4826.28 264.586   7
   3   7  -3 4453.97 292.114  12
   3   7  -3 4844.81 403.434   5
   3   7  -2 339.386 149.296   5
  -3  -7   2 210.931 64.6160   7
   3   7  -2 232.856 61.9627  13
   3   7  -2 378.536 89.6490  12
  -3  -7   1 55.5774 47.3313   7
   3   7  -1-43.2105 52.1814  13
   3   7  -1 12.9659 49.1243  12
   3   7   0 14031.5 477.290  13
   3   7   0 13069.3 596.464  14
   3   7   0 13676.0 512.451  12
   3   7   1 7210.44 455.254  14
   3   7   1 7030.38 366.760  13
   3   7   1 7764.52 403.559  12
   3   7   2 13101.0 641.056  14
   3   7   2 13376.4 550.892  13
   3   7   2 13688.4 555.875  12
   3   7   3 663.589 156.464  14
   3   7   3 725.125 145.845  13
   3   7   4-113.413 113.665  14
   3   7   4 126.548 91.0558  13
   3   7   5 911.162 206.174  14
   3   7   5 834.464 178.727  13
   3   7   6 4167.09 430.545  14
   3   7   6 3442.25 373.247  13
   3   7   7 81.7051 124.271  13
   3   7   7 151.120 145.750  14
   3   7   8 258.374 164.441  13
   3   8 -13 294.732 157.677   5
   3   8 -12-355.027 167.755   5
   3   8 -11 1455.74 261.290   5
   3   8 -10 1233.90 241.817   5
   3   8 -10 905.376 164.815   8
   3   8  -9-114.094 121.328   5
   3   8  -9-39.7201 73.0318   8
   3   8  -8 1177.85 240.629   5
   3   8  -8 1009.10 176.889   8
   3   8  -7 396.895 140.370   5
   3   8  -6 9.06634 94.9882   5
   3   8  -5 2113.65 287.650   5
   3   8  -4 269.570 115.759   5
   3   8  -4 91.5818 66.2328  12
   3   8  -3 272.502 143.132   5
   3   8  -3-29.9991 59.5052  12
   3   8  -2 1241.91 230.844   5
   3   8  -2 1297.80 169.681  12
   3   8  -1 5436.23 343.226  12
   3   8  -1 4662.33 377.153  14
   3   8   0 2745.65 305.026  14
   3   8   0 3282.43 276.608  12
   3   8   1 402.357 141.744  14
   3   8   1 461.590 121.665  12
   3   8   2 228.149 91.1545  12
   3   8   2 261.972 109.505  14
   3   8   3 424.457 135.589  14
   3   8   4 126.424 91.8515  14
   3   8   5 184.056 110.924  14
   3   8   6 2844.07 375.933  14
   3   9 -11 73.7313 104.682   5
   3   9 -10 1666.35 291.346   5
   3   9  -9-49.1606 91.8157   5
   3   9  -9 26.9911 75.2543   8
   3   9  -8-39.1110 100.207   8
   3   9  -8 141.727 119.154   5
   3   9  -7-59.8408 103.693   5
   3   9  -6 303.448 152.580   5
   3   9  -5 640.202 179.167   5
   3   9  -4-65.2320 107.838   5
   3   9  -4 8.43543 58.7516  12
   3   9  -3 71.2175 117.936   5
   3   9  -3 8.55583 63.2177  12
   3   9  -2 206.020 132.144   5
   3   9  -2 523.259 136.622  12
   3   9  -1 34.8804 69.2790  12
   3   9  -1 75.1225 101.932   5
   3   9  -1 233.248 136.168  14
   3   9   0 4072.57 390.784  14
   3   9   1 34.1420 87.6785  14
   3   9   2 98.2132 114.891  14
   3   9   3 222.583 127.450  14
   3   9   4 46.2943 99.0692  14
   3   9   5 1243.28 264.654  14
   3  10 -10 349.343 180.990   5
   3  10  -9 1737.72 309.123   5
   3  10  -8-73.8925 87.0569   8
   3  10  -8 57.9187 122.636   5
   3  10  -7 98.3370 124.373   5
   3  10  -6-107.908 103.826   5
   3  10  -5 228.074 108.155   5
   3  10  -4 99.2566 103.828   5
   3  10  -3-4.55165 118.519   5
   3  10  -2 636.483 195.814   5
   3  10  -2 616.720 171.509  14
   3  10  -1 750.678 189.253  14
   3  10  -1 1087.40 260.113   5
   3  10   0 1129.27 229.761  14
   3  10   1 126.909 105.924  14
   3  10   2-12.2566 107.940  14
   3  10   3-216.944 165.660  14
   3  11  -6 70.2018 111.667   5
   3  11  -5-318.817 195.308   5
   3  11  -4-106.601 127.923   5
   3  11  -2 565.796 184.067  14
   3  11  -1 1116.21 241.638  14
   3  11   0 1106.23 254.819  14
   3  11   1 289.969 135.936  14
   3  12  -3 344.884 164.362  14
   3  12  -2 361.108 173.311  14
  -4  14  -2 127.851 125.863   5
  -4  14  -3 193.213 137.186   5
  -4  14  -4 236.977 148.917   5
   4 -13  -2 1520.96 281.172   6
  -4  13   1 1129.85 270.265  14
  -4  13   1 786.788 205.573  12
   4 -13  -1 1143.24 256.939   6
   4 -13   0 1449.10 281.170   6
  -4  13   0 1709.98 286.367  12
   4 -13   1-354.030 164.867   6
  -4  13  -1 66.7946 114.082  12
   4 -13   2 632.813 184.121   6
  -4  13  -2 305.059 123.174   5
  -4  13  -3 15.6574 77.1454   5
  -4  13  -3-111.072 145.079  12
   4 -13   3-12.6063 113.055   6
  -4  13  -4 473.353 177.681   5
   4 -13   4 906.149 232.234   6
  -4  13  -4 435.318 168.656  12
  -4  13  -5 659.366 177.781   5
   4 -13   5 1010.04 240.955   6
  -4  13  -5 696.769 195.142  12
  -4  13  -6 574.285 203.195   8
   4 -13   6 600.975 216.964   6
   4 -13   7-283.044 188.095   6
  -4  12   4-69.9232 121.448  14
  -4  12   4-222.066 123.413  12
  -4  12   3-85.1590 106.171  14
  -4  12   3-172.743 132.967   4
  -4  12   3 62.8618 118.301  12
   4 -12  -3 7.39703 94.6397   6
  -4  12   2 45.0445 105.325  12
   4 -12  -2 34.8457 89.9525   6
  -4  12   2-67.9641 142.299  14
  -4  12   1 24.6130 73.8691  10
  -4  12   1-78.1476 115.831  12
   4 -12  -1-151.057 118.751   6
   4 -12   0 2647.57 345.660   6
  -4  12   0 2824.52 345.406  12
  -4  12   0 2660.61 284.680  10
  -4  12  -1 422.282 125.601  10
  -4  12  -1 643.322 177.296  12
   4 -12   1 530.765 184.884   6
  -4  12  -2 217.054 110.820  10
  -4  12  -2 312.127 146.266  12
   4 -12   2 185.010 153.430   6
  -4  12  -3 212.157 113.984   5
   4 -12   3 154.683 105.961   6
  -4  12  -3 166.768 131.881  12
  -4  12  -4-157.600 105.112   5
  -4  12  -4 13.2331 113.717  12
   4 -12   4 138.215 130.701   6
   4 -12   5 1734.81 281.340   6
  -4  12  -5 1710.31 259.182   5
  -4  12  -5 1786.75 299.578   8
  -4  12  -5 1379.25 251.932  12
  -4  12  -6 292.408 124.929   5
  -4  12  -6 428.142 160.892   8
   4 -12   6 436.230 162.867   6
  -4  12  -7 391.636 149.699   1
  -4  12  -7 242.876 154.796   8
   4 -12   7 156.238 132.697   6
  -4  12  -8-16.4527 87.0258   8
   4 -12   8 43.3323 96.8548   6
   4 -12   9 158.289 135.140   6
  -4  11   6 114.980 100.067  12
  -4  11   6 146.971 130.452  14
  -4  11   5 626.144 149.281   4
  -4  11   5 491.814 179.714  14
  -4  11   5 975.610 232.231  12
  -4  11   4 557.987 161.796   4
  -4  11   4 245.394 136.793  14
  -4  11   4 271.668 115.623  12
   4 -11  -3 40.3434 87.7570   6
  -4  11   3-348.648 129.517   4
  -4  11   3 76.2962 118.538  14
  -4  11   3-296.060 140.901  12
  -4  11   2 1144.79 203.996   4
  -4  11   2 1426.25 256.799  12
  -4  11   2 946.229 217.876  14
   4 -11  -2 1302.35 237.457   6
  -4  11   1 2069.68 284.249   4
  -4  11   1 2505.15 320.582  12
   4 -11  -1 2533.90 325.950   6
  -4  11   0 2798.67 332.303  12
   4 -11   0 3450.72 377.318   6
  -4  11   0 2769.52 284.995  10
  -4  11  -1-2.51649 77.4841  10
   4 -11   1 317.936 140.522   6
  -4  11  -1 314.493 171.535  12
  -4  11  -2 86.3225 93.1077  10
   4 -11   2-45.2271 98.3897   6
  -4  11  -2 170.309 84.8980  12
  -4  11  -3 296.139 124.587   5
   4 -11   3 197.638 139.559   6
  -4  11  -3 198.474 137.594  12
  -4  11  -4 64.3296 68.6442   5
   4 -11   4 96.5054 115.477   6
  -4  11  -4 213.498 121.526  12
  -4  11  -5 5167.12 404.321   5
  -4  11  -5 4998.68 459.479   8
  -4  11  -5 5060.46 462.294  12
   4 -11   5 5785.40 473.714   6
  -4  11  -6 78.6817 89.2105   5
  -4  11  -6-80.5019 107.078   8
   4 -11   7-21.6836 97.3610   6
  -4  11  -7 102.470 130.849   8
  -4  11  -7 179.596 111.951   1
   4 -11   8 267.438 131.086   6
  -4  11  -8 40.4663 103.248   1
  -4  11  -8 337.051 153.440   8
  -4  11  -9 104.597 140.488   8
   4 -11   9 5.28322 103.216   6
  -4  10   7 81.7850 81.8152   4
  -4  10   7-83.6936 127.174  14
  -4  10   6 911.012 175.241   4
  -4  10   6 1268.22 255.407  14
  -4  10   5 2648.64 347.729  14
  -4  10   5 2923.82 309.214   4
  -4  10   4 223.704 111.592   4
  -4  10   4 333.558 149.395  14
  -4  10   4 242.541 124.332  12
  -4  10   3 237.317 103.762   4
  -4  10   3 653.488 174.776  12
  -4  10   3 567.704 184.878  14
   4 -10  -3 309.327 113.556   6
  -4  10   2 7023.51 474.147   4
  -4  10   2 8320.88 550.179  12
   4 -10  -2 8047.75 535.639   6
  -4  10   1 13924.0 701.752  12
   4 -10  -1 14109.1 698.029   6
  -4  10   1 13031.3 624.774   4
  -4  10   0 596.813 147.441  10
   4 -10   0 502.483 163.257   6
  -4  10   0 484.564 162.467  12
  -4  10  -1 3716.80 309.632  10
   4 -10   1 3078.47 332.166   6
  -4  10  -1 4337.29 384.467  12
  -4  10  -2 3269.95 301.474  10
   4 -10   2 3034.17 331.144   6
  -4  10  -2 3592.51 347.757  12
  -4  10  -3 2038.13 239.173  10
   4 -10   3 1772.67 255.151   6
  -4  10  -3 1898.62 261.445  12
  -4  10  -3 1988.66 243.086   5
   4 -10   4 2237.57 284.997   6
  -4  10  -4 2142.55 287.930  12
  -4  10  -4 1888.13 227.371   5
  -4  10  -5 2066.01 283.049   8
   4 -10   5 1655.82 247.517   6
  -4  10  -5 1460.08 239.746  12
  -4  10  -5 1859.72 222.353   5
  -4  10  -6 1683.31 207.916   5
   4 -10   6 1610.85 244.354   6
  -4  10  -6 1224.01 235.518   8
  -4  10  -7 87.4393 91.5821   1
  -4  10  -7 205.942 119.499   8
   4 -10   7-42.5597 120.895   6
  -4  10  -8-80.0994 91.2349   1
   4 -10   8-94.7998 116.995   6
  -4  10  -9 259.570 119.457   8
   4 -10   9 597.603 172.259   6
  -4  10  -9 469.712 139.279   1
  -4  10 -10-24.0180 101.097   8
  -4   9   9 576.224 191.825  14
  -4   9   8 114.315 125.563  14
  -4   9   8 213.915 116.819   4
  -4   9   7 403.866 174.974  14
  -4   9   7 591.077 156.229   4
  -4   9   6 2306.89 269.498   4
  -4   9   6 2554.58 329.709  14
  -4   9   5 232.392 111.734   4
  -4   9   5 175.119 130.485  14
  -4   9   4 737.510 151.554   4
  -4   9   4 671.460 165.057  14
  -4   9   3 2966.67 325.391  14
   4  -9  -3 3243.16 325.176   6
  -4   9   3 3706.03 351.863  12
  -4   9   3 3378.04 309.137   4
  -4   9   2 12013.0 618.630  12
   4  -9  -2 12079.4 629.193   6
  -4   9   2 12563.4 581.743   4
  -4   9   1 385.226 128.839   4
  -4   9   1 237.671 116.347  12
   4  -9  -1 404.568 136.703   6
  -4   9   0 7343.37 465.907  12
   4  -9   0 8310.16 509.424   6
  -4   9   0 7551.14 453.770   4
  -4   9   0 7400.88 416.174  10
  -4   9  -1 17.9281 77.5331  10
   4  -9   1 52.1819 99.5298   6
  -4   9  -1 58.1831 87.9511  12
  -4   9  -2 3557.08 293.930  10
   4  -9   2 3868.29 353.332   6
  -4   9  -2 3398.29 323.184  12
  -4   9  -3 7234.24 429.919  10
  -4   9  -3 6670.06 453.060  12
  -4   9  -3 6799.42 402.753   5
   4  -9   3 7131.63 460.203   6
  -4   9  -4 1700.43 242.470   8
  -4   9  -4 2175.29 274.945  12
   4  -9   4 1976.36 246.979   6
  -4   9  -4 1785.50 208.987   5
  -4   9  -5 106.412 104.113  12
  -4   9  -5 214.560 83.8643   5
  -4   9  -5 185.007 106.023   8
   4  -9   5 273.878 115.573   6
  -4   9  -6 83.0967 76.6252   5
  -4   9  -6 129.638 110.273   8
   4  -9   6 171.987 82.4380   6
  -4   9  -6 109.401 68.3257   1
  -4   9  -7 3224.73 306.443   1
  -4   9  -7 3837.84 386.106   8
   4  -9   7 3619.17 338.638   6
  -4   9  -7 3438.22 287.771   5
  -4   9  -8 1361.62 208.389   1
   4  -9   8 950.863 180.014   6
  -4   9  -8 1143.63 216.200   8
  -4   9  -9 148.099 106.622   1
  -4   9  -9 12.2809 99.3663   8
  -4   9 -10 118.522 130.650   8
  -4   9 -11 15.7967 99.3159   8
  -4   8  10 46.7072 111.918  14
  -4   8  10-29.2969 97.4272   4
  -4   8   9 1092.92 252.390  14
  -4   8   9 831.685 187.127   4
  -4   8   8 2047.11 313.141  14
  -4   8   8 2108.88 271.394   4
  -4   8   7 962.855 217.275  14
  -4   8   7 737.236 155.054   4
  -4   8   6 2341.97 296.750  14
  -4   8   6 2585.83 274.553   4
  -4   8   5 193.095 114.501  14
  -4   8   5 257.088 109.445   4
  -4   8   4 107.016 98.2351  14
  -4   8   4 200.663 99.4133   4
  -4   8   3 5637.27 410.950  14
  -4   8   3 6444.31 442.062  12
  -4   8   3 6102.90 392.201   4
   4  -8  -3 6376.77 429.049   6
  -4   8   2 91.3755 35.6543   7
  -4   8   2-4.45141 103.640  12
   4  -8  -2 50.2289 96.7271   6
  -4   8   1 7146.88 442.078  12
   4  -8  -1 7027.00 437.852   6
  -4   8   1 6605.98 399.213   4
  -4   8   1 6674.05 273.326  13
  -4   8   0 30050.5 872.936   4
  -4   8   0 32226.8 906.895  12
   4  -8   0 31998.0 918.990   6
  -4   8  -1 2861.83 252.187  10
   4  -8   1 2790.43 280.619   6
  -4   8  -1 2733.10 156.510  13
  -4   8  -1 2501.42 257.643  12
  -4   8  -1 2599.23 263.753   4
  -4   8  -2 2429.02 243.205  10
   4  -8   2 2636.82 270.231   6
  -4   8  -2 2397.90 259.226  12
   4  -8   3 4235.16 200.566  13
   4  -8   3 4201.98 337.778   6
  -4   8  -3 4331.22 348.480  12
  -4   8  -3 4554.70 292.931   5
  -4   8  -3 4578.82 331.602  10
   4  -8   4 5709.98 252.615  13
  -4   8  -4 6343.27 440.969   8
  -4   8  -4 6012.28 331.312   5
   4  -8   4 5708.01 380.584   6
  -4   8  -4 5767.20 410.227  12
  -4   8  -5 605.555 112.028   5
   4  -8   5 741.406 105.198  13
   4  -8   5 704.100 143.370   6
  -4   8  -5 770.568 169.997   8
  -4   8  -6-18.3619 75.2354   1
  -4   8  -6 108.016 87.6776   8
   4  -8   6 70.7021 59.2488  13
   4  -8   6 50.0264 74.3011   6
  -4   8  -6-14.3590 52.2201   5
  -4   8  -7 350.296 116.834   1
   4  -8   7 83.5149 52.0911  13
  -4   8  -7 118.062 103.655   8
  -4   8  -7 183.986 75.0297   5
   4  -8   7 172.237 102.421   6
  -4   8  -8 1282.24 240.831   8
   4  -8   8 773.845 135.938  13
   4  -8   8 926.236 167.786   6
  -4   8  -8 966.593 172.948   1
   4  -8   9 1084.61 176.310  13
  -4   8  -9 959.391 222.454   8
  -4   8 -10 346.779 142.932   8
  -4   8 -11-49.2225 102.549   8
  -4   7  11 318.148 134.496  14
  -4   7  10 198.830 157.758  14
  -4   7   9 1041.92 219.602  14
  -4   7   8 14843.8 759.428  14
  -4   7   8 14912.7 666.742   4
  -4   7   7 49.7801 95.7173  14
  -4   7   7 133.283 90.5042   4
  -4   7   6 2657.32 299.142  14
  -4   7   6 2933.37 284.818   4
  -4   7   5 1179.27 99.2422   9
  -4   7   5 1417.99 211.489  14
  -4   7   5 1368.77 196.286   4
  -4   7   4 909.086 156.032   4
  -4   7   4 1054.77 179.864  14
  -4   7   3 7173.50 400.690   4
  -4   7   3 6667.89 418.463  14
  -4   7   3 6829.46 253.278   7
  -4   7   2 15543.2 362.502   7
  -4   7   2 16539.9 600.906   4
   4  -7  -2 16456.1 647.253   6
  -4   7   2 16353.4 624.204  12
   4  -7  -1 99.6866 87.6937   6
  -4   7   1 38.0510 38.4847  13
  -4   7   1-44.2053 72.0473   4
  -4   7   1 70.3168 64.7027  12
  -4   7   0 6568.02 257.473  13
  -4   7   0 7618.81 411.937  12
   4  -7   0 7470.73 412.416   6
  -4   7   0 7115.48 393.766   4
  -4   7  -1 380.658 64.7804  13
  -4   7  -1 543.212 132.833   4
   4  -7   1 451.438 77.0794   2
  -4   7  -1 417.405 115.640  12
  -4   7  -1 502.297 110.667  10
   4  -7   1 449.222 116.759   6
  -4   7  -2 16778.8 586.957  10
   4  -7   2 17111.3 620.513   6
  -4   7  -2 17059.8 617.403  12
   4  -7   2 15393.1 394.940  13
  -4   7  -3 1439.69 184.366  10
  -4   7  -3 986.544 170.326  12
  -4   7  -3 1288.17 188.549   8
   4  -7   3 1079.88 114.715  13
   4  -7   3 1180.20 165.802   6
  -4   7  -3 1023.63 130.405   5
   4  -7   4 5425.79 260.111  13
  -4   7  -4 6453.20 416.414   8
   4  -7   4 5543.74 345.920   6
  -4   7  -4 6109.98 391.722  12
  -4   7  -4 5373.52 280.034   5
  -4   7  -5 361.790 110.331   1
   4  -7   5 409.049 89.9968  13
   4  -7   5 550.266 116.801   6
  -4   7  -5 372.972 84.9723   5
  -4   7  -5 203.667 75.6796   8
   4  -7   5 405.155 74.6230  11
   4  -7   6 895.131 141.059  13
  -4   7  -6 819.982 119.508   5
  -4   7  -6 798.304 167.506   8
  -4   7  -6 967.374 159.525   1
   4  -7   6 899.210 155.968   6
  -4   7  -7 3774.73 257.598   5
  -4   7  -7 3566.35 346.877   8
   4  -7   7 3390.61 263.066  13
   4  -7   7 3736.72 283.942   6
  -4   7  -7 3570.93 301.191   1
   4  -7   8 102.003 81.8455  13
  -4   7  -8 164.041 97.7341   8
   4  -7   8 39.0478 65.0722   6
   4  -7   9 68.1777 89.8425  13
  -4   7  -9-12.7470 102.713   8
  -4   7 -10 1348.16 257.610   8
   4  -7  10 1131.53 213.212  13
  -4   7 -11 23.5353 124.521   8
   4  -7  11 15.4144 85.0092  13
   4  -7  12 295.033 154.333  13
  -4   7 -12 26.7910 125.952   8
   4  -7  13 351.314 159.726  13
  -4   6  11-90.9578 119.403  14
  -4   6  10 290.413 129.654  14
  -4   6   9 379.610 138.992  14
  -4   6   8 17.7255 89.4439  14
  -4   6   7 9466.75 551.010  14
  -4   6   6 4124.75 342.918  14
  -4   6   6 5370.91 404.416  11
  -4   6   5 106.980 50.2854   9
  -4   6   5 94.1348 78.9048  14
  -4   6   5 95.9187 68.7170   4
  -4   6   5 121.198 101.612  11
  -4   6   4 836.081 151.105  14
  -4   6   4 1039.99 161.987   4
  -4   6   4 1146.43 187.183  11
  -4   6   3-38.9810 55.6779  14
  -4   6   3-0.14484 60.7115   4
  -4   6   3 85.8701 48.5627   7
  -4   6   3 118.985 82.0827  11
  -4   6   2 17541.2 599.011   4
  -4   6   2 19622.4 634.550  12
  -4   6   1 1336.18 123.536  13
   4  -6  -1 1220.82 160.213   6
  -4   6   1 1254.25 166.306  12
  -4   6   1 1347.34 166.953   4
  -4   6   0 1690.10 185.058  12
  -4   6   0 1728.42 134.337  13
   4  -6   0 1815.52 197.256   6
  -4   6   0 1990.78 198.113   4
   4  -6   0 1812.93 151.499   2
  -4   6  -1 5583.65 241.341  13
   4  -6   1 5648.25 241.999  13
   4  -6   1 6027.11 337.766   6
  -4   6  -1 6236.73 341.530  12
  -4   6  -1 6050.33 345.700   4
  -4   6  -1 5865.29 324.361  10
  -4   6  -2 177.522 71.6787  10
   4  -6   2 257.590 57.2168  13
  -4   6  -2 150.158 65.7285  12
   4  -6   2 182.186 92.1822   6
  -4   6  -3 22266.1 669.206  10
  -4   6  -3 22783.2 713.791   8
   4  -6   3 21231.5 505.304  13
   4  -6   3 23040.0 649.833   6
  -4   6  -3 22156.5 687.180  12
   4  -6   3 20859.8 499.762  11
  -4   6  -3 20759.0 473.615   5
  -4   6  -4 110.598 44.9716   5
  -4   6  -4 33.5225 74.3611   8
   4  -6   4 106.881 67.6835   6
  -4   6  -4 77.6698 56.8167   1
   4  -6   4 146.257 65.5180  13
  -4   6  -5 6841.92 426.564   8
   4  -6   5 6664.43 332.010  13
  -4   6  -5 6896.94 382.953   1
   4  -6   5 7475.70 365.478   6
  -4   6  -5 6534.23 278.873   5
  -4   6  -6 1631.45 147.960   5
  -4   6  -6 1686.70 195.444   1
   4  -6   6 1758.36 179.167   6
  -4   6  -6 1824.42 231.666   8
   4  -6   6 1745.58 191.764  13
  -4   6  -7 1784.94 166.841   5
   4  -6   7 1635.95 196.248  13
   4  -6   7 1995.42 185.629   6
  -4   6  -7 1595.26 205.939   1
  -4   6  -7 1865.76 244.870   8
  -4   6  -8 7561.20 511.573   8
   4  -6   8 6869.56 419.647  13
   4  -6   8 7344.13 351.371   6
  -4   6  -9 271.919 125.705   8
   4  -6   9 105.674 102.263  13
  -4   6 -10 337.893 151.892   8
  -4   6 -11-4.18297 103.566   8
  -4   6 -12-37.1780 88.2495   8
  -4   5  12 740.191 199.692  14
  -4   5  11 1249.50 240.712  14
  -4   5  10 1350.30 246.959  14
  -4   5  10 1106.70 202.093  11
  -4   5   9 8500.40 555.914  14
  -4   5   9 9580.74 573.044  11
  -4   5   8 2249.51 273.667  14
  -4   5   8 1951.29 255.140  11
  -4   5   7 836.907 165.101  14
  -4   5   7 790.048 158.299  11
  -4   5   6 35343.3 964.099  14
  -4   5   6 36692.9 631.250   9
  -4   5   5 820.983 96.0167   9
  -4   5   5 593.079 113.232  14
  -4   5   5 755.400 153.280  11
  -4   5   4 2135.92 170.678   7
  -4   5   4 2013.14 206.455  14
  -4   5   4 2205.54 223.716  11
  -4   5   3 27907.9 563.251   7
  -4   5   3 28236.7 704.930  14
  -4   5   3 28967.7 728.430   4
  -4   5   3 29931.7 771.025  11
  -4   5   2 16.4187 57.1687   4
  -4   5   2 36.4431 72.1157  11
  -4   5   1 6743.66 331.619  12
  -4   5   1 7054.93 281.141  13
  -4   5   1 7048.61 350.063   4
  -4   5   1 7045.53 340.312  11
  -4   5   0 109321. 1100.14   2
  -4   5   0 109879. 1074.14  13
  -4   5   0 113488. 1366.85  12
  -4   5   0 111447. 1255.19  11
  -4   5  -1 1673.25 123.390   2
  -4   5  -1 1887.24 146.818  13
   4  -5   1 1886.83 147.679  13
   4  -5   1 1663.67 166.033   6
  -4   5  -1 1843.21 177.275  12
  -4   5  -1 1758.53 178.223  10
  -4   5  -2 1379.50 97.8617   2
  -4   5  -2 1212.46 157.121  10
  -4   5  -2 1389.35 165.145   8
   4  -5   2 1416.46 150.624   6
  -4   5  -2 1363.79 157.975  12
   4  -5   2 1347.12 130.059  13
  -4   5  -2 1283.89 103.383   5
  -4   5  -3 18580.7 574.522   1
  -4   5  -3 19288.1 611.475   8
   4  -5   3 17484.2 482.316  13
   4  -5   3 19349.2 532.785   6
  -4   5  -3 19479.3 590.955  12
  -4   5  -3 17484.8 355.978   5
  -4   5  -3 17182.7 286.165   2
  -4   5  -4 25170.6 736.841   8
  -4   5  -4 24163.5 670.027   1
  -4   5  -4 22871.9 424.215   5
   4  -5   4 22867.4 598.698  13
   4  -5   4 24244.1 595.675   6
  -4   5  -5 8743.12 285.916   5
  -4   5  -5 9287.93 474.100   8
   4  -5   5 9360.61 361.704   6
  -4   5  -5 8839.36 433.822   1
   4  -5   5 8731.75 395.585  13
  -4   5  -6 4066.15 214.306   5
  -4   5  -6 4669.85 358.697   8
   4  -5   6 4021.71 235.439   6
   4  -5   6 4000.36 293.778  13
  -4   5  -6 4215.06 313.968   1
   4  -5   6 3829.30 205.447   5
   4  -5   7 12101.5 393.990   6
   4  -5   7 11738.5 527.386  13
  -4   5  -8 2489.28 305.165   8
  -4   5  -9 28096.0 1016.50   8
  -4   5 -10-5.92037 87.2843   8
  -4   5 -11 1395.67 252.271   8
  -4   5 -12 396.914 169.964   8
  -4   4  13 102.471 107.896  14
  -4   4  12 1250.03 258.020  14
  -4   4  12 1411.28 251.262  11
  -4   4  11 258.690 139.868  14
  -4   4  11 140.548 113.003  11
  -4   4  10 2527.92 308.647  14
  -4   4  10 2184.35 270.904  11
  -4   4   9 5186.82 412.813  14
  -4   4   9 5590.67 409.977  11
  -4   4   8 2056.05 248.313  14
  -4   4   8 2375.76 266.018  11
  -4   4   7 706.743 142.665  14
  -4   4   7 707.213 148.347  11
  -4   4   6 20208.9 502.864   9
  -4   4   6 22031.7 707.078  11
  -4   4   6 20503.0 665.200  14
  -4   4   5 5629.38 258.941   9
  -4   4   5 5473.76 326.843  14
  -4   4   5 6070.83 308.654   7
  -4   4   5 5564.68 343.790  11
  -4   4   4 2221.36 198.938  14
  -4   4   4 1941.72 164.618   7
  -4   4   4 2369.16 219.814  11
  -4   4   3 446.532 84.6356  14
  -4   4   3 680.120 122.698   2
  -4   4   2 9864.63 367.303   2
  -4   4   1 39402.7 658.496  13
  -4   4   1 38573.2 713.655  12
  -4   4   1 39646.4 728.454  11
  -4   4   1 38568.9 665.825   2
   4  -4   0 20883.2 482.541  13
  -4   4   0 20406.1 510.953  12
  -4   4   0 20123.2 467.696  13
  -4   4   0 19854.3 481.909  11
  -4   4   0 19796.1 437.775   2
  -4   4  -1 1447.38 130.731  13
  -4   4  -1 1302.59 142.808   8
   4  -4   1 1408.23 132.185  13
  -4   4  -1 1531.22 147.761  12
  -4   4  -1 1454.99 123.317  11
   4  -4   2 24171.7 548.769  13
  -4   4  -2 25688.7 638.632   8
  -4   4  -2 24403.0 587.843  12
  -4   4  -2 24967.9 633.630   1
  -4   4  -2 25726.3 624.131   4
  -4   4  -2 24134.3 442.336  11
  -4   4  -3 4980.70 142.305   5
  -4   4  -3 5897.19 329.179   8
  -4   4  -3 5603.17 312.311   1
   4  -4   3 5045.42 273.301  13
   4  -4   3 5536.64 254.803   6
  -4   4  -4 34765.6 438.440   5
   4  -4   4 35855.4 631.271   6
  -4   4  -4 38250.6 886.757   8
  -4   4  -4 37255.8 821.015   1
   4  -4   4 35978.4 771.943  13
   4  -4   5 2290.78 211.463  13
  -4   4  -5 2829.33 242.181   1
   4  -4   5 2421.44 158.130   6
   4  -4   5 2415.78 136.194   5
  -4   4  -5 2455.02 245.062   8
   4  -4   6 17008.5 616.197  13
   4  -4   6 16973.8 412.194   5
  -4   4  -7 11070.5 575.754   8
  -4   4  -8 1660.52 243.711   8
  -4   4  -9 372.478 133.164   8
  -4   4 -10 1575.74 263.175   8
  -4   4 -11 58.1826 114.458   8
  -4   4 -12 81.1107 96.7342   8
  -4   3  13 743.840 190.770  11
  -4   3  13 445.502 193.960  14
  -4   3  12 344.411 167.166  14
  -4   3  12 134.441 107.391  11
  -4   3  11 6422.58 503.517  14
  -4   3  11 7499.39 492.340  11
  -4   3  10 13.9570 82.3455  14
  -4   3  10-81.5824 101.847  11
  -4   3   9-70.7845 86.9504  14
  -4   3   9-120.085 111.983  11
  -4   3   8 623.715 139.835  14
  -4   3   8 844.609 161.341  11
  -4   3   7 614.916 124.620  14
  -4   3   7 642.575 133.571  11
  -4   3   6 39932.4 743.717   9
  -4   3   6 39420.6 863.938  14
  -4   3   5 4527.47 242.129   9
  -4   3   5 4825.63 304.939   2
  -4   3   5 4464.89 267.723  14
  -4   3   5 4878.32 284.435   7
  -4   3   4 63506.1 877.700   9
  -4   3   4 65925.1 933.922  14
  -4   3   4 63539.3 927.579   7
  -4   3   3 5788.52 280.470   5
  -4   3   3 6178.61 260.568  14
  -4   3   2 95631.1 1001.75   5
  -4   3   1 38489.7 655.583  13
  -4   3   1 36873.1 530.859   5
   4  -3  -1 37466.3 654.005  13
  -4   3   1 36741.2 615.926  12
  -4   3   0 50994.9 491.094   5
  -4   3   0 50942.4 722.038  12
  -4   3   0 51337.0 752.285   8
   4  -3   0 52461.4 770.484  13
  -4   3   0 51737.6 758.732  13
   4  -3   0 51217.2 721.795  12
  -4   3   0 52918.2 785.766   6
  -4   3  -1 7488.26 309.948   8
  -4   3  -1 7669.75 288.933   6
   4  -3   1 7432.36 299.105  13
   4  -3   1 7257.84 278.952  12
  -4   3  -1 7498.60 283.094  12
   4  -3   2 8130.12 332.552  13
  -4   3  -2 7979.58 346.663   8
  -4   3  -2 8164.96 310.510  14
  -4   3  -2 8255.90 284.260   6
   4  -3   2 8321.57 314.966  12
  -4   3  -2 7672.41 221.303  11
  -4   3  -3 4236.12 272.779   8
  -4   3  -3 4118.34 262.581   1
   4  -3   3 4207.73 258.899  13
  -4   3  -3 4010.32 126.772  11
   4  -3   4 2971.97 238.905  13
  -4   3  -4 3320.71 263.094   8
  -4   3  -5 3941.55 305.399   8
   4  -3   5 3754.82 283.936  13
   4  -3   5 3627.39 164.835   5
   4  -3   6 40866.6 961.241  14
  -4   3  -6 42903.4 1059.20   8
  -4   3  -7 42627.7 1130.91   8
   4  -3   7 39669.9 1019.79  14
   4  -3   8 2031.79 252.114  14
  -4   3  -8 2546.61 302.403   8
   4  -3   9 239.631 120.546  14
  -4   3  -9 201.604 109.864   8
   4  -3  10 2284.77 299.678  14
  -4   3 -10 2418.54 320.227   8
   4  -3  11 386.153 149.063  14
  -4   3 -11 263.611 115.199   8
   4  -3  12 626.163 193.823  14
  -4   3 -12 616.503 184.239   8
  -4   2  14 573.757 195.233  14
  -4   2  13 43.0275 95.8058  14
  -4   2  13-25.0105 93.7412  11
  -4   2  12 2250.55 280.014  11
  -4   2  12 1968.35 295.538  14
  -4   2  11-80.6162 106.458  11
  -4   2  11-114.337 107.310  14
  -4   2  10 3095.47 315.346  14
  -4   2  10 3165.59 306.892  11
  -4   2   9 84.6616 80.9128  14
  -4   2   9 52.5870 84.8810  11
  -4   2   8 49.6407 68.4106  14
  -4   2   7 867.033 139.223  14
  -4   2   7 1107.44 170.983   2
  -4   2   6 232.589 79.9901   9
  -4   2   6 205.288 69.4901  14
  -4   2   6 6.12822 98.9059   7
  -4   2   6 193.097 52.2651   8
  -4   2   6 261.095 103.538   2
  -4   2   5 75088.5 1035.64   9
  -4   2   5 78096.4 1040.79  14
  -4   2   4 57740.5 860.453   9
  -4   2   4 57930.8 780.103  14
   4  -2  -4 55344.6 768.946  14
  -4   2   4 55716.5 895.157   7
  -4   2   3 15302.9 424.342   5
  -4   2   3 15884.4 360.933  14
  -4   2   2 2533.93 151.762   5
  -4   2   2 2545.01 123.660  14
  -4   2   1 22540.8 376.223   5
  -4   2   1 21849.9 403.155   8
  -4   2   1 21530.7 400.375  12
   4  -2   0 13863.4 360.189   8
  -4   2   0 13408.3 356.041   8
   4  -2   0 13128.3 312.643  12
  -4   2   0 13195.1 313.532  12
  -4   2   0 13558.2 373.996   4
   4  -2   0 14148.5 408.951  13
  -4   2   0 12921.5 207.843   5
  -4   2  -1 16785.6 359.499  14
   4  -2   1 17080.4 466.068  13
   4  -2   1 16844.7 445.365   8
  -4   2  -1 16623.8 444.640   8
   4  -2   1 16824.4 418.599   4
   4  -2   1 16766.8 376.997  12
  -4   2  -1 16543.0 409.737   4
   4  -2   2 72066.1 887.162   4
  -4   2  -2 73267.0 1037.08   8
  -4   2  -2 73608.8 867.860  14
   4  -2   2 71863.1 1023.89  13
  -4   2  -2 74017.2 763.965   6
   4  -2   2 73417.5 863.322  12
  -4   2  -3 2030.11 187.551   8
   4  -2   3 2282.61 175.037  14
   4  -2   3 2427.43 207.543  13
  -4   2  -3 2241.46 122.453   6
   4  -2   3 2303.85 165.907   4
   4  -2   3 2230.37 165.708  12
   4  -2   4 1523.02 99.0636   5
  -4   2  -4 1505.72 180.613   8
   4  -2   4 1710.37 171.611  14
   4  -2   4 1853.77 195.700  13
   4  -2   5 15024.4 373.430   5
   4  -2   5 15326.1 550.591  14
  -4   2  -5 14980.5 423.594   3
   4  -2   6 37.6901 59.7165  14
  -4   2  -6 97.0823 69.6015   8
  -4   2  -6 15.9838 32.0761   3
   4  -2   6-17.0312 36.9885   5
  -4   2  -7 1184.08 205.319   8
   4  -2   7 1187.58 193.117  14
  -4   2  -8 11518.7 635.337   8
   4  -2   8 10707.3 572.953  14
   4  -2   9 157.136 111.708  14
  -4   2  -9 177.056 82.9694   8
   4  -2  10 184.406 126.533  14
  -4   2 -10 168.258 108.349   8
   4  -2  11 27.5989 111.924  14
  -4   2 -11 90.0054 100.101   8
   4  -2  12-119.299 156.900  14
  -4   1  14 354.304 158.338  14
  -4   1  13-29.4585 138.228  14
  -4   1  13 84.8238 111.265  11
  -4   1  12-5.69002 103.982  14
  -4   1  12-13.5946 92.2490  11
  -4   1  11 1747.16 251.262  14
  -4   1  11 1574.97 222.432  11
  -4   1  10 5777.35 413.610  14
  -4   1   9 1893.37 223.125  14
  -4   1   8 10806.2 501.413   2
  -4   1   8 9789.45 464.818  14
  -4   1   7 17641.4 600.034   2
  -4   1   7 17070.3 432.003   8
  -4   1   7 17226.0 571.572  14
  -4   1   6 117.169 84.2180   2
  -4   1   6 49.0199 28.5304   8
   4  -1  -6 162.855 78.3786   5
  -4   1   6 84.5042 45.3783  14
  -4   1   5 5502.99 173.403   8
   4  -1  -5 5378.18 311.274   5
  -4   1   5 5689.50 302.950   9
  -4   1   5 5836.94 261.054  14
   4  -1  -5 5512.47 251.763  14
  -4   1   5 6316.88 321.236   2
   4  -1  -4 79715.6 1063.82   5
  -4   1   4 80450.6 821.318  14
   4  -1  -4 77662.9 806.008  14
   4  -1  -3 38255.8 664.321   5
   4  -1  -3 38438.6 461.933  14
  -4   1   3 38372.8 458.228  14
  -4   1   3 38998.3 664.040   5
  -4   1   2 6294.31 157.614   8
   4  -1  -2 6580.26 247.830   5
  -4   1   2 6242.30 240.240   1
  -4   1   2 6204.24 128.886  14
   4  -1  -2 6755.86 281.918  13
  -4   1   2 6243.55 236.176   5
   4  -1  -1 61570.5 653.359   5
  -4   1   1 60615.7 634.935   5
   4  -1  -1 62272.4 631.048   8
  -4   1   1 61523.8 621.450   8
  -4   1   1 60926.1 872.755   3
   4  -1  -1 62418.5 862.992  13
  -4   1   1 59489.3 518.840  12
   4  -1   0 7724.56 299.528   1
   4  -1   0 8024.69 317.140  13
   4  -1   0 7735.64 263.820   8
  -4   1   0 7475.06 259.964   8
  -4   1   0 7351.74 169.099  14
  -4   1   0 7658.97 306.217   3
  -4   1   0 7427.66 250.386   4
   4  -1   0 7342.03 192.340   5
  -4   1   0 7251.93 273.892  10
  -4   1  -1 92631.0 1027.37  10
   4  -1   1 93115.7 794.841  14
   4  -1   1 91390.6 867.921   4
   4  -1   1 95065.8 1044.16   8
  -4   1  -1 92175.5 1039.44   8
  -4   1  -1 93822.8 796.237  14
   4  -1   1 91304.4 623.788   5
   4  -1   1 92059.3 1119.73  13
  -4   1  -1 95847.6 1071.65   3
   4  -1   1 93991.0 779.379  12
  -4   1  -1 91321.2 862.903   4
  -4   1  -2 5149.23 275.836   8
  -4   1  -2 5514.84 255.850   3
   4  -1   2 5605.92 237.605  14
  -4   1  -2 5958.99 242.409  14
   4  -1   2 5306.10 290.649  13
   4  -1   2 5448.67 217.521   4
   4  -1   2 5421.98 219.458  12
   4  -1   3 26371.6 682.772  13
  -4   1  -3 28206.0 695.647   8
   4  -1   3 26406.7 499.982   4
   4  -1   3 26922.3 591.822  14
  -4   1  -3 26112.3 549.293   3
  -4   1  -4 12542.8 376.747   3
   4  -1   4 12765.1 453.452  14
  -4   1  -4 13687.7 532.225   8
   4  -1   4 12892.0 514.006  13
   4  -1   4 13181.5 378.994   4
   4  -1   5 11405.6 369.175   5
  -4   1  -5 12520.6 542.931   8
   4  -1   5 11893.4 486.185  14
  -4   1  -5 11989.1 357.169   3
   4  -1   6 8817.53 449.350  14
  -4   1  -6 9819.77 525.186   8
   4  -1   7 6328.53 413.712  14
  -4   1  -7 7158.31 472.442   8
   4  -1   8 4.44562 86.6891  14
  -4   1  -8-15.2125 104.242   8
  -4   1  -9 1973.77 290.974   8
   4  -1   9 2042.78 277.963  14
   4  -1  10 131.663 109.266  14
   4  -1  11 1284.36 257.451  14
   4  -1  12 842.800 233.434  14
  -4   0  14 207.973 127.138  14
  -4   0  13 29.2817 92.1918  14
  -4   0  13-30.2662 71.0101  11
  -4   0  12 925.554 208.484  14
  -4   0  11 7520.09 501.058  14
  -4   0  10 1710.96 226.009  14
   4   0  -9 155.632 100.908   5
  -4   0   9-21.8750 75.8797  14
  -4   0   9 190.763 101.878   2
  -4   0   8 2950.78 257.735   2
   4   0  -8 3024.37 284.711   5
  -4   0   8 2826.79 183.452   8
  -4   0   8 2845.51 243.870  14
   4   0  -8 3003.08 219.565   3
   4   0  -7 17572.2 639.276   5
  -4   0   7 16534.2 380.598   8
  -4   0   7 16775.2 536.667  14
   4   0  -7 17596.0 520.231   3
  -4   0   7 17044.6 574.392   2
   4   0  -6 40624.8 902.227   5
  -4   0   6 37940.8 469.323   8
  -4   0   6 40261.7 737.867  14
  -4   0   6 39358.4 836.312   2
  -4   0   6 41546.9 909.736   7
   4   0  -6 40753.3 781.521   3
  -4   0   5 767.182 46.4673   8
   4   0  -5 868.063 128.920   5
   4   0  -5 755.362 114.108   3
  -4   0   5 872.502 96.3379  14
  -4   0   4 872.257 82.1727  14
   4   0  -4 951.678 122.109   5
   4   0  -4 978.933 86.5955  14
  -4   0   4 852.425 76.3130   1
   4   0  -3 8261.59 318.230   5
  -4   0   3 7861.28 239.456   1
   4   0  -3 7826.40 177.916  14
  -4   0   3 8048.37 309.604   5
  -4   0   2 743.324 88.2278   5
  -4   0   2 612.315 77.6746   1
   4   0  -2 631.053 95.9391  13
   4   0  -2 644.652 83.4685   5
   4   0  -1 1476.86 123.388   1
   4   0  -1 1396.41 98.7116   8
  -4   0   1 1385.91 99.3688   8
  -4   0   1 1427.28 113.088   5
   4   0  -1 1451.06 114.103   5
   4   0  -1 1457.86 136.584  13
  -4   0   0 348.482 65.6684  10
   4   0   0 396.948 60.0973   5
   4   0   0 276.450 67.8807   3
  -4   0   0 324.867 39.2572  14
  -4   0   0 387.073 66.0063   8
   4   0   0 388.400 81.7075  13
  -4   0   0 330.257 52.4050   4
   4   0   0 376.529 63.7126   8
  -4   0  -1 95673.3 831.023  14
   4   0   1 95735.2 1091.92   8
  -4   0  -1 92926.1 1084.50   8
   4   0   1 92309.0 822.941  14
   4   0   1 92407.8 1174.40  13
  -4   0  -1 92079.8 733.663   4
   4   0   1 94456.2 994.281  10
   4   0   2 910.260 101.229  14
  -4   0  -2 968.470 102.840  14
  -4   0  -2 1068.32 140.054   8
   4   0   2 882.489 77.5250   4
   4   0   2 954.343 136.518  13
   4   0   3 20914.4 626.419  13
   4   0   3 20956.3 536.190  14
   4   0   3 21066.2 386.328   4
   4   0   4 11797.6 448.511  14
  -4   0  -4 13112.8 546.967   8
   4   0   4 12291.7 515.197  13
   4   0   4 12191.2 323.230   4
  -4   0  -5 3209.49 295.328   8
   4   0   5 2927.81 246.514  14
   4   0   5 2729.01 170.228   4
   4   0   6 48.0025 74.2270  14
  -4   0  -6 209.378 95.1833   8
   4   0   7 11969.4 575.427  14
   4   0   8-166.285 109.126  14
   4   0   9-39.3264 104.610  14
   4   0  10 20.9621 103.377  14
   4   0  11 115.010 105.803  14
  -4  -1  15 196.014 146.439  14
  -4  -1  14 313.955 152.805  14
  -4  -1  13 658.191 178.972  14
  -4  -1  12 855.036 201.628  14
  -4  -1  11 30.6368 86.0149  14
   4   1 -11-192.953 116.595   5
   4   1 -10 2265.49 281.226   5
  -4  -1  10 2058.31 243.107  14
   4   1 -10 2370.33 207.112   3
  -4  -1  10 2114.82 233.875   2
  -4  -1   9 4401.40 319.565   2
   4   1  -9 4509.16 369.785   5
   4   1  -9 4236.86 281.695   3
  -4  -1   9 4184.05 322.012  14
  -4  -1   8 852.349 100.093   8
  -4  -1   8 902.612 142.621  14
   4   1  -8 963.857 172.201   5
   4   1  -8 1047.06 139.433   3
  -4  -1   8 705.472 137.975   2
   4   1  -7 7437.79 417.626   5
   4   1  -7 7161.68 238.399   8
  -4  -1   7 6863.38 338.625  14
   4   1  -7 7580.94 363.505   3
  -4  -1   7 7636.32 422.022   7
  -4  -1   7 7042.45 367.557   2
   4   1  -6 63035.7 1151.86   5
  -4  -1   6 62327.8 922.335  14
   4   1  -6 62821.5 1043.58   3
  -4  -1   6 65712.6 1133.88   7
   4   1  -6 59720.2 545.908   8
   4   1  -5 6767.37 359.698   5
   4   1  -5 6694.13 263.748  14
  -4  -1   5 6826.43 349.175   7
   4   1  -5 7198.01 340.300   3
   4   1  -4 111211. 914.883  14
   4   1  -4 112742. 1339.70   5
   4   1  -3 7474.42 189.754  14
   4   1  -3 7465.27 232.228   1
   4   1  -3 7539.79 326.315   5
  -4  -1   2 420.216 74.0046   5
   4   1  -2 684.404 63.8395   8
  -4  -1   2 458.086 93.6678   9
   4   1  -2 499.187 89.0901   5
   4   1  -2 678.932 82.4019   1
   4   1  -2 508.971 92.3484  13
   4   1  -1 47437.6 639.033   8
   4   1  -1 49266.8 840.508   3
   4   1  -1 48700.8 750.743   1
   4   1  -1 48959.2 801.346  13
   4   1  -1 49491.2 765.881   5
  -4  -1   1 47417.7 574.431  10
   4   1   0 38992.2 673.065   5
   4   1   0 38894.8 661.344   8
   4   1   0 39073.0 500.727  14
  -4  -1   0 38533.4 422.094   4
   4   1   0 38535.1 732.512  13
   4   1   0 39170.7 752.053   3
   4   1   1 22650.0 596.674  13
   4   1   1 22259.7 553.956   3
  -4  -1  -1 22570.7 455.370  14
   4   1   1 22501.3 456.308  14
   4   1   1 22169.7 458.545  10
   4   1   2 21268.3 503.295  10
   4   1   2 20306.9 494.523  14
  -4  -1  -2 21420.4 512.258  14
   4   1   2 20738.6 611.310  13
   4   1   2 21249.8 540.139   3
   4   1   3 22640.7 597.854  14
   4   1   3 23603.2 688.046  13
   4   1   4 403.448 49.7094   4
   4   1   4 356.860 94.9465  14
   4   1   4 440.931 126.191  13
   4   1   5 4714.68 322.212  14
   4   1   5 4178.19 179.272   4
   4   1   6 2377.49 255.340  14
   4   1   7 1208.87 195.260  14
   4   1   8 2694.47 311.261  14
   4   1   9 4158.68 407.059  14
   4   1  10 321.599 144.242  14
   4   1  11-89.0645 125.491  14
  -4  -2  15 103.510 131.925  14
  -4  -2  14 79.7328 113.551  14
  -4  -2  13 1389.95 243.903  14
   4   2 -12 1249.42 228.133   5
  -4  -2  12 1265.41 222.554  14
  -4  -2  11 628.274 158.741  14
   4   2 -11 624.797 115.245   8
   4   2 -11 629.529 170.586   5
  -4  -2  11 646.114 148.474   2
   4   2 -11 768.690 131.355   3
  -4  -2  10 135.061 87.5949  14
   4   2 -10 49.4221 89.0749   5
   4   2 -10 56.4544 40.9705   8
  -4  -2  10-32.2792 86.1820   2
   4   2 -10-43.1052 66.6954   3
  -4  -2   9-3.58554 62.3564  14
   4   2  -9 83.7986 42.7065   8
   4   2  -9 139.332 94.3278   5
   4   2  -9 107.113 61.8714   3
  -4  -2   9 182.492 79.6823   2
  -4  -2   8 917.205 145.796   2
  -4  -2   8 931.189 145.493  14
   4   2  -8 926.911 104.466   8
   4   2  -8 991.944 168.923   5
   4   2  -8 906.486 142.179   3
   4   2  -7 6530.67 403.726   5
   4   2  -7 5873.05 218.622   8
   4   2  -7 6344.74 345.349   3
  -4  -2   7 6627.46 401.646   7
   4   2  -6 8061.33 425.159   5
   4   2  -6 7555.44 215.326   8
   4   2  -6 7671.99 382.053   3
  -4  -2   6 7809.57 403.387   7
   4   2  -5 647.711 58.6923   8
  -4  -2   5 656.996 128.548   7
   4   2  -5 634.466 84.7564  14
   4   2  -5 556.271 115.052   5
  -4  -2   4 14526.9 511.781   9
  -4  -2   4 14265.0 477.047   7
   4   2  -4 13671.8 348.847  14
  -4  -2   4 14060.3 332.255  12
   4   2  -4 14500.3 505.845   5
   4   2  -4 13400.5 277.486   1
  -4  -2   3 2399.30 202.648   9
   4   2  -3 2451.10 143.757   1
  -4  -2   3 2443.93 110.889  12
   4   2  -3 2400.87 195.862   5
  -4  -2   2 22085.7 590.735   9
   4   2  -2 21323.0 590.763   3
   4   2  -2 21098.9 527.562  13
   4   2  -2 21803.0 585.135   5
  -4  -2   1 14066.4 462.602   9
   4   2  -1 14583.9 487.847   3
   4   2  -1 14499.4 332.900  14
   4   2  -1 15330.3 422.705   8
   4   2  -1 14264.0 447.457  13
   4   2  -1 14528.0 474.844   5
   4   2   0 22305.9 593.594   3
   4   2   0 21140.0 561.460  13
   4   2   0 20961.2 446.348  14
   4   2   1 10226.4 349.102  14
   4   2   1 10624.1 403.975   3
   4   2   1 10740.4 424.978  13
   4   2   1 10727.8 304.027  10
   4   2   2 336.382 66.4395  10
   4   2   2 294.560 86.4505  13
   4   2   2 283.491 76.1431  14
   4   2   2 227.970 63.7423   3
   4   2   3 1664.99 173.990  14
   4   2   3 1734.74 198.346  13
   4   2   3 1475.30 145.185   3
   4   2   4 56077.6 1081.12  14
   4   2   4 58536.3 910.690   3
   4   2   4 57693.8 1185.56  13
   4   2   5 8659.40 486.900  13
   4   2   5 8943.95 464.740  14
   4   2   6 13503.1 618.942  14
   4   2   7 114.177 87.5012  14
   4   2   8 65.4942 95.1532  14
   4   2   9 478.665 157.342  14
   4   2  10 570.098 187.437  14
   4   3 -14 1905.83 312.574   5
   4   3 -13 251.345 132.596   5
   4   3 -12 73.3633 89.9652   5
  -4  -3  12 224.024 120.877   2
   4   3 -11 95.0126 60.9793   8
   4   3 -11 195.311 119.937   5
   4   3 -11-17.7082 62.7595   3
  -4  -3  11-89.4306 78.8115   2
   4   3 -10 1513.03 197.942   3
  -4  -3  10 1478.09 195.008   2
   4   3 -10 1503.39 159.568   8
   4   3 -10 1826.49 262.894   5
   4   3  -9 4595.52 384.566   5
   4   3  -9 4055.09 306.128   3
   4   3  -9 4037.36 236.944   8
  -4  -3   9 4027.04 303.844   2
   4   3  -8 50.1222 94.9268   5
   4   3  -8 86.2537 44.5133   8
   4   3  -7 7900.11 276.139   8
  -4  -3   7 8127.21 440.906   7
   4   3  -7 8433.24 472.754   5
  -4  -3   6 9982.86 460.842   7
   4   3  -6 9141.41 280.179   8
   4   3  -6 10095.1 496.746   5
  -4  -3   5 18089.7 578.798   7
   4   3  -5 17241.7 473.479  14
  -4  -3   5 17279.5 442.565  12
  -4  -3   4 8121.33 376.447   7
   4   3  -4 7878.26 243.781   1
  -4  -3   4 7524.78 254.411  12
   4   3  -4 8414.05 412.635   5
  -4  -3   3 6613.04 350.142   9
   4   3  -3 6195.12 285.117  13
  -4  -3   3 5844.65 194.327  12
   4   3  -3 6334.01 350.342   5
  -4  -3   2 46127.0 882.424   9
   4   3  -2 47705.5 934.174   5
  -4  -3   1 35709.1 748.938   9
   4   3  -1 32663.4 683.494  13
   4   3  -1 32671.5 403.915  12
   4   3  -1 34416.7 618.544  14
   4   3  -1 34479.9 807.150   5
  -4  -3   0 3726.44 239.737   9
   4   3   0 3289.66 233.314  13
   4   3   0 3554.17 151.534  12
   4   3   0 3424.39 207.043  14
   4   3   1 208.709 42.2236  10
  -4  -3  -1 207.246 74.6644   9
   4   3   1 154.054 51.2772  14
   4   3   1 346.720 79.5679   3
   4   3   1 238.880 90.6747  13
   4   3   2 8592.94 302.190  10
   4   3   2 8884.40 393.183   3
   4   3   2 8580.82 386.177  14
   4   3   2 9024.62 435.460  13
   4   3   3 3082.15 257.086  14
   4   3   3 3089.58 233.923   3
   4   3   3 3127.14 289.473  13
   4   3   4 10099.5 402.166   3
   4   3   4 9589.00 504.851  13
   4   3   4 9820.42 476.467  14
   4   3   5 4123.45 331.399  14
   4   3   5 4159.78 359.966  13
   4   3   5 4032.84 248.672   3
   4   3   6 3689.16 335.445  14
   4   3   6 3704.85 362.463  13
   4   3   7 986.079 196.567  14
   4   3   8 281.956 123.863  14
   4   3   9 185.199 121.821  14
   4   3  10 773.158 226.413  14
   4   4 -14-161.341 163.587   5
   4   4 -13 291.627 152.685   5
   4   4 -12 204.314 121.190   5
   4   4 -12 288.443 98.4578   3
  -4  -4  12 383.406 121.140   2
   4   4 -11 127.164 48.7978   8
  -4  -4  11 278.983 100.117   2
   4   4 -11 0.96679 88.8677   5
   4   4 -11 242.981 88.5462   3
  -4  -4  10-25.0621 67.3371   2
   4   4 -10 71.0367 59.3565   8
   4   4 -10-31.3415 93.5572   5
   4   4  -9 780.041 172.334   5
   4   4  -9 894.184 123.284   8
   4   4  -8 2593.94 184.811   8
   4   4  -8 2496.65 284.403   5
   4   4  -7 471.586 138.611   5
   4   4  -7 646.656 95.0303   8
   4   4  -6 3068.36 189.908   8
  -4  -4   6 3112.55 280.264   7
   4   4  -6 3279.53 296.751   5
   4   4  -5-31.9351 66.5337   5
  -4  -4   5-67.3889 79.3427   7
   4   4  -4 364.302 101.110   5
  -4  -4   4 230.566 80.0133   7
  -4  -4   4 229.443 54.0077  12
   4   4  -3 504.844 116.410   5
   4   4  -3 399.045 80.2843  13
  -4  -4   2 7939.86 383.193   9
   4   4  -2 7040.76 234.576  12
   4   4  -2 8371.60 432.505   5
   4   4  -2 7486.89 328.290  13
   4   4  -1 1319.20 140.342  14
  -4  -4   1 1522.75 163.567   9
   4   4  -1 1430.54 149.084  13
   4   4  -1 1470.57 110.128  12
   4   4  -1 1485.86 196.221   5
  -4  -4   0 4650.98 276.487   9
   4   4   0 4406.60 277.960  13
   4   4   0 4263.12 263.781  14
   4   4   0 4466.69 202.202  12
   4   4   1 2074.75 198.208  14
   4   4   1 2080.44 210.992  13
  -4  -4  -1 2130.32 185.441   9
   4   4   1 2071.79 114.304  10
   4   4   2 29311.3 537.393  10
  -4  -4  -2 27466.3 634.745   9
   4   4   2 28534.7 749.525   3
   4   4   2 27428.6 756.597  14
   4   4   2 28954.0 798.419  13
  -4  -4  -3 17787.1 498.478   9
   4   4   3 17985.7 592.374   3
   4   4   3 18036.4 648.666  14
   4   4   3 17650.4 663.974  13
  -4  -4  -4 7084.39 308.537   9
   4   4   4 6869.87 354.805   3
   4   4   4 6633.48 432.241  13
   4   4   4 7148.79 444.345  14
   4   4   5 561.345 145.708  14
   4   4   5 359.434 132.782  13
   4   4   6 1012.24 182.814  14
   4   4   6 1212.63 220.591  13
   4   4   7 1.36955 100.616  13
   4   4   7 77.0621 96.8417  14
   4   4   8-23.3485 99.6271  14
   4   4   8 115.873 132.694  13
   4   4   9 61.8925 143.934  13
   4   4   9-17.3259 85.9051  14
   4   5 -14 154.378 143.443   5
   4   5 -13-15.8134 88.0883   5
   4   5 -12 44.8257 98.2959   5
   4   5 -12 136.972 73.6688   3
  -4  -5  12 141.567 89.4892   2
   4   5 -11 2412.17 319.803   5
  -4  -5  11 2624.53 259.877   2
   4   5 -10 487.556 98.0647   8
   4   5 -10 619.861 168.871   5
  -4  -5  10 305.109 100.774   2
   4   5  -9 4237.57 269.081   8
   4   5  -9 4579.81 407.558   5
   4   5  -8 80.6597 58.2875   8
   4   5  -8 38.7832 85.8402   5
   4   5  -7 66.7421 74.9685   5
   4   5  -7 11.9606 49.3895   8
  -4  -5   6 1886.05 217.799   7
   4   5  -6 1832.74 236.849   5
  -4  -5   5 7768.22 397.410   7
   4   5  -5 7356.58 455.512   5
  -4  -5   4 6087.99 334.547   7
   4   5  -4 6878.18 436.810   5
  -4  -5   3 2364.07 206.349   7
   4   5  -3 2249.31 178.031  13
   4   5  -3 2461.31 261.245   5
   4   5  -2 3260.00 188.980  12
   4   5  -2 3185.00 223.517  13
   4   5  -2 3723.02 316.421   5
   4   5  -1 114.493 89.1987   5
   4   5  -1 177.251 76.1278  14
   4   5  -1 277.436 75.6115  13
   4   5  -1 162.969 54.4359  12
   4   5   0 9301.22 409.547  13
   4   5   0 9005.42 420.294  14
   4   5   0 9160.91 333.924  12
  -4  -5  -1 339.042 96.1016   9
   4   5   1 330.765 97.7017  14
   4   5   1 315.265 89.4572  13
   4   5   1 354.329 81.0876  12
   4   5   2 4885.27 341.344  13
  -4  -5  -2 4852.48 269.245   9
   4   5   2 4847.24 346.515  14
   4   5   3 3304.87 273.599   3
   4   5   3 3099.05 290.573  14
   4   5   3 3610.82 312.301  13
   4   5   4 73.2027 92.9074  14
   4   5   4 64.0584 64.9484   3
   4   5   4 99.6205 100.545  13
   4   5   5 1430.64 230.008  14
   4   5   5 1444.10 230.925  13
   4   5   6 2331.00 297.738  14
   4   5   6 2915.95 333.840  13
   4   5   7 631.366 192.469  14
   4   5   7 573.467 177.720  13
   4   5   8 118.246 133.298  14
   4   5   8-15.3697 156.472  13
   4   6 -13 529.437 182.745   5
   4   6 -12 623.859 193.879   5
  -4  -6  11-30.1291 86.1559   2
   4   6 -11 17.3708 93.6798   5
   4   6 -10-91.5523 99.9602   5
   4   6  -9 965.858 144.359   8
   4   6  -9 1267.01 235.890   5
   4   6  -8-6.17636 55.2595   8
   4   6  -8 401.447 141.311   5
   4   6  -7 35.7041 59.4504   8
   4   6  -7 70.7913 87.2298   5
   4   6  -6 4831.75 401.826   5
  -4  -6   5 2190.89 225.066   7
   4   6  -5 2690.90 302.368   5
   4   6  -4 443.315 146.426   5
  -4  -6   4 400.671 102.377   7
   4   6  -3 8751.50 522.765   5
  -4  -6   3 8852.37 390.819   7
   4   6  -3 8469.56 346.067  12
   4   6  -2 3657.85 242.574  13
   4   6  -2 3768.01 228.054  12
   4   6  -2 4316.61 377.719   5
   4   6  -1 2832.87 225.151  13
   4   6  -1 2646.31 193.051  12
   4   6  -1 2795.85 316.703   5
   4   6  -1 2205.10 225.746  14
   4   6   0 96.1508 77.7283  13
   4   6   0-77.5570 77.7169  14
   4   6   0 33.8794 44.8206  12
   4   6   1 8470.59 468.321  14
   4   6   1 8861.70 384.997  12
   4   6   1 8599.26 432.579  13
   4   6   2 828.319 161.149  13
   4   6   2 713.442 149.208  14
   4   6   2 603.090 108.082  12
   4   6   3 679.077 159.849  14
   4   6   3 624.720 152.982  13
   4   6   4 1446.79 231.615  14
   4   6   4 1422.55 216.456  13
   4   6   5 299.353 92.7003  14
   4   6   5 529.058 154.050  13
   4   6   6 410.671 160.627  14
   4   6   6 528.165 168.581  13
   4   6   7 255.453 135.532  14
   4   6   7 122.722 135.017  13
   4   6   8-255.371 166.387  14
   4   7 -13-14.9426 116.208   5
   4   7 -12-7.62277 97.0151   5
   4   7 -11 4740.18 477.044   5
   4   7 -10 1436.38 253.777   5
   4   7  -9-55.5356 64.3966   8
   4   7  -9 74.2222 89.8508   5
   4   7  -8 546.297 170.530   5
   4   7  -8 322.694 99.8220   8
   4   7  -7 2466.61 317.637   5
   4   7  -6 278.226 125.760   5
  -4  -7   5 8249.34 416.905   7
   4   7  -5 8369.57 552.471   5
   4   7  -4-19.5871 97.4683   5
  -4  -7   4 54.3549 67.7656   7
   4   7  -3 7.70547 80.0531   5
  -4  -7   3 59.8652 57.9383   7
   4   7  -3 4.01219 47.7425  12
   4   7  -2 1135.32 220.365   5
  -4  -7   2 1076.23 144.220   7
   4   7  -2 1163.34 143.172  13
   4   7  -2 927.282 128.297  12
   4   7  -1 4055.39 329.261  14
   4   7  -1 4216.15 276.427  13
   4   7  -1 4257.26 272.091  12
   4   7  -1 4699.72 417.955   5
   4   7   0 5724.68 337.078  13
   4   7   0 5671.41 408.051  14
   4   7   1 22728.1 818.957  14
   4   7   1 22731.8 716.029  13
   4   7   2 2960.66 321.217  14
   4   7   2 2753.62 270.647  13
   4   7   3 1673.98 252.230  14
   4   7   3 1584.20 229.158  13
   4   7   4-43.3717 110.676  14
   4   7   4 35.7774 92.1138  13
   4   7   5 163.492 93.6552  14
   4   7   5 34.4055 98.8880  13
   4   7   6 1288.25 255.225  14
   4   7   6 1178.94 243.489  13
   4   7   7 506.042 166.030  14
   4   7   7 729.456 224.206  13
   4   8 -12 223.978 153.179   5
   4   8 -11 15.0989 105.667   5
   4   8 -10 623.976 192.939   5
   4   8  -9 159.394 136.055   5
   4   8  -8 594.694 138.522   8
   4   8  -8 702.242 206.824   5
   4   8  -7 129.030 113.056   5
   4   8  -6 259.121 110.152   5
   4   8  -5 3295.85 376.666   5
   4   8  -4 4516.12 429.913   5
   4   8  -3 880.923 190.103   5
   4   8  -2 45.7131 85.2662   5
   4   8  -2 13.0576 66.7159  14
   4   8  -1 499.741 176.539   5
   4   8  -1 498.481 149.949  14
   4   8   0 1377.91 223.393  14
   4   8   1 966.786 196.015  14
   4   8   2 770.707 177.172  14
   4   8   3 672.847 171.419  14
   4   8   4 251.924 125.262  14
   4   8   5-94.4471 102.536  14
   4   9 -10 493.259 200.255   5
   4   9  -9-135.393 117.599   5
   4   9  -8 47.3386 104.201   5
   4   9  -7 191.860 144.078   5
   4   9  -6 216.565 149.566   5
   4   9  -5 39.8309 86.8737   5
   4   9  -4 278.656 143.006   5
   4   9  -3 566.598 189.374   5
   4   9  -2 2875.73 374.270   5
   4   9  -2 2717.99 308.152  14
   4   9  -1 1432.72 279.321   5
   4   9  -1 1531.30 243.575  14
   4   9   0 5845.32 539.563   5
   4   9   0 5184.96 443.258  14
   4   9   1 553.283 158.744  14
   4   9   2 460.226 170.196  14
   4   9   3 87.6844 101.346  14
   4   9   4 1232.54 255.243  14
   4  10  -8 199.079 140.745   5
   4  10  -7-15.7533 110.799   5
   4  10  -6 805.089 223.301   5
   4  10  -5 300.372 136.054   5
   4  10  -4-1.44821 101.023   5
   4  10  -3 66.5077 98.6658   5
   4  10  -3-164.250 126.226  14
   4  10  -2 1729.37 322.178   5
   4  10  -2 1371.75 240.329  14
   4  10  -1-0.94596 146.419   5
   4  10  -1 29.0531 93.6960  14
   4  10   0 267.794 133.011  14
   4  10   1 19.8560 92.4457  14
  -5  14  -2 615.977 170.566   5
  -5  13   3 4.86707 106.282   4
   5 -13  -2 743.063 200.836   6
  -5  13   1 926.739 231.615  12
   5 -13  -1 1075.56 246.727   6
  -5  13   0 6.79358 113.158  12
   5 -13   0 263.778 162.496   6
  -5  13  -1 2392.06 297.375  10
  -5  13  -1 2265.34 340.846  12
   5 -13   1 2830.60 373.358   6
  -5  13  -2-75.0922 112.417  10
   5 -13   2 142.745 122.966   6
  -5  13  -2 89.8061 121.239  12
  -5  13  -2 77.7953 82.6367   5
  -5  13  -3 399.051 124.303   5
   5 -13   3 399.778 141.577   6
  -5  13  -3 729.881 208.605  12
   5 -13   4 73.2306 109.914   6
  -5  13  -4 74.6483 106.269  12
  -5  13  -5 49.5692 115.086   8
   5 -13   5 44.2003 105.104   6
   5 -13   6 284.381 156.167   6
  -5  13  -7 428.627 155.621   1
   5 -13   7 722.167 195.325   6
  -5  12   5 228.795 130.373   4
  -5  12   4 234.721 118.520   4
  -5  12   4 264.177 145.059  14
  -5  12   4 74.6783 116.344  12
  -5  12   3 85.9555 117.032   4
  -5  12   3 177.580 132.299  14
  -5  12   3 86.5740 124.061  12
  -5  12   2 32.1187 101.765   4
  -5  12   2 288.415 136.800  14
  -5  12   2 521.555 192.586  12
   5 -12  -2 446.192 168.395   6
  -5  12   1 1144.09 215.373  10
  -5  12   1 1444.31 259.104  12
   5 -12  -1 1703.05 280.794   6
  -5  12   0 1090.81 202.928  10
   5 -12   0 1563.71 277.001   6
  -5  12   0 1067.93 223.842  12
  -5  12  -1 107.156 121.711  10
   5 -12   1-68.5183 109.808   6
  -5  12  -1-78.5991 99.7371  12
  -5  12  -2 2916.23 322.825  10
   5 -12   2 3052.79 368.988   6
  -5  12  -2 2862.88 346.917  12
  -5  12  -3 169.196 91.7052   5
   5 -12   3-9.46279 146.276   6
  -5  12  -3 269.587 114.370  12
  -5  12  -4-60.7004 67.2169   5
   5 -12   4-78.0832 147.416   6
  -5  12  -4 56.8287 105.984  12
  -5  12  -5 260.735 141.712   8
   5 -12   5 128.867 107.644   6
  -5  12  -5 79.9673 112.375  12
  -5  12  -6 876.705 207.641   8
   5 -12   6 931.776 220.966   6
  -5  12  -7 228.361 151.834   8
   5 -12   7 251.678 132.949   6
  -5  12  -7-79.6071 100.498   1
  -5  12  -8 148.141 131.705   1
   5 -12   8 271.757 136.003   6
  -5  11   7 553.798 175.375   4
  -5  11   6 708.541 172.553   4
  -5  11   6 527.459 180.309  14
  -5  11   6 578.492 182.754  12
  -5  11   5 10.3306 104.503   4
  -5  11   5 165.130 141.937  14
  -5  11   5 257.842 146.246  12
  -5  11   4 672.394 207.616  14
  -5  11   4 512.834 146.513   4
  -5  11   4 569.847 172.043  12
  -5  11   3 1113.41 215.766   4
  -5  11   3 439.863 143.942  14
  -5  11   3 869.867 207.594  12
  -5  11   2 11427.1 690.413  12
   5 -11  -2 12249.0 706.349   6
  -5  11   2 12417.3 663.720   4
  -5  11   1 1578.88 251.940   4
  -5  11   1 1739.13 269.691  12
   5 -11  -1 2042.80 291.932   6
  -5  11   0 444.328 139.249  10
  -5  11   0 291.503 136.126  12
   5 -11   0 322.236 151.481   6
  -5  11  -1 906.928 179.372  10
  -5  11  -1 898.474 206.311  12
   5 -11   1 1049.62 211.704   6
  -5  11  -2 473.758 143.191  10
   5 -11   2 523.889 174.122   6
  -5  11  -2 682.842 182.586  12
  -5  11  -3 700.102 165.568  10
  -5  11  -3 689.995 155.677   5
   5 -11   3 504.086 148.631   6
  -5  11  -3 643.744 194.613  12
  -5  11  -4 30.3378 77.8402   5
  -5  11  -4 74.0999 99.4076   8
   5 -11   4 13.9083 99.6542   6
  -5  11  -4 79.1616 93.7896  12
  -5  11  -5 60.0875 116.834   8
   5 -11   5 3.10961 83.2276   6
  -5  11  -5 62.9069 108.519  12
  -5  11  -6 3.00573 96.3981   1
  -5  11  -6 8.19966 117.681   8
   5 -11   6-67.2644 122.668   6
  -5  11  -7 1209.87 213.475   1
   5 -11   7 1336.65 246.859   6
  -5  11  -7 1041.19 234.207   8
  -5  11  -8 97.2154 131.687   8
   5 -11   8 178.150 97.1863   6
  -5  11  -9-149.704 121.940   8
  -5  11  -9 201.669 125.015   1
  -5  10   8 2675.94 383.672  14
  -5  10   8 2916.53 342.594   4
  -5  10   7 1234.91 271.167  14
  -5  10   7 1137.85 215.888   4
  -5  10   6-16.6890 86.1845   4
  -5  10   6 147.794 111.107  14
  -5  10   5 361.497 135.080   4
  -5  10   5 321.715 140.098  12
  -5  10   5 450.375 171.073  14
  -5  10   4 1721.39 249.593   4
  -5  10   4 1910.03 289.212  14
  -5  10   4 1815.37 276.601  12
  -5  10   3 774.456 182.076   4
  -5  10   3 367.871 152.481  14
  -5  10   3 618.358 176.475  12
  -5  10   2 11669.0 646.914  12
   5 -10  -2 11679.5 666.809   6
  -5  10   2 12136.5 625.771   4
  -5  10   1 93.8996 90.1945   4
  -5  10   1 162.893 105.128  12
   5 -10  -1-40.8127 110.663   6
  -5  10   0 1803.16 228.840  10
  -5  10   0 2016.09 265.093   4
  -5  10   0 2025.48 276.490  12
   5 -10   0 1822.19 262.203   6
  -5  10  -1 1281.48 197.083  10
   5 -10   1 1363.93 232.142   6
  -5  10  -1 1181.25 212.263  12
  -5  10  -2 429.986 128.810  10
   5 -10   2 571.826 169.374   6
  -5  10  -2 249.381 108.212  12
  -5  10  -3 63.1106 99.2370  10
  -5  10  -3 220.806 91.1822   5
   5 -10   3 193.782 106.451   6
  -5  10  -3 155.782 110.468  12
  -5  10  -4 3405.03 362.442   8
   5 -10   4 3213.81 333.871   6
  -5  10  -4 3691.93 365.516  12
  -5  10  -4 3292.38 281.214   5
  -5  10  -5 1999.47 281.614   8
   5 -10   5 2071.59 268.272   6
  -5  10  -5 2107.13 296.561  12
  -5  10  -5 1959.31 215.489   5
  -5  10  -6 1619.08 263.850   8
   5 -10   6 1363.89 227.842   6
  -5  10  -6 1340.59 220.462   1
  -5  10  -7 1354.43 246.406   8
  -5  10  -7 1481.65 227.544   1
   5 -10   7 1380.81 226.038   6
  -5  10  -8-39.7635 84.3260   1
  -5  10  -8-125.917 140.668   8
   5 -10   8-39.1946 99.9070   6
  -5  10  -9 168.178 111.777   8
  -5  10  -9 259.186 114.958   1
  -5   9  10 104.364 93.6442   4
  -5   9   9 868.756 239.332  14
  -5   9   9 364.119 145.375   4
  -5   9   8 2509.11 343.479  14
  -5   9   8 2915.46 326.765   4
  -5   9   7 318.146 139.687  14
  -5   9   7-89.7554 108.170   4
  -5   9   6-122.917 89.5583  14
  -5   9   6 84.8079 75.0317   4
  -5   9   5 284.115 132.389  14
  -5   9   5 271.913 108.744   4
  -5   9   4 16851.6 770.094  14
  -5   9   4 18227.3 799.366  12
  -5   9   4 17303.5 720.436   4
  -5   9   3 36151.3 1096.84  14
  -5   9   3 37698.3 1121.66  12
  -5   9   3 36769.7 1049.41   4
  -5   9   2 1574.75 229.266   4
  -5   9   2 1749.40 253.128  12
  -5   9   1 175.691 111.173   4
  -5   9   1 193.309 118.638  12
   5  -9  -1 44.1461 84.0761   6
  -5   9   0 271.775 117.393   4
   5  -9   0 412.445 143.473   6
  -5   9   0 414.225 126.340  12
  -5   9   0 158.991 88.4641  10
  -5   9  -1 5537.00 409.246  12
   5  -9   1 6014.25 428.780   6
  -5   9  -1 5434.25 420.265   4
  -5   9  -1 5162.02 368.415  10
  -5   9  -2 42.1700 85.6837  10
   5  -9   2-76.2337 89.8166   6
  -5   9  -2-103.908 98.8087  12
  -5   9  -3 26018.1 868.162  10
  -5   9  -3 28739.2 947.185   8
   5  -9   3 26904.3 919.441   6
  -5   9  -3 26942.6 920.418  12
  -5   9  -3 26088.8 732.698   5
  -5   9  -4 3659.28 362.543   8
   5  -9   4 4009.02 346.523   6
  -5   9  -4 3487.49 339.505  12
  -5   9  -4 3297.39 258.275   5
  -5   9  -5 531.393 105.735   5
  -5   9  -5 470.663 126.385   1
  -5   9  -5 306.408 127.847   8
   5  -9   5 595.667 150.905   6
  -5   9  -6 466.570 140.746   1
  -5   9  -6 539.468 174.342   8
   5  -9   6 185.094 96.0951   6
  -5   9  -7 535.437 152.322   8
  -5   9  -7 472.869 137.370   1
   5  -9   7 308.460 130.964   6
  -5   9  -8 3341.81 380.217   8
   5  -9   8 2468.22 268.508   6
  -5   9  -8 2934.32 319.858   1
  -5   9  -9 12.7307 88.3728   8
  -5   9 -10 1187.11 248.120   8
  -5   8  11 143.857 104.076   4
  -5   8  10 1635.52 304.070  14
  -5   8  10 1540.72 257.911   4
  -5   8   9 414.263 149.293   4
  -5   8   9 395.635 161.823  14
  -5   8   8 1547.40 259.740  14
  -5   8   8 1744.97 258.128   4
  -5   8   7 1577.17 260.185  14
  -5   8   7 1673.70 238.268   4
  -5   8   6 779.636 176.501  14
  -5   8   6 847.023 177.008   4
  -5   8   5 526.313 145.957  14
  -5   8   5 416.378 148.111   4
  -5   8   4 18652.7 752.841  14
  -5   8   4 19700.8 739.517   4
  -5   8   3 15517.8 675.381  14
  -5   8   3 14972.6 416.070   7
  -5   8   3 16621.1 664.826   4
  -5   8   3 15511.4 682.348  12
  -5   8   2 10617.6 340.335   7
  -5   8   2 11831.3 570.788  12
  -5   8   2 10895.4 542.264   4
  -5   8   1 115.879 81.4913   4
  -5   8   1 147.186 75.9600  12
   5  -8  -1 74.1266 71.5168   6
  -5   8   0 8586.36 479.420  12
   5  -8   0 8027.12 465.085   6
  -5   8   0 7424.24 452.017   4
  -5   8  -1 1915.55 237.730   4
  -5   8  -1 2147.16 245.432  12
   5  -8   1 1938.48 241.463   6
  -5   8  -1 1605.61 214.747  10
  -5   8  -2 5898.15 386.972  10
   5  -8   2 5616.82 392.145   6
  -5   8  -2 5776.97 398.991  12
  -5   8  -3 10542.8 534.530  10
   5  -8   3 9518.39 365.001  13
  -5   8  -3 10605.5 557.168   8
   5  -8   3 10073.8 511.039   6
  -5   8  -3 10306.4 539.113  12
  -5   8  -3 10298.6 409.819   5
  -5   8  -4 1744.36 239.845   8
   5  -8   4 1277.45 144.370  13
  -5   8  -4 1496.77 154.931   5
   5  -8   4 1689.23 217.481   6
  -5   8  -4 1425.41 214.520  12
  -5   8  -5 5285.34 376.584   1
  -5   8  -5 5104.39 407.730   8
   5  -8   5 4877.83 289.841  13
  -5   8  -5 4813.08 270.457   5
   5  -8   5 5082.27 359.145   6
  -5   8  -6 480.851 140.109   1
  -5   8  -6 873.727 183.514   8
   5  -8   6 428.080 101.660  13
   5  -8   6 599.276 134.466   6
   5  -8   7 764.810 143.360  13
  -5   8  -7 1173.81 209.322   1
   5  -8   7 1010.94 167.034   6
  -5   8  -7 792.921 174.464   8
   5  -8   8 108.548 66.5371  13
  -5   8  -8 200.665 107.791   1
  -5   8  -9 1128.34 232.851   8
   5  -8   9 774.110 159.832  13
  -5   8 -10 66.0276 121.352   8
   5  -8  10 146.701 98.3774  13
  -5   8 -11 2375.62 360.455   8
  -5   7  11 532.477 157.461  14
  -5   7  10 678.004 194.581  14
  -5   7   9 158.832 144.493  14
  -5   7   8 634.162 157.824  14
  -5   7   7 2153.33 282.955  14
  -5   7   7 2845.44 299.009   4
  -5   7   6 4185.67 363.316  14
  -5   7   6 4510.94 360.689   4
  -5   7   6 4934.89 412.030  11
  -5   7   5 25256.4 572.647   9
  -5   7   5 26338.9 863.386  14
  -5   7   5 27111.8 852.564   4
  -5   7   4 436.337 108.718  14
  -5   7   4 500.983 95.5989   7
  -5   7   4 640.230 149.973   4
  -5   7   4 567.178 155.882  11
  -5   7   3 6039.97 279.175   7
  -5   7   3 6486.96 402.081  14
  -5   7   3 6549.21 402.846   4
  -5   7   2 4968.75 344.088   4
  -5   7   2 5378.85 357.868  12
  -5   7   1 808.668 157.268   4
  -5   7   1 574.799 128.670  12
  -5   7   0 2542.94 249.532  12
   5  -7   0 2473.38 247.024   6
  -5   7   0 2138.68 239.012   4
  -5   7  -1 32342.9 860.233  12
   5  -7   1 33265.2 869.433   6
  -5   7  -1 32630.9 885.109   4
  -5   7  -1 30833.7 831.945  10
  -5   7  -2 1544.60 198.231  10
  -5   7  -2 1899.60 231.675   8
   5  -7   2 1365.09 142.985  13
   5  -7   2 1795.01 205.195   6
  -5   7  -2 1575.99 203.405  12
  -5   7  -3 3120.34 284.935  10
  -5   7  -3 3778.37 318.780   8
   5  -7   3 3103.31 218.264  13
   5  -7   3 3338.55 274.034   6
  -5   7  -3 3404.06 290.922  12
  -5   7  -3 3172.56 196.932   5
   5  -7   4 6611.11 331.724  13
  -5   7  -4 7820.82 468.554   8
  -5   7  -4 7405.50 425.334   1
   5  -7   4 7216.34 395.458   6
  -5   7  -4 7398.39 445.262  12
  -5   7  -4 7015.92 283.585   5
   5  -7   5 57.2725 47.5735  13
  -5   7  -5 52.6784 82.0050   8
  -5   7  -5 77.0876 73.2381   1
   5  -7   5 92.3706 67.7417   6
  -5   7  -5 62.3788 32.2168   5
  -5   7  -6 3704.95 344.686   8
  -5   7  -6 3717.91 317.157   1
   5  -7   6 3633.55 284.295  13
   5  -7   6 3656.65 280.190   6
  -5   7  -7 1907.74 278.112   8
   5  -7   7 2171.21 237.023  13
  -5   7  -7 1924.79 243.884   1
   5  -7   7 2075.21 210.658   6
   5  -7   8 83.0617 70.5880  13
  -5   7  -8 146.729 108.758   8
  -5   7  -9 1291.78 242.853   8
   5  -7   9 1056.63 196.449  13
  -5   7 -10 228.238 138.007   8
   5  -7  10 127.771 95.4332  13
  -5   7 -11 128.449 106.040   8
   5  -7  11 408.013 155.983  13
   5  -7  12 812.589 195.142  13
  -5   6  12 212.525 152.373  14
  -5   6  11 1857.32 299.928  14
  -5   6  10 11.5299 104.479  14
  -5   6  10-83.2841 128.619  11
  -5   6   9-87.5713 130.120  14
  -5   6   9-126.120 128.561  11
  -5   6   8 2866.77 318.379  14
  -5   6   8 3190.79 338.859  11
  -5   6   7 2683.94 286.098  14
  -5   6   7 2754.13 307.227  11
  -5   6   6 1913.71 168.315   9
  -5   6   6 1943.44 229.860  14
  -5   6   6 2358.11 273.122  11
  -5   6   5 7262.43 317.370   9
  -5   6   5 7014.54 418.967  14
  -5   6   5 7461.60 429.729   4
  -5   6   5 7673.50 359.856   7
  -5   6   4 679.024 107.876   7
  -5   6   4 760.780 153.008   4
  -5   6   4 767.598 159.801  11
  -5   6   4 582.640 123.030  14
  -5   6   3 89.2911 53.8405  14
  -5   6   3 112.018 83.0112   4
  -5   6   3 67.9183 76.6316  11
  -5   6   2 27218.6 760.621   4
  -5   6   2 26535.8 739.342  12
  -5   6   2 27519.2 767.587  11
  -5   6   1 9101.62 435.701   4
  -5   6   1 10131.3 447.701  12
  -5   6   1 9610.11 443.219  11
  -5   6   0 6687.82 300.156   2
  -5   6   0 7448.26 385.685  12
  -5   6   0 7214.88 392.171   4
  -5   6   0 7296.00 360.528  11
  -5   6  -1 11082.6 352.547   2
   5  -6   1 10752.0 389.747  13
  -5   6  -1 11666.6 489.817  12
  -5   6  -1 12301.3 512.251   4
  -5   6  -1 11536.1 496.208  10
  -5   6  -2 459.989 119.457  10
  -5   6  -2 390.121 62.7270   5
  -5   6  -2 380.735 114.470   4
  -5   6  -2 387.196 69.1507   2
  -5   6  -2 265.423 106.971   8
  -5   6  -2 407.597 106.487  12
   5  -6   2 631.449 120.289   6
   5  -6   2 402.482 86.9139  13
  -5   6  -3 2582.07 241.499   1
  -5   6  -3 2344.91 242.153  10
  -5   6  -3 2218.00 124.395   2
  -5   6  -3 2382.07 235.779   8
  -5   6  -3 2093.33 128.730   5
   5  -6   3 2343.92 209.908   6
  -5   6  -3 2364.15 229.115  12
   5  -6   3 1877.62 178.315  13
  -5   6  -4 1759.58 92.3105   2
  -5   6  -4 1850.33 210.268   1
  -5   6  -4 1761.45 220.280   8
   5  -6   4 1787.44 180.333  13
   5  -6   4 2022.27 196.025   6
  -5   6  -4 1718.81 116.632   5
  -5   6  -5 1875.34 126.159   5
  -5   6  -5 1981.34 240.149   8
  -5   6  -5 2029.84 231.717   1
   5  -6   5 2134.00 208.777  13
   5  -6   5 2449.74 208.841   6
  -5   6  -6 446.156 132.984   1
  -5   6  -6 450.854 139.771   8
   5  -6   6 374.490 98.9241  13
   5  -6   6 445.111 97.1129   6
   5  -6   7 481.580 139.893  13
   5  -6   7 626.410 107.372   6
  -5   6  -7 593.425 165.967   8
   5  -6   8 1830.07 241.800  13
  -5   6  -8 1970.80 284.492   8
  -5   6  -9 129.277 100.617   8
   5  -6   9-28.5525 114.891  13
  -5   6 -10 1202.24 246.703   8
   5  -6  10 923.415 192.377  13
  -5   6 -11 76.5892 120.258   8
   5  -6  11 76.6078 101.827  13
   5  -6  12 316.954 166.385  13
  -5   5  12 240.937 145.605  14
  -5   5  12 467.838 179.029  11
  -5   5  11 1255.79 242.608  14
  -5   5  11 1330.09 240.015  11
  -5   5  10 6455.55 494.544  14
  -5   5  10 6322.58 482.318  11
  -5   5   9 5412.45 435.592  14
  -5   5   9 5516.52 428.730  11
  -5   5   8 4572.07 378.150  14
  -5   5   8 4694.25 394.483  11
  -5   5   7 832.357 121.437   9
  -5   5   7 572.355 142.125  14
  -5   5   7 1060.52 201.069  11
  -5   5   6 15325.3 612.795  14
  -5   5   6 16259.5 490.361   9
  -5   5   6 17404.6 583.209   7
  -5   5   6 16321.2 663.364  11
  -5   5   5 7658.41 335.580   9
  -5   5   5 7370.47 391.915  14
  -5   5   5 8158.85 374.757   7
  -5   5   5 7892.60 450.925  11
  -5   5   4 97.4234 58.7701  14
  -5   5   4 101.166 73.1592   4
  -5   5   4 127.021 56.2724   7
  -5   5   4 227.667 99.3147  11
  -5   5   3 6211.66 342.448   2
  -5   5   3 5693.95 316.349  14
  -5   5   3 6121.74 351.972   4
  -5   5   3 5901.69 356.516  11
  -5   5   2 3548.83 244.269   2
  -5   5   2 3262.65 255.431   4
  -5   5   2 3266.92 245.889  12
  -5   5   2 3642.71 264.299  11
  -5   5   1 15525.0 466.862   2
  -5   5   1 16928.5 560.556   4
  -5   5   1 16851.4 527.475  12
  -5   5   1 16723.2 530.416  11
   5  -5   0 33131.0 682.810  13
  -5   5   0 36130.0 770.592  12
  -5   5   0 36333.3 811.483   4
  -5   5   0 35493.6 725.044  11
  -5   5   0 33633.9 641.286   2
  -5   5  -1 780.227 126.568  10
  -5   5  -1 896.382 140.912   4
  -5   5  -1 635.220 88.3521   2
  -5   5  -1 812.581 127.799   8
   5  -5   1 623.194 99.3524  13
  -5   5  -1 815.343 125.661  12
  -5   5  -1 809.649 107.626  11
  -5   5  -2 10633.3 472.926  10
  -5   5  -2 10229.7 447.052   8
   5  -5   2 8890.80 377.366  13
  -5   5  -2 10039.3 428.916  12
  -5   5  -2 10200.8 442.604   4
  -5   5  -2 9083.99 208.677   5
  -5   5  -2 9770.20 330.181  11
  -5   5  -2 10146.3 449.708   1
  -5   5  -3 150.186 68.2803   1
  -5   5  -3 243.228 99.5280   8
   5  -5   3 235.655 85.9377  13
  -5   5  -3 202.248 29.0145   5
  -5   5  -4 1333.70 193.539   8
   5  -5   4 1303.86 166.611  13
  -5   5  -4 1094.00 168.514   1
  -5   5  -5 189.093 90.9618   1
  -5   5  -5 102.432 87.4052   8
   5  -5   5 184.405 88.0661  13
  -5   5  -6 29909.8 964.869   8
   5  -5   6 29029.9 836.586  13
   5  -5   7-9.89880 85.1037  13
  -5   5  -7 7.11345 90.9384   8
   5  -5   8 1175.23 215.167  13
  -5   5  -8 1077.19 206.921   8
  -5   5  -9 376.676 140.391   8
   5  -5   9 529.754 145.825  13
  -5   5 -10 239.192 123.635   8
   5  -5  10 205.907 104.862  13
  -5   5 -11 219.346 123.079   8
   5  -5  11 58.2357 119.638  13
   5  -5  12 386.936 160.305  13
  -5   4  14 131.806 121.425  11
  -5   4  13-3.89260 105.397  11
  -5   4  13 354.588 142.791  14
  -5   4  12 966.263 227.277  14
  -5   4  12 1773.92 273.687  11
  -5   4  11 546.009 172.007  14
  -5   4  11 506.972 174.221  11
  -5   4  10-7.22867 94.5894  14
  -5   4  10-82.3567 112.751  11
  -5   4   9 17.6182 82.6488  14
  -5   4   9-64.1413 93.5336  11
  -5   4   8 22329.8 779.014  14
  -5   4   8 22806.0 821.444  11
  -5   4   7-56.6821 75.3642   9
  -5   4   7 119.242 86.9251  14
  -5   4   7 89.0853 90.0882  11
  -5   4   6 34734.1 747.191   9
  -5   4   6 32830.2 808.188   7
  -5   4   6 33576.1 912.714  11
  -5   4   5 5701.31 296.617   9
  -5   4   5 6214.68 371.393   2
  -5   4   5 5757.94 322.554  14
  -5   4   5 6347.37 332.041   7
  -5   4   5 6702.63 386.472  11
  -5   4   4 226.459 67.2609  14
  -5   4   4 313.713 72.5385   7
  -5   4   4 424.763 106.730  11
  -5   4   4 483.929 105.158   2
  -5   4   3 2453.99 212.778   2
  -5   4   3 2719.27 193.920  14
  -5   4   3 2429.16 213.694   4
  -5   4   3 2603.49 222.676  11
  -5   4   2 81592.3 1003.98   5
  -5   4   2 83603.1 1097.50  12
  -5   4   1 39558.2 608.878   5
   5  -4  -1 37499.5 734.565  13
  -5   4   1 39669.3 733.987  12
  -5   4   1 39630.1 727.414   2
  -5   4   0 59554.9 614.540   5
  -5   4   0 59842.0 928.020   8
   5  -4   0 57779.4 914.958  13
  -5   4   0 61491.0 990.542   4
  -5   4   0 59379.9 891.411  12
  -5   4   0 59213.9 884.260  11
  -5   4  -1 33057.0 731.865   8
  -5   4  -1 33428.7 756.409   1
  -5   4  -1 30895.8 667.341  12
  -5   4  -1 33803.8 743.088   4
   5  -4   1 28880.3 669.311  13
  -5   4  -1 31467.7 592.615  11
  -5   4  -1 33748.1 767.807  10
  -5   4  -2 4.47955 74.1665  10
  -5   4  -2-92.3452 70.3944   4
  -5   4  -2 3.31606 46.6952   8
   5  -4   2-14.1686 54.4063  13
  -5   4  -2 78.1809 55.2802  12
  -5   4  -2 24.3160 33.9758  11
  -5   4  -3 10571.0 462.849   8
  -5   4  -3 9918.50 445.363   1
   5  -4   3 9179.22 413.647  13
  -5   4  -3 9464.99 252.736  11
  -5   4  -4 4509.82 318.481   1
  -5   4  -4 5114.16 343.314   8
   5  -4   4 4408.38 299.562  13
   5  -4   5 934.723 158.171  13
  -5   4  -5 1103.70 183.335   8
  -5   4  -6 648.766 138.666   8
   5  -4   6 377.891 123.497  13
  -5   4  -7 3851.89 361.493   8
   5  -4   7 3601.85 325.884  13
  -5   4  -8 114.134 89.6492   8
   5  -4   8 111.502 119.815  13
  -5   4  -9 65.7914 86.9672   8
   5  -4   9 136.635 104.461  13
  -5   4 -10-23.9889 100.099   8
   5  -4  10 106.017 131.903  13
  -5   4 -11 1378.18 276.013   8
   5  -4  11 1144.38 247.687  13
  -5   3  14 849.644 225.820  14
  -5   3  14 669.449 194.782  11
  -5   3  13-94.3810 87.1193  14
  -5   3  13-73.9676 126.306  11
  -5   3  12 264.989 132.423  14
  -5   3  12 550.843 166.739  11
  -5   3  11 2471.51 308.299  14
  -5   3  11 2099.82 277.243  11
  -5   3  10 1619.58 248.237  14
  -5   3  10 1966.06 253.984  11
  -5   3   9 340.954 109.117  14
  -5   3   9 796.033 170.550  11
  -5   3   8 17628.1 670.715  14
  -5   3   8 19611.0 723.438  11
  -5   3   7 188.856 84.9918   9
  -5   3   7 211.637 82.1245  14
  -5   3   7 302.814 130.911   7
  -5   3   7 211.460 109.488   2
  -5   3   6 714.968 122.488   9
  -5   3   6 680.673 132.348   2
  -5   3   6 597.223 130.587   7
  -5   3   6 706.668 119.817  14
  -5   3   5 12642.5 503.300   2
  -5   3   5 11952.1 441.958   9
  -5   3   5 12235.8 470.499   7
  -5   3   5 11332.0 411.147  14
  -5   3   4 1360.93 164.082   2
  -5   3   4 1625.88 143.275  14
  -5   3   3 18486.7 432.531  14
  -5   3   3 19191.8 566.423   2
  -5   3   2 20328.9 460.405   5
  -5   3   1 35805.6 520.254   5
   5  -3  -1 34877.4 726.044  13
  -5   3   1 35844.1 620.882   8
  -5   3   1 34864.0 612.213  12
  -5   3   1 36950.4 740.673   4
  -5   3   0 116.152 56.1378   4
  -5   3   0 153.434 54.9466   8
   5  -3   0 162.814 69.6108  13
  -5   3   0 216.246 31.8692   5
  -5   3   0 181.535 49.0322  12
  -5   3  -1 168.430 72.5359  10
  -5   3  -1 9.00598 51.2886   4
  -5   3  -1 39.9634 43.7338   8
  -5   3  -1 23.0241 25.9418  14
   5  -3   1 76.9407 54.9091  13
   5  -3   1 61.8309 34.7344  12
  -5   3  -1 63.5248 41.1315   6
  -5   3  -1 42.8887 33.7644  12
  -5   3  -2 13783.7 493.880  10
  -5   3  -2 14045.3 492.009   8
  -5   3  -2 13364.7 402.532  14
   5  -3   2 12174.7 460.720  13
  -5   3  -2 13669.7 496.252   1
  -5   3  -2 13543.9 393.003   6
  -5   3  -2 13446.7 438.943   4
   5  -3   3 65066.2 1108.52  13
  -5   3  -3 63343.0 804.619   6
  -5   3  -3 65114.0 1150.00   1
   5  -3   4 8416.55 423.941  13
  -5   3  -4 7535.95 151.835  11
  -5   3  -5 2792.30 270.497   8
   5  -3   5 2170.54 235.841  13
  -5   3  -6 1472.31 209.630   8
   5  -3   6 1363.31 210.149  13
  -5   3  -7 15985.2 720.192   8
   5  -3   7 14119.0 654.386  13
   5  -3   7 14274.9 627.419  14
   5  -3   8 345.460 125.213  14
  -5   3  -8 678.295 174.544   8
   5  -3   8 466.985 137.432  13
   5  -3   9 2031.25 275.784  14
  -5   3  -9 2742.14 343.847   8
   5  -3   9 2082.34 294.808  13
   5  -3  10-6.44408 89.8377  14
  -5   3 -10 46.1871 102.459   8
   5  -3  10-170.106 138.132  13
   5  -3  11 224.635 144.226  14
  -5   3 -11 66.0710 124.387   8
   5  -3  11 319.123 185.544  13
  -5   2  14-58.3366 120.804  11
  -5   2  14 11.8247 114.168  14
  -5   2  13 610.558 192.956  14
  -5   2  13 973.538 208.205  11
  -5   2  12 222.585 112.648  14
  -5   2  12 283.252 117.037  11
  -5   2  11 481.016 136.215  14
  -5   2  11 608.905 161.664  11
  -5   2  10 1695.56 236.938  14
  -5   2   9 77.3110 88.3836  14
  -5   2   8 42205.8 1037.24   2
  -5   2   8 39170.0 930.244  14
  -5   2   7 15393.0 595.103   2
  -5   2   7 15884.3 559.850   9
  -5   2   7 14353.7 515.865  14
  -5   2   7 15726.2 600.104   7
  -5   2   7 14167.1 391.146   8
  -5   2   6 117.722 91.0991   7
  -5   2   6 100.873 89.0306   9
  -5   2   6 129.288 98.6938   2
  -5   2   6 226.302 74.5104  14
  -5   2   6 142.545 46.2334   8
  -5   2   5 784.363 127.779   9
  -5   2   5 682.853 124.323   2
  -5   2   5 923.109 106.202  14
   5  -2  -5 723.287 97.1694  14
  -5   2   5 1023.05 144.449   7
  -5   2   4 16049.3 509.231   9
   5  -2  -4 15133.1 485.023   5
  -5   2   4 14861.4 377.628  14
  -5   2   3 44885.8 750.325   5
   5  -2  -3 45531.3 759.526   5
  -5   2   3 45048.6 510.612   8
  -5   2   3 46495.9 564.804  14
   5  -2  -2 25260.7 503.522   5
  -5   2   2 25391.9 426.416   8
  -5   2   2 25770.7 355.380  14
   5  -2  -2 25039.2 609.211  13
  -5   2   2 24530.7 462.034  12
  -5   2   2 25077.7 492.765   5
   5  -2  -1 1164.34 93.8677   5
  -5   2   1 1081.26 121.698   1
  -5   2   1 1455.15 116.938   8
   5  -2  -1 1159.94 139.601  13
  -5   2   1 1269.30 133.627   4
  -5   2   1 1173.53 97.2962  12
  -5   2   1 1153.08 89.6805   5
   5  -2   0 27926.6 357.387   5
   5  -2   0 29899.9 591.342   8
  -5   2   0 29591.1 585.613   8
   5  -2   0 28596.0 665.327  13
  -5   2   0 29694.2 418.366  14
  -5   2   0 31355.1 680.175   1
   5  -2   0 28846.1 481.384  12
  -5   2   0 28891.1 479.521  12
  -5   2   0 29248.9 589.385   4
  -5   2   0 29658.8 649.808  10
  -5   2  -1 2616.13 205.461  10
  -5   2  -1 2392.36 184.576   8
   5  -2   1 2205.23 198.596  13
   5  -2   1 2465.80 171.697   4
  -5   2  -1 2676.26 216.952   1
  -5   2  -1 2597.20 146.076  14
   5  -2   1 2476.18 151.575  12
  -5   2  -1 2494.30 172.270   4
  -5   2  -2 11060.4 426.886   8
   5  -2   2 10324.5 432.421  13
   5  -2   2 10949.7 367.330   4
   5  -2   2 10756.7 342.301  12
   5  -2   3 19462.8 637.770  13
  -5   2  -3 19936.4 408.100   6
  -5   2  -4 1113.29 165.734   8
   5  -2   4 1113.83 137.211  14
   5  -2   4 1258.88 177.345  13
   5  -2   5 476.191 63.8569   5
   5  -2   5 512.124 110.988  14
  -5   2  -5 494.023 125.353   8
  -5   2  -5 407.950 39.1076  11
   5  -2   6 285.514 101.042  14
  -5   2  -6 305.126 121.606   8
   5  -2   6 169.783 110.609  13
   5  -2   7 163.030 88.5590  14
  -5   2  -7 17.2610 77.3221   8
   5  -2   7-118.055 120.876  13
   5  -2   8 300.636 118.416  14
  -5   2  -8 295.838 122.009   8
   5  -2   8 267.262 119.193  13
   5  -2   9 2685.06 320.969  14
  -5   2  -9 2972.90 366.905   8
   5  -2   9 2555.00 330.294  13
   5  -2  10 19.8987 107.790  14
  -5   2 -10 64.8106 134.535   8
   5  -2  10 169.443 155.138  13
   5  -2  11 1190.83 242.197  14
   5  -2  11 1062.30 237.448  13
  -5   1  14 26.2489 101.110  14
  -5   1  14 217.743 118.871  11
  -5   1  13 1262.52 248.907  14
  -5   1  13 1695.04 253.704  11
  -5   1  12 782.010 193.598  14
  -5   1  11 186.556 100.896  14
  -5   1  10 1998.20 249.646  14
  -5   1  10 1773.05 240.668   2
  -5   1   9 56.8486 114.108   2
  -5   1   9 184.266 92.9015  14
   5  -1  -8 123.679 72.8569   5
  -5   1   8 30.4070 32.7888   8
  -5   1   8 79.1590 66.9963  14
  -5   1   8 123.500 87.6124   2
   5  -1  -7 61919.9 1221.81   5
  -5   1   7 54771.8 656.185   8
  -5   1   7 54492.7 973.102  14
  -5   1   7 59092.1 1183.31   7
  -5   1   7 57834.7 1143.23   2
   5  -1  -6 25479.4 731.613   5
  -5   1   6 25350.4 706.223   9
  -5   1   6 24507.2 572.783  14
  -5   1   6 25041.2 723.131   7
  -5   1   6 24392.0 705.297   2
   5  -1  -5 3611.89 259.468   5
  -5   1   5 3385.87 256.689   9
  -5   1   5 3643.77 194.364  14
  -5   1   5 3734.10 265.262   7
   5  -1  -5 3185.99 180.454  14
   5  -1  -4 1704.12 165.643   5
  -5   1   4 1944.19 188.281   9
  -5   1   4 1768.60 112.689  14
   5  -1  -4 1656.47 107.804  14
   5  -1  -3 27639.6 593.141   5
  -5   1   3 26892.8 532.431   1
  -5   1   3 26636.4 312.302  14
  -5   1   3 26461.2 579.693   5
   5  -1  -2 8287.39 297.119   5
  -5   1   2 8356.36 219.868   8
  -5   1   2 8122.09 308.837   1
   5  -1  -2 8233.96 359.841  13
  -5   1   2 8163.91 212.957  12
  -5   1   2 8071.24 287.483   5
   5  -1  -1 1381.57 110.296   8
  -5   1   1 1486.94 113.635   8
   5  -1  -1 1463.61 157.699  13
  -5   1   1 1593.74 146.323   1
  -5   1   1 1467.94 129.528   4
  -5   1   1 1377.79 79.7644  12
  -5   1   1 1460.12 109.101   5
   5  -1  -1 1412.63 110.632   5
   5  -1   0 46165.8 720.499   8
  -5   1   0 44685.1 711.201   8
  -5   1   0 44751.6 443.016  14
   5  -1   0 44755.2 843.446  13
  -5   1   0 45112.3 677.001   4
   5  -1   0 44937.4 555.861   5
  -5   1   0 45809.8 762.387  10
  -5   1  -1 3687.44 168.681  14
   5  -1   1 3567.36 253.696  13
  -5   1  -1 3740.10 228.881   8
   5  -1   1 3736.63 163.200  12
  -5   1  -1 3481.32 184.659   4
   5  -1   1 3715.13 148.133   5
   5  -1   2 44239.0 691.994  14
  -5   1  -2 46448.7 885.083   8
   5  -1   2 44088.8 919.347  13
   5  -1   2 42284.4 649.896   4
   5  -1   2 44862.6 650.479  12
   5  -1   2 43883.0 525.806   5
   5  -1   3 1716.50 156.359  14
  -5   1  -3 2270.75 221.168   8
   5  -1   3 1767.35 138.773   4
   5  -1   3 1828.51 204.918  13
   5  -1   3 1636.55 143.364  12
   5  -1   4 6345.65 331.201  14
  -5   1  -4 6923.66 401.155   8
   5  -1   4 6805.09 403.739  13
   5  -1   4 6454.95 273.868   4
   5  -1   5 11592.8 372.858   5
   5  -1   5 11726.8 496.485  14
  -5   1  -5 13113.6 593.069   8
   5  -1   5 12060.5 564.707  13
  -5   1  -6 103.225 99.5111   8
   5  -1   6 161.997 96.1378  13
   5  -1   6-0.70935 62.1172  14
  -5   1  -7 1625.35 241.638   8
   5  -1   7 1524.11 250.216  13
   5  -1   7 1571.18 217.020  14
   5  -1   8 10169.3 577.121  14
  -5   1  -8 10643.4 649.272   8
   5  -1   8 9489.59 596.347  13
   5  -1   9 986.408 206.710  14
   5  -1   9 558.619 170.152  13
   5  -1  10-28.3614 107.232  14
   5  -1  10 121.772 131.814  13
   5  -1  11 67.0067 95.4697  14
  -5   0  15 260.121 154.402  14
  -5   0  14 1147.43 230.307  11
  -5   0  14 1057.25 233.914  14
  -5   0  13 700.255 184.223  14
  -5   0  12 335.446 131.859  14
  -5   0  11-28.6100 77.9586  14
  -5   0  11 188.468 104.175   2
  -5   0  10 140.030 132.269   2
  -5   0  10 75.6179 78.9558  14
   5   0 -10 218.700 122.851   5
  -5   0   9 7452.13 436.729   2
   5   0  -9 7669.52 486.895   5
  -5   0   9 6374.14 384.238  14
  -5   0   8 72.9383 114.751   7
  -5   0   8 149.512 90.3174   2
  -5   0   8 71.9106 35.6344   8
  -5   0   8 194.796 85.6714  14
   5   0  -8 222.659 105.682   5
   5   0  -8-18.3472 61.7042   3
   5   0  -7 13549.7 576.242   5
  -5   0   7 12063.0 244.817   8
  -5   0   7 12961.8 449.605  14
   5   0  -7 14157.9 523.519   3
  -5   0   7 14321.2 588.041   7
  -5   0   7 13954.8 548.510   2
   5   0  -6 9738.36 456.970   5
  -5   0   6 10633.2 472.966   9
  -5   0   6 10004.0 350.031  14
   5   0  -6 10880.4 451.768   3
   5   0  -6 9871.32 349.663  14
  -5   0   6 10039.6 461.300   7
   5   0  -5 4446.54 290.424   5
  -5   0   5 4512.73 308.533   9
  -5   0   5 4551.09 185.818   1
  -5   0   5 4585.83 208.720  14
   5   0  -5 4446.47 201.707  14
   5   0  -5 4902.87 303.535   3
  -5   0   5 4459.40 296.112   7
   5   0  -4 4423.59 270.686   5
   5   0  -4 4191.26 154.807  14
  -5   0   4 4203.03 192.480   1
   5   0  -4 4352.26 281.864   3
  -5   0   3 1805.51 136.894   1
   5   0  -3 1862.58 165.189   5
   5   0  -2 20612.8 355.343   8
   5   0  -2 21082.2 574.220  13
  -5   0   2 20452.0 496.112   5
   5   0  -2 20943.8 503.829   5
   5   0  -1 1290.84 110.773   8
   5   0  -1 1322.84 149.746  13
   5   0  -1 1339.11 154.959   3
   5   0  -1 1379.40 125.761   5
  -5   0   1 1572.89 132.311  10
  -5   0   0 486.028 87.7538  10
   5   0   0 443.736 71.6973   5
   5   0   0 282.196 81.6727  13
   5   0   0 301.370 80.8847   3
   5   0   0 343.262 70.0885   8
  -5   0   0 338.573 69.2354   8
  -5   0   0 307.696 56.2159   4
   5   0   1 461.950 73.0600   5
  -5   0  -1 427.579 63.2588   4
   5   0   1 492.944 67.6916  14
  -5   0  -1 322.356 54.0230  14
  -5   0  -1 450.587 97.9158   8
   5   0   1 524.051 106.936  13
   5   0   1 433.783 49.5783  12
   5   0   2 920.515 104.919  14
  -5   0  -2 1061.15 112.660  14
  -5   0  -2 935.606 144.592   8
   5   0   2 1106.21 149.358  13
   5   0   3 3122.08 217.475  14
   5   0   3 2872.47 260.882  13
   5   0   3 3091.35 153.440   4
  -5   0  -4 3780.78 309.911   8
   5   0   4 2952.96 282.701  13
   5   0   4 3220.19 166.778   4
   5   0   4 3078.20 236.712  14
   5   0   5 286.648 95.4072  14
   5   0   5 197.221 102.309  13
   5   0   6 414.346 117.594  14
   5   0   6 535.784 155.667  13
   5   0   7 2021.20 254.086  14
   5   0   7 2021.11 281.758  13
   5   0   8 1374.66 220.117  14
   5   0   8 1354.42 248.799  13
   5   0   9 1549.86 247.972  14
   5   0   9 1474.69 261.553  13
   5   0  10 65.9168 83.0667  14
   5   0  10 49.2142 128.208  13
   5   0  11 1151.39 246.689  14
  -5  -1  15-20.7328 100.261  14
  -5  -1  14 254.452 127.927  14
  -5  -1  13 60.3445 84.9678  14
  -5  -1  12 129.430 80.8811  14
   5   1 -12 110.194 97.9920   5
   5   1 -11 4317.56 421.222   5
  -5  -1  11 4542.56 370.817   2
  -5  -1  11 4124.98 355.893  14
   5   1 -11 4608.88 323.663   3
  -5  -1  10 841.457 158.625  14
  -5  -1  10 1152.92 189.995   2
   5   1 -10 1055.52 165.074   3
   5   1 -10 1009.34 194.670   5
   5   1  -9 2213.37 270.288   5
   5   1  -9 2059.66 218.085   3
  -5  -1   9 1964.95 216.147  14
  -5  -1   9 2187.23 240.317   2
   5   1  -8 14193.8 638.922   5
  -5  -1   8 12541.2 493.196  14
   5   1  -8 14105.2 545.868   3
  -5  -1   8 13812.3 616.043   7
  -5  -1   8 13823.5 565.554   2
  -5  -1   7 265.823 73.0338  14
   5   1  -7 344.845 108.819   5
   5   1  -7 568.874 116.466   3
  -5  -1   7 535.914 151.318   7
   5   1  -6 3886.20 295.036   5
  -5  -1   6 4044.70 304.311   9
  -5  -1   6 4037.62 303.029   7
   5   1  -6 3961.68 218.999  14
   5   1  -6 3734.77 277.311   3
   5   1  -5 30997.3 791.567   5
  -5  -1   5 30815.7 824.932   9
   5   1  -5 30144.3 516.524  14
  -5  -1   5 30464.4 800.913   7
   5   1  -5 32303.8 793.513   3
   5   1  -4 161.639 65.6766   5
  -5  -1   4 130.812 81.2068   9
   5   1  -4 196.365 37.7168  14
   5   1  -4 117.068 58.0053   3
  -5  -1   3 20682.8 629.846   9
   5   1  -3 19686.4 255.578  14
   5   1  -3 23023.0 657.961   3
   5   1  -3 21413.2 581.604  13
  -5  -1   3 19020.6 244.273  12
   5   1  -3 21864.4 600.095   5
   5   1  -3 21435.9 469.700   1
  -5  -1   2 3475.00 253.063   9
   5   1  -2 3430.98 166.203   8
   5   1  -2 3385.11 256.382   3
   5   1  -2 3380.45 237.005  13
   5   1  -2 3296.35 221.607   5
  -5  -1   1 46308.4 651.636  10
   5   1  -1 45707.2 710.747   8
   5   1  -1 47646.9 930.594   3
   5   1  -1 46733.6 881.229  13
   5   1  -1 46388.2 797.488   5
   5   1   0 11602.2 283.104  14
   5   1   0 11518.5 458.369   3
   5   1   0 11555.0 450.528  13
  -5  -1   0 11331.9 256.037   4
   5   1   0 11302.5 391.327   5
   5   1   1 1248.61 114.566  14
   5   1   1 1327.28 160.726   3
   5   1   1 1203.82 152.074  13
   5   1   1 1301.71 139.340   5
   5   1   2 709.496 106.488  14
   5   1   2 634.561 137.891  13
   5   1   2 682.258 116.897   3
   5   1   3 177.355 68.4257  14
   5   1   3 41.3720 82.5239  13
   5   1   4 8983.60 423.571  14
   5   1   4 9239.44 505.031  13
   5   1   5 312.104 113.403  13
   5   1   5 272.632 94.9624  14
   5   1   6 7960.43 462.868  14
   5   1   6 7706.33 509.265  13
   5   1   7 231.676 110.474  14
   5   1   7 227.470 108.513  13
   5   1   8 667.295 202.438  13
   5   1   8 472.590 147.216  14
   5   1   9-9.52474 77.9815  14
   5   1   9 1.58692 140.656  13
   5   1  10 91.6152 101.108  14
  -5  -2  15 558.699 190.516  14
  -5  -2  14 128.627 130.560  14
  -5  -2  13-96.6174 119.340  14
   5   2 -13 209.469 110.552   5
  -5  -2  12 1119.27 201.802  14
   5   2 -12 1393.53 257.667   5
  -5  -2  12 1456.22 231.718   2
   5   2 -12 1035.30 166.981   3
  -5  -2  11 105.873 93.3457  14
   5   2 -11 199.338 94.8025   5
  -5  -2  11 238.437 95.5776   2
   5   2 -11 336.430 108.510   3
  -5  -2  10 379.346 110.031   2
   5   2 -10 447.186 119.123   3
   5   2 -10 503.554 152.291   5
  -5  -2   9 15.2773 90.5325   2
   5   2  -9 32.6411 34.7654   8
   5   2  -9-65.0960 81.9495   5
   5   2  -9-128.862 88.7340   3
   5   2  -8 5617.53 410.162   5
  -5  -2   8 5853.35 412.567   7
   5   2  -8 5205.97 186.240   8
   5   2  -8 6108.57 377.642   3
   5   2  -7 71.1575 74.2791   5
   5   2  -7 0.30808 14.5752   8
  -5  -2   7 52.9021 95.0753   7
   5   2  -7-4.18637 54.2751   3
   5   2  -6 2519.75 180.824  14
   5   2  -6 1747.58 71.5725   8
   5   2  -6 2427.65 236.076   3
  -5  -2   6 2069.65 223.828   7
   5   2  -6 1964.57 226.193   5
  -5  -2   5 13926.9 569.284   9
   5   2  -5 12240.9 207.164   8
   5   2  -5 14489.7 571.156   3
   5   2  -5 13654.1 372.066  14
  -5  -2   5 13568.7 535.109   7
   5   2  -5 13498.6 553.994   5
   5   2  -4 5250.08 217.449   1
  -5  -2   4 5126.79 337.194   9
   5   2  -4 5452.40 207.527  14
   5   2  -4 5608.63 347.185   3
  -5  -2   4 5181.56 181.320  12
   5   2  -4 5679.01 336.128   5
  -5  -2   3 200.528 80.9823   9
   5   2  -3 302.418 83.3859   5
   5   2  -3 205.358 46.9129   8
   5   2  -3 282.682 89.2875   3
   5   2  -3 198.297 72.4447  13
   5   2  -3 289.790 67.0591   1
  -5  -2   2 4096.00 281.764   9
   5   2  -2 4011.07 284.175   3
   5   2  -2 3517.36 194.439   8
   5   2  -2 3852.61 255.569  13
   5   2  -2 3667.28 153.689  14
   5   2  -2 3882.39 262.787   5
  -5  -2   2 3854.42 163.570  10
  -5  -2   1 27740.0 707.072   9
   5   2  -1 26465.9 456.013  14
   5   2  -1 27335.5 750.092   3
   5   2  -1 26655.7 680.889  13
   5   2  -1 26273.7 681.832   5
   5   2   0 7458.69 273.588  14
   5   2   0 8244.47 398.008   3
   5   2   0 7449.64 372.190  13
   5   2   0 7812.15 366.846   5
   5   2   1 25321.9 568.690  14
   5   2   1 26545.5 712.926   3
   5   2   1 25522.8 727.844  13
   5   2   2 6657.86 319.800  14
   5   2   2 6570.58 353.786   3
   5   2   2 6667.53 401.064  13
   5   2   3 9324.45 415.213  14
   5   2   3 9614.75 421.937   3
   5   2   3 10064.3 511.967  13
   5   2   4 80.0836 62.7773  14
   5   2   4 77.3729 94.2837  13
   5   2   5 3501.57 303.427  14
   5   2   5 3258.86 324.804  13
   5   2   6 428.566 130.661  14
   5   2   6 698.749 176.219  13
   5   2   7 372.417 125.021  13
   5   2   7 276.959 102.501  14
   5   2   8-17.3032 86.8818  14
   5   2   8 89.7804 97.6853  13
   5   2   9-22.8055 94.8425  14
   5   2   9-8.67679 108.232  13
   5   2  10 3655.92 433.528  14
   5   3 -14 122.829 106.700   5
   5   3 -13 1919.93 319.455   5
  -5  -3  13 1435.89 227.915   2
   5   3 -12 1096.99 230.568   5
  -5  -3  12 898.802 185.726   2
   5   3 -12 909.040 168.297   3
   5   3 -11 2024.93 247.823   3
   5   3 -11 1802.55 283.001   5
  -5  -3  11 1623.11 217.239   2
  -5  -3  10 1793.28 218.948   2
   5   3 -10 1992.65 237.354   3
   5   3 -10 2228.33 295.542   5
   5   3  -9 550.805 156.006   5
   5   3  -9 647.977 83.5711   8
   5   3  -9 780.790 151.869   3
   5   3  -8 1272.88 103.000   8
   5   3  -8 1331.73 216.370   5
   5   3  -8 1141.38 181.835   3
  -5  -3   8 1551.16 237.822   7
   5   3  -7 6832.85 219.255   8
   5   3  -7 7571.85 431.768   3
  -5  -3   7 7357.74 441.747   7
   5   3  -7 7050.41 456.609   5
   5   3  -6 12303.5 290.503   8
   5   3  -6 13597.9 569.137   3
  -5  -3   6 14171.0 572.951   7
   5   3  -6 14604.8 614.206   5
   5   3  -5 14869.5 426.969  14
  -5  -3   5 15589.6 576.433   7
  -5  -3   5 14732.3 382.613  12
   5   3  -5 14693.5 329.408   1
   5   3  -4 551.368 75.8500   1
  -5  -3   4 521.114 135.635   9
   5   3  -4 641.175 117.111   5
   5   3  -4 603.170 85.6969  14
  -5  -3   4 538.319 61.7901  12
  -5  -3   3 3598.83 282.090   9
   5   3  -3 4127.27 307.874   3
   5   3  -3 3557.15 247.037  13
   5   3  -3 3857.73 292.322   5
  -5  -3   3 3346.19 128.811  10
  -5  -3   2 12863.6 510.297   9
   5   3  -2 11707.1 348.108  14
   5   3  -2 11316.7 455.859  13
   5   3  -2 11946.6 512.927   3
   5   3  -2 12734.6 520.116   5
   5   3  -1 8267.42 428.444   3
  -5  -3   1 8270.81 407.624   9
   5   3  -1 7496.67 291.908  14
   5   3  -1 8090.69 385.597  13
   5   3  -1 7777.37 407.226   5
   5   3   0 805.192 142.444   5
  -5  -3   0 957.777 141.477   9
   5   3   0 816.786 109.709  14
   5   3   0 934.680 145.987   3
   5   3   0 896.613 148.009  13
   5   3   0 794.242 61.9609  12
  -5  -3  -1 66.3437 56.5471   9
   5   3   1 0.83990 48.4525  14
   5   3   1 62.3576 63.2114   3
   5   3   1 75.1544 69.9034  13
   5   3   2 33976.1 842.254   3
   5   3   2 32896.2 895.996  13
   5   3   2 33674.9 792.283  14
   5   3   3 106.741 93.9842  13
   5   3   3 60.7841 69.9763  14
   5   3   3 120.205 74.5858   3
   5   3   4 280.950 125.986  13
   5   3   4 208.959 98.0566  14
   5   3   4 149.726 71.5819   3
   5   3   5 1968.77 231.982  14
   5   3   5 2191.04 277.782  13
   5   3   6 106.685 72.0986  14
   5   3   6 258.567 122.562  13
   5   3   7 8.54961 77.8492  14
   5   3   7 1.73150 124.655  13
   5   3   8 108.693 85.9751  14
   5   3   8 180.079 122.949  13
   5   3   9-7.96101 97.1681  14
   5   4 -14 30.9023 139.787   5
  -5  -4  13 127.163 87.6745   2
   5   4 -13-62.6386 140.330   5
  -5  -4  12-81.1085 123.065   2
   5   4 -12 70.3654 103.505   5
   5   4 -12 73.4199 95.6501   3
  -5  -4  11 609.768 149.133   2
   5   4 -11 515.271 163.582   5
   5   4 -11 370.433 129.762   3
   5   4 -10 21.4405 93.6871   5
   5   4 -10-46.7225 86.9244   3
   5   4  -9 304.247 100.393   3
   5   4  -9 368.575 73.3831   8
   5   4  -9 394.409 141.200   5
   5   4  -8 2679.70 171.400   8
   5   4  -8 2892.94 324.596   5
   5   4  -7 1976.51 145.380   8
  -5  -4   7 2133.07 262.352   7
   5   4  -7 1965.78 248.909   5
   5   4  -6 798.211 171.538   5
  -5  -4   6 677.273 148.464   7
   5   4  -5 1149.58 181.958   5
   5   4  -5 889.360 91.6337   1
  -5  -4   5 942.276 157.530   7
  -5  -4   5 821.865 95.3536  12
   5   4  -4 287.966 109.358   5
  -5  -4   4 399.125 115.896   7
  -5  -4   4 333.734 34.8833  10
  -5  -4   3 5535.32 364.243   9
   5   4  -3 5279.26 304.240  13
   5   4  -3 5162.38 361.276   5
  -5  -4   2 7091.70 394.853   9
   5   4  -2 6432.25 301.075  14
   5   4  -2 7274.29 364.291  13
   5   4  -2 7145.05 423.180   5
  -5  -4   1 7713.58 399.252   9
   5   4  -1 7269.08 332.843  14
   5   4  -1 7069.65 375.817  13
   5   4  -1 6880.52 201.363  12
   5   4  -1 7500.12 446.614   5
  -5  -4   0 13502.7 516.498   9
   5   4   0 14006.7 576.995   3
   5   4   0 13163.0 528.901  13
   5   4   0 13046.5 312.553  12
   5   4   0 13396.3 470.565  14
   5   4   0 14730.0 619.411   5
  -5  -4  -1 4483.04 301.366   9
   5   4   1 4811.03 339.304   3
   5   4   1 4199.76 284.317  14
   5   4   1 4371.16 325.547  13
   5   4   1 4368.43 210.186  12
   5   4   2 407.565 109.011  14
  -5  -4  -2 518.845 99.9677   9
   5   4   2 527.842 123.424   3
   5   4   2 294.265 112.698  13
  -5  -4  -3 11482.4 453.416   9
   5   4   3 12278.6 594.828  13
   5   4   3 11239.6 530.086  14
   5   4   3 12537.0 535.798   3
   5   4   4 3320.16 267.519   3
   5   4   4 3045.68 313.306  13
   5   4   4 2918.67 289.098  14
   5   4   5-19.7911 65.0960  14
   5   4   5 142.829 117.990  13
   5   4   6 197.628 101.805  14
   5   4   6 543.611 166.372  13
   5   4   7 106.426 90.2570  14
   5   4   7 33.3262 110.697  13
   5   4   8 1735.53 293.267  13
   5   4   8 1906.28 295.831  14
   5   4   9 584.552 195.050  14
   5   5 -13 432.564 156.906   5
   5   5 -13 421.320 136.730   3
  -5  -5  12-24.2445 76.1633   2
   5   5 -12 13.7474 89.9141   5
   5   5 -12 64.8013 84.5163   3
   5   5 -11 3364.05 386.892   5
   5   5 -11 2854.44 316.122   3
  -5  -5  11 2657.82 283.746   2
   5   5 -10 1406.19 265.796   5
   5   5  -9 135.189 124.088   5
   5   5  -8 3233.04 211.457   8
   5   5  -8 2801.50 326.128   5
   5   5  -7-43.8757 113.143   5
   5   5  -7 35.7665 43.2673   8
  -5  -5   7-5.37933 97.6045   7
   5   5  -6 1568.45 229.117   5
  -5  -5   6 1677.23 216.008   7
   5   5  -5 735.286 165.800   5
  -5  -5   5 454.023 129.565   7
  -5  -5   4 5001.82 326.481   7
   5   5  -4 4954.94 392.223   5
   5   5  -3 241.155 76.2517   5
   5   5  -3 15.7703 48.8719  13
   5   5  -2 52.0356 80.8665   5
   5   5  -2 225.549 81.6609  13
   5   5  -2 155.888 75.0559  14
   5   5  -1 146.752 91.9983   5
   5   5  -1 127.531 59.5257  14
   5   5  -1 27.7319 58.6195  13
   5   5  -1 71.0655 35.4872  12
   5   5   0 2416.28 225.009  14
  -5  -5   0 2678.42 241.872   9
   5   5   0 2308.94 226.698  13
   5   5   0 2611.98 291.333   5
  -5  -5  -1 3634.97 275.787   9
   5   5   1 3331.65 301.602   3
   5   5   1 3368.29 284.380  14
   5   5   1 3079.78 273.759  13
  -5  -5  -2 4187.14 278.403   9
   5   5   2 4179.57 330.299   3
   5   5   2 3869.27 315.056  14
   5   5   2 3944.57 335.803  13
   5   5   3 1478.74 214.281  14
   5   5   3 1276.50 180.010   3
   5   5   3 1413.03 218.856  13
   5   5   4 119.377 108.247  13
   5   5   4 236.575 110.373  14
   5   5   5-42.9784 100.632  13
   5   5   5 1.48981 109.202  14
   5   5   6 27.7760 84.1957  14
   5   5   6 270.986 134.113  13
   5   5   7 312.367 132.681  14
   5   5   7-52.9818 145.492  13
   5   5   8 205.394 146.861  14
   5   6 -13 505.279 199.709   5
   5   6 -13 301.304 135.902   3
   5   6 -12 233.125 114.633   3
   5   6 -12-10.5673 114.462   5
   5   6 -11 107.306 95.7667   5
   5   6 -10 794.336 198.857   5
   5   6  -9 826.484 190.303   5
   5   6  -8 1054.54 204.269   5
   5   6  -7-116.623 116.215   5
  -5  -6   6 2002.98 246.436   7
   5   6  -6 2143.18 292.940   5
   5   6  -5 236.185 120.910   5
  -5  -6   5 24.1506 86.0321   7
   5   6  -4 115.260 99.0961   5
  -5  -6   4 273.781 87.4128   7
   5   6  -3 271.785 128.153   5
   5   6  -3 162.243 75.1516  13
  -5  -6   3 215.166 89.0972   7
   5   6  -2 5938.77 364.615  14
   5   6  -2 5977.43 348.299  13
   5   6  -2 6315.44 466.157   5
   5   6  -1 2600.04 245.434  14
   5   6  -1 2772.35 247.793  13
   5   6  -1 2736.89 322.269   5
   5   6   0 3238.15 286.220  14
   5   6   0 2802.55 257.162  13
   5   6   0 3302.59 350.776   5
   5   6   1 765.836 162.994  14
   5   6   1 725.010 145.848  13
   5   6   2 531.345 135.399  14
   5   6   2 740.956 152.695   3
   5   6   2 508.701 130.163  13
   5   6   3 231.243 122.353  14
   5   6   3 285.619 109.327   3
   5   6   3 201.520 110.002  13
   5   6   4 344.025 123.202  14
   5   6   4 146.317 84.2061  13
   5   6   5 37.1881 96.6692  14
   5   6   5 220.159 128.484  13
   5   6   6 113.133 97.4999  13
   5   6   6 114.797 108.068  14
   5   7 -13 127.269 122.609   3
   5   7 -12 1167.67 273.137   5
   5   7 -11 496.274 176.544   5
   5   7 -10-55.7904 116.614   5
   5   7  -9 218.889 151.923   5
   5   7  -8 181.489 89.1019   5
   5   7  -7 170.546 113.492   5
   5   7  -6 1310.02 241.853   5
  -5  -7   6 1249.08 203.570   7
  -5  -7   5 2471.40 255.162   7
   5   7  -5 2457.63 314.749   5
   5   7  -4 775.306 184.437   5
  -5  -7   4 880.937 148.193   7
   5   7  -3 106.921 107.245   5
  -5  -7   3 64.6316 64.2655   7
   5   7  -2 2344.09 310.117   5
   5   7  -2 2544.80 261.095  14
   5   7  -1 486.022 172.656   5
   5   7  -1 584.131 136.734  14
   5   7  -1 488.362 120.091  13
   5   7   0 1891.55 293.458   5
   5   7   0 2248.57 259.008  14
   5   7   0 1936.63 222.239  13
   5   7   1 2581.29 288.449  14
   5   7   1 2467.56 257.959  13
   5   7   2 156.670 83.5761  14
   5   7   2-17.0281 73.2523  13
   5   7   2 164.283 97.6558   3
   5   7   3 196.848 102.039  14
   5   7   3 95.7091 73.0579  13
   5   8 -11 175.761 127.574   5
   5   8 -10 217.165 155.037   5
   5   8  -9-19.0456 96.1447   5
   5   8  -8 196.409 102.066   5
   5   8  -7-153.682 128.303   5
   5   8  -6 97.2046 93.0605   5
   5   8  -5-25.8549 138.775   5
   5   8  -4 21.0593 121.652   5
   5   8  -3 1149.79 240.828   5
   5   8  -3 1018.06 190.731  14
   5   8  -2 794.665 202.250   5
   5   8  -2 550.190 148.970  14
   5   8  -1 137.508 131.427   5
   5   8  -1 345.888 137.369  14
   5   8   0 172.761 131.234   5
   5   8   0 375.317 139.476  14
   5   8   1 245.029 115.979   5
   5   9  -9-83.7500 116.831   5
   5   9  -8 250.881 142.460   5
   5   9  -7 1500.39 292.879   5
   5   9  -6 109.692 107.907   5
   5   9  -5-120.653 133.490   5
   5   9  -4 56.6559 98.6463   5
   5   9  -3 210.206 151.195   5
   5   9  -2 107.690 125.183   5
   5   9  -1 3000.23 397.687   5
   5   9   0 445.772 153.294   5
  -6  13   5 22.5332 110.933   4
  -6  13   4 639.161 180.043   4
  -6  13   3 188.217 132.624   4
  -6  13   2 97.9778 82.9675  10
  -6  13   2 67.2780 109.559   4
  -6  13   1 1468.40 256.100  10
  -6  13   1 1016.03 235.845  12
  -6  13   0-32.9015 86.2033  10
  -6  13   0-50.2653 149.311  12
   6 -13   0-133.066 119.400   6
  -6  13  -1 438.090 142.450  10
  -6  13  -1 298.342 158.182  12
   6 -13   1 407.542 183.059   6
  -6  13  -2 2032.97 295.458  10
   6 -13   2 1537.60 273.609   6
  -6  13  -2 1939.38 322.877  12
   6 -13   3 15.3082 121.621   6
  -6  13  -3-244.854 152.253  12
  -6  13  -4 3.25320 101.843   8
   6 -13   4 105.643 113.781   6
  -6  13  -4-39.3574 114.077  12
   6 -13   5 5.91077 112.734   6
   6 -13   6 916.395 233.422   6
  -6  13  -6 403.648 155.342   1
  -6  13  -7-107.472 148.005   1
   6 -13   7 408.104 171.068   6
  -6  12   6-102.857 112.420   4
  -6  12   5 202.982 146.169   4
  -6  12   4 148.157 111.999   4
  -6  12   4-163.301 152.405  14
  -6  12   4 206.024 141.667  12
  -6  12   3 34.1692 106.783   4
  -6  12   3 133.671 125.666  14
  -6  12   3 26.3093 97.8183  12
  -6  12   2-84.1165 155.729   4
  -6  12   2 265.373 161.249  14
  -6  12   2 140.336 117.684  12
  -6  12   1 3110.02 362.342   4
  -6  12   1 3512.40 402.231  12
  -6  12   1 3242.09 341.067  10
  -6  12   0 344.804 151.007  10
  -6  12   0 403.451 171.074  12
   6 -12   0 285.148 140.552   6
  -6  12  -1-166.084 130.900  10
  -6  12  -1-66.4308 100.959  12
   6 -12   1 74.7737 93.1059   6
  -6  12  -2 163.897 122.825  10
   6 -12   2 186.251 128.593   6
  -6  12  -2 300.176 150.657  12
  -6  12  -3 436.574 145.899  10
   6 -12   3 207.654 132.209   6
  -6  12  -3 120.782 116.372  12
  -6  12  -4-53.7139 104.870   8
   6 -12   4 23.6186 93.9784   6
  -6  12  -4-76.2407 108.400  12
  -6  12  -5 576.706 186.670   8
   6 -12   5 786.959 199.750   6
  -6  12  -5 641.912 194.389  12
  -6  12  -6 329.867 125.437   8
  -6  12  -6 546.946 162.927   1
   6 -12   6 316.819 150.386   6
  -6  12  -7 471.676 173.126   1
   6 -12   7 38.0476 119.551   6
  -6  12  -8 1720.74 271.742   1
  -6  11   8 183.037 142.839   4
  -6  11   7 615.302 184.740   4
  -6  11   6 106.720 106.471   4
  -6  11   6-36.9297 120.845  14
  -6  11   6-185.981 132.232  12
  -6  11   5 188.585 108.618   4
  -6  11   5 321.024 164.358  14
  -6  11   5 648.072 202.679  12
  -6  11   4 1636.99 257.497   4
  -6  11   4 1443.45 265.571  14
  -6  11   4 1192.88 244.802  12
  -6  11   3 1168.28 227.559   4
  -6  11   3 960.452 218.036  14
  -6  11   3 1287.86 237.202  12
  -6  11   2 1579.92 259.684   4
  -6  11   2 1159.04 229.030  12
  -6  11   1 2324.88 307.922   4
  -6  11   1 2054.68 290.656  12
  -6  11   1 2063.43 274.733  10
  -6  11   0 181.565 108.796  10
  -6  11   0 342.426 159.540   4
  -6  11   0 462.340 168.189  12
   6 -11   0 17.4089 126.821   6
  -6  11  -1 28.3828 84.3069  10
  -6  11  -1-76.6393 123.267  12
   6 -11   1-39.6756 104.174   6
  -6  11  -2-220.712 156.485  10
   6 -11   2-290.894 134.889   6
  -6  11  -2 75.7958 142.719  12
  -6  11  -3 541.032 158.726  10
  -6  11  -3 550.723 184.307   8
   6 -11   3 754.400 184.677   6
  -6  11  -3 625.976 161.011  12
  -6  11  -4 182.932 128.843   8
   6 -11   4-45.2778 102.712   6
  -6  11  -4 48.9164 89.0208  12
  -6  11  -5 320.948 137.216   8
   6 -11   5 646.209 171.291   6
  -6  11  -5 740.717 192.224  12
  -6  11  -6 1676.76 282.309   8
   6 -11   6 1770.21 266.212   6
  -6  11  -6 1288.42 237.407   1
  -6  11  -7 544.517 193.187   8
  -6  11  -7 524.040 172.255   1
   6 -11   7 141.940 90.9899   6
  -6  11  -8-105.522 127.256   1
  -6  11  -8 36.1024 100.074   8
  -6  11  -9-88.4896 118.592   1
  -6  10   9 164.504 96.9471   4
  -6  10   8 637.156 215.718  14
  -6  10   8 456.547 157.863   4
  -6  10   7 931.696 236.490  14
  -6  10   7 1391.38 240.757   4
  -6  10   6 367.234 151.056  14
  -6  10   6 287.998 138.102   4
  -6  10   5 67.1837 103.670   4
  -6  10   5-51.5388 93.9199  14
  -6  10   5 60.9194 114.574  12
  -6  10   4 529.166 153.331   4
  -6  10   4 350.090 121.885  14
  -6  10   4 658.216 187.543  12
  -6  10   3 2495.52 312.395  14
  -6  10   3 2405.02 300.153   4
  -6  10   3 2297.61 306.759  12
  -6  10   2 1777.60 262.497   4
  -6  10   2 2137.75 287.240  12
  -6  10   1 242.407 117.982   4
  -6  10   1 49.0747 94.6910  12
  -6  10   0 4286.83 389.524  12
   6 -10   0 4038.22 385.537   6
  -6  10   0 3647.57 361.182   4
  -6  10   0 3718.65 338.211  10
  -6  10  -1-42.1792 81.3456  10
  -6  10  -1-115.942 134.030  12
   6 -10   1-224.632 120.586   6
  -6  10  -2 3508.58 339.294  10
  -6  10  -2 3288.45 349.810  12
   6 -10   2 3385.73 347.180   6
  -6  10  -3 917.453 205.090   8
  -6  10  -3 1116.83 211.563  10
  -6  10  -3 1541.58 182.592   5
  -6  10  -3 1519.09 244.653  12
   6 -10   3 1030.41 204.965   6
  -6  10  -4 380.720 153.693   8
   6 -10   4 288.170 125.005   6
  -6  10  -4 261.976 132.927  12
  -6  10  -5 2250.89 283.317   1
  -6  10  -5 2330.45 314.933   8
   6 -10   5 2954.76 319.150   6
  -6  10  -6 99.6787 103.275   1
  -6  10  -6 252.832 147.941   8
   6 -10   6 18.7939 77.7774   6
  -6  10  -7 461.253 175.611   8
  -6  10  -7 533.598 172.889   1
   6 -10   7 522.628 151.337   6
  -6  10  -8-125.509 152.488   8
  -6  10  -8 8.95987 77.3345   1
  -6  10  -9 158.070 105.347   1
  -6  10  -9 165.664 131.955   8
  -6   9  11 922.937 225.504   4
  -6   9  10 141.555 109.530   4
  -6   9   9 134.051 116.452  14
  -6   9   9 178.754 96.9465   4
  -6   9   8 1242.22 245.793  14
  -6   9   8 1277.69 237.188   4
  -6   9   7 97.8916 101.536  14
  -6   9   7-32.3921 104.166   4
  -6   9   6 2616.41 328.567  14
  -6   9   6 3287.19 343.326   4
  -6   9   5 546.518 157.419  14
  -6   9   5 703.423 156.177   4
  -6   9   4 7954.74 533.761  14
  -6   9   4 8823.37 531.706   4
  -6   9   4 9283.05 569.582  12
  -6   9   3 3003.06 315.505  14
  -6   9   3 3456.82 340.565  12
  -6   9   3 3477.81 341.568   4
  -6   9   2 2051.25 260.555   4
  -6   9   2 1945.82 248.880  12
  -6   9   1 743.150 166.811   4
  -6   9   1 798.379 176.506  12
  -6   9   0 3810.83 343.974  12
  -6   9   0 4038.71 363.020   4
  -6   9   0 3693.84 331.845  10
  -6   9  -1 14766.1 677.159  12
   6  -9   1 14772.2 679.075   6
  -6   9  -1 14446.4 677.399   4
  -6   9  -1 14417.1 642.727  10
  -6   9  -2-25.9486 128.953  10
  -6   9  -2-60.2043 92.9930   8
  -6   9  -2 43.0100 88.8835  12
   6  -9   2 13.1858 96.5130   6
  -6   9  -3 3390.39 333.392  10
  -6   9  -3 2559.03 306.496   8
   6  -9   3 2888.08 221.976  13
   6  -9   3 2937.57 298.601   6
  -6   9  -3 3036.18 326.099  12
  -6   9  -3 2920.29 228.085   5
  -6   9  -4 710.118 167.554   8
   6  -9   4 748.738 126.378  13
   6  -9   4 684.982 150.825   6
  -6   9  -4 759.297 184.937  12
  -6   9  -5 2799.72 305.172   1
  -6   9  -5 2942.57 334.879   8
   6  -9   5 2711.10 279.030   6
   6  -9   5 2435.41 220.531  13
  -6   9  -6 1029.30 212.205   8
  -6   9  -6 628.134 148.179   1
   6  -9   6 817.011 166.445   6
  -6   9  -7 560.120 161.201   1
  -6   9  -7 597.831 181.247   8
   6  -9   7 603.845 143.438   6
  -6   9  -8 480.623 182.193   8
  -6   9  -8 333.665 130.323   1
  -6   9  -9-83.1742 130.881   8
  -6   8  11 51.6313 96.0444   4
  -6   8  10 2497.11 355.269  14
  -6   8  10 2795.23 340.805   4
  -6   8   9-100.993 94.4854  14
  -6   8   9 53.1934 96.7891   4
  -6   8   8-43.2388 83.6243  14
  -6   8   8 144.969 95.6577   4
  -6   8   7 11.4794 89.4106  14
  -6   8   7 172.112 95.0618   4
  -6   8   6 615.392 156.206  14
  -6   8   6 618.136 154.483   4
  -6   8   5 9743.95 416.508   7
  -6   8   5 9195.34 543.255   4
  -6   8   4 4161.14 357.936  14
  -6   8   4 4461.26 273.431   7
  -6   8   4 4424.14 383.281   4
  -6   8   3 3157.61 301.103  14
  -6   8   3 3436.92 235.182   7
  -6   8   3 3447.06 319.372   4
  -6   8   3 3390.49 323.273  12
  -6   8   2 122.546 93.7235   4
  -6   8   2-4.88912 73.6494  12
  -6   8   1 3155.06 300.733  12
  -6   8   1 2831.93 294.147   4
  -6   8   0 9971.49 523.680  12
  -6   8   0 8902.07 508.492   4
  -6   8   0 9441.40 507.272  10
  -6   8  -1 128.452 97.2063  10
  -6   8  -1 413.059 141.843   4
  -6   8  -1 443.533 121.691  12
  -6   8  -2 5190.69 386.926  10
  -6   8  -2 5600.85 412.054   8
   6  -8   2 5131.96 300.232  13
  -6   8  -2 5607.70 402.161  12
   6  -8   2 5402.58 382.659   6
  -6   8  -3 1978.25 249.896  10
  -6   8  -3 2301.22 270.156   8
   6  -8   3 1741.42 184.431  13
   6  -8   3 2354.90 253.540   6
  -6   8  -3 1836.01 242.292  12
  -6   8  -3 1767.42 150.893   5
  -6   8  -4 13.5337 73.9832   8
   6  -8   4 34.3795 55.6656  13
   6  -8   4 50.1321 75.9742   6
  -6   8  -4-145.455 117.560   1
  -6   8  -4 29.4300 95.8118  12
  -6   8  -5 1377.57 215.840   1
  -6   8  -5 1678.33 251.042   8
   6  -8   5 1420.57 176.724  13
   6  -8   5 1509.29 202.903   6
  -6   8  -6-11.6667 103.854   1
  -6   8  -6 45.9709 113.550   8
   6  -8   6 122.225 88.3024  13
   6  -8   6 98.9849 75.2284   6
  -6   8  -7 203.585 120.813   1
  -6   8  -7 98.4404 98.2930   8
   6  -8   7 294.668 108.813  13
  -6   8  -8 43.0333 112.832   8
   6  -8   8 58.5330 78.3275  13
  -6   8  -9 380.810 185.351   8
   6  -8   9 27.3972 91.3819  13
   6  -8  10 1539.41 240.546  13
  -6   8 -10 2020.85 338.427   8
  -6   7  11-66.4149 124.369  14
  -6   7  10 2969.75 374.835  14
  -6   7  10 2897.66 373.692  11
  -6   7   9 738.123 178.135  14
  -6   7   9 852.441 197.024  11
  -6   7   8 29.7119 79.1933  14
  -6   7   8-354.637 155.445  11
  -6   7   7 22.6946 90.1940  14
  -6   7   7-42.7311 84.9157   4
  -6   7   7 129.611 134.444  11
  -6   7   6 6917.84 340.408   9
  -6   7   6 5996.59 424.489  14
  -6   7   6 6124.84 437.953   4
  -6   7   6 6960.39 491.426  11
  -6   7   5 17752.3 696.968  14
  -6   7   5 18702.3 592.191   7
  -6   7   5 18951.5 738.523   4
  -6   7   5 18622.5 775.017  11
  -6   7   4 3024.75 278.556  14
  -6   7   4 3140.77 235.760   7
  -6   7   4 3126.70 305.021   4
  -6   7   4 3353.61 323.726  11
  -6   7   3 721.597 138.293  14
  -6   7   3 1090.13 180.151  12
  -6   7   3 787.150 164.646   4
  -6   7   2 487.873 122.514   4
  -6   7   2 472.935 114.416  12
  -6   7   2 738.621 152.125  11
  -6   7   1 9007.12 461.402  12
  -6   7   1 8616.36 465.043   4
  -6   7   1 8067.06 433.657  11
  -6   7   0 2388.46 246.251  12
  -6   7   0 2641.60 264.673   4
  -6   7   0 2524.51 238.806  11
  -6   7   0 2710.92 263.158  10
  -6   7  -1 32360.0 883.927   8
  -6   7  -1 31944.6 863.281  12
  -6   7  -1 32482.9 910.751   4
  -6   7  -1 30669.3 871.646  10
  -6   7  -2 2929.82 284.488  10
  -6   7  -2 2922.84 186.388   2
  -6   7  -2 3122.90 289.139   8
   6  -7   2 2715.83 227.372  13
  -6   7  -2 2915.20 275.937  12
  -6   7  -2 3041.09 288.869   4
  -6   7  -2 2723.25 170.548   5
  -6   7  -3 1950.05 233.500   1
  -6   7  -3 2127.87 249.485  10
  -6   7  -3 1976.85 136.293   2
  -6   7  -3 2059.38 240.088   8
  -6   7  -3 2268.17 247.688  12
  -6   7  -3 1951.49 127.679   5
   6  -7   3 2061.57 204.017  13
  -6   7  -4 814.336 163.282   1
  -6   7  -4 485.936 129.817   8
   6  -7   4 524.325 112.152  13
   6  -7   5 81.7746 72.6702  13
  -6   7  -5 206.933 93.3789   8
  -6   7  -5 260.209 119.130   1
  -6   7  -6 11197.9 640.277   8
  -6   7  -6 11670.2 594.729   1
   6  -7   6 9559.51 492.288  13
  -6   7  -7 273.024 131.618   8
   6  -7   7 234.056 95.7226  13
   6  -7   8 1170.64 202.695  13
  -6   7  -8 945.508 213.756   8
  -6   7  -9 119.869 115.486   8
   6  -7   9 94.1537 116.396  13
  -6   7 -10-347.862 157.857   8
   6  -7  10-78.8904 100.787  13
   6  -7  11 128.511 108.481  13
  -6   6  12 193.313 128.992  14
  -6   6  12 254.300 170.107  11
  -6   6  11 3351.48 396.419  14
  -6   6  11 2925.78 367.716  11
  -6   6  10-21.0434 97.4098  14
  -6   6  10 44.7388 93.5158  11
  -6   6   9 488.784 151.160  14
  -6   6   9 238.776 106.175  11
  -6   6   8 347.289 129.452  14
  -6   6   8 332.180 137.691  11
  -6   6   7 749.405 126.922   9
  -6   6   7 634.684 147.730  14
  -6   6   7 663.797 184.648  11
  -6   6   6 2350.34 205.060   9
  -6   6   6 2033.51 242.946  14
  -6   6   6 2249.74 233.133   7
  -6   6   6 2417.28 288.888  11
  -6   6   5 12976.0 549.309  14
  -6   6   5 13681.5 511.160   7
  -6   6   5 13405.3 596.110   4
  -6   6   5 13419.9 624.061  11
  -6   6   4 173.363 69.9033  14
  -6   6   4 186.631 74.5052   7
  -6   6   4 214.718 87.3611   4
  -6   6   4 162.825 119.447  11
  -6   6   3 6688.23 380.228   2
  -6   6   3 5928.30 342.483  14
  -6   6   3 6361.61 401.820   4
  -6   6   3 6506.27 383.222  12
  -6   6   3 6438.00 397.126  11
  -6   6   2 189.552 86.6379   2
  -6   6   2 298.847 103.248  12
  -6   6   2 230.250 97.8625  11
  -6   6   2 266.723 110.843   4
  -6   6   1 1763.20 179.012   2
  -6   6   1 1913.29 211.224   4
  -6   6   1 1651.66 188.084  12
  -6   6   1 1795.11 196.332  11
  -6   6   0 3755.00 237.760   2
  -6   6   0 3622.98 272.491   8
   6  -6   0 3472.09 243.706  13
  -6   6   0 3507.50 270.558  12
  -6   6   0 3336.91 284.373   4
  -6   6   0 3707.55 269.904  11
  -6   6   0 3808.85 301.727  10
  -6   6  -1 26136.0 757.396   8
  -6   6  -1 23124.4 701.636  12
  -6   6  -1 24547.2 751.790   4
  -6   6  -1 24647.4 633.151  11
   6  -6   1 22961.9 639.433  13
  -6   6  -1 22233.5 540.024   2
  -6   6  -1 24166.9 749.482  10
  -6   6  -2 1525.88 199.461  10
  -6   6  -2 1801.91 207.158   8
  -6   6  -2 1762.47 217.363   4
   6  -6   2 1727.08 185.877  13
  -6   6  -2 1798.61 199.814  12
  -6   6  -2 1607.65 94.8972   5
  -6   6  -2 1962.98 152.633   2
  -6   6  -2 2230.19 236.656   1
  -6   6  -3 9394.47 495.102  10
  -6   6  -3 9119.03 476.002   1
  -6   6  -3 10058.7 504.258   8
   6  -6   3 8287.41 409.031  13
  -6   6  -3 9621.62 467.104  12
  -6   6  -3 8733.66 297.722   2
  -6   6  -4 3888.88 334.355   8
  -6   6  -4 3677.51 315.212   1
   6  -6   4 3179.86 263.012  13
  -6   6  -5 12497.1 625.459   8
  -6   6  -5 12644.2 602.113   1
   6  -6   5 11798.2 535.389  13
   6  -6   6 2572.47 268.472  13
  -6   6  -6 3222.45 336.823   8
  -6   6  -6 3246.15 326.084   1
  -6   6  -7 2524.17 307.682   8
   6  -6   7 2043.61 253.579  13
   6  -6   8 1808.06 256.530  13
  -6   6  -8 1573.50 253.800   8
  -6   6  -9 516.147 177.333   8
   6  -6   9 625.568 149.096  13
  -6   6 -10 323.367 166.979   8
   6  -6  10 236.468 149.685  13
   6  -6  11 70.0720 131.983  13
  -6   5  13 84.4553 99.9856  14
  -6   5  13-1.99860 128.229  11
  -6   5  12 1188.11 244.439  14
  -6   5  12 1168.44 250.070  11
  -6   5  11-128.468 129.541  14
  -6   5  11-73.6918 130.240  11
  -6   5  10 2581.15 308.967  14
  -6   5  10 2527.31 317.872  11
  -6   5   9 3080.66 324.642  14
  -6   5   9 3023.78 332.130  11
  -6   5   8 2549.73 278.197  14
  -6   5   8 2364.96 296.316  11
  -6   5   7 8511.82 408.859   9
  -6   5   7 8274.45 448.852   7
  -6   5   7 8319.91 461.986  14
  -6   5   7 7907.84 495.139  11
  -6   5   6 485.778 108.062   9
  -6   5   6 355.820 108.306  14
  -6   5   6 397.465 114.529   7
  -6   5   6 469.530 141.268  11
  -6   5   5 156.425 72.5223  14
  -6   5   5 177.025 81.1735   7
  -6   5   5 148.916 106.105   2
  -6   5   5 276.391 107.358  11
  -6   5   4 49410.8 1064.19   2
  -6   5   4 51541.0 1089.51   4
  -6   5   4 52909.0 1117.83  11
  -6   5   3 34.9108 50.5881  14
  -6   5   3 64.6117 61.4118   2
  -6   5   3 161.523 89.0290   4
  -6   5   3-48.0136 78.5545  11
  -6   5   2 565.713 114.990   2
  -6   5   2 838.685 128.260  12
  -6   5   2 771.487 122.907  11
  -6   5   2 720.889 132.847   4
  -6   5   1 3324.05 192.964   5
  -6   5   1 3902.35 255.281   8
  -6   5   1 3410.56 266.846   4
  -6   5   1 3691.13 252.272  12
  -6   5   1 3791.21 269.720  11
  -6   5   1 3724.04 252.951   2
  -6   5   0 64.1109 68.1898  10
  -6   5   0 88.0210 72.0241   4
  -6   5   0 118.409 65.3433   8
  -6   5   0 58.6729 31.7750   5
   6  -5   0 58.0445 61.4567  13
  -6   5   0 80.3265 50.2262  12
  -6   5   0 96.8797 52.4349   2
  -6   5   0-49.7202 61.1616  11
  -6   5  -1 3717.60 283.986   1
  -6   5  -1 3445.67 119.014   5
  -6   5  -1 3902.11 275.231   8
   6  -5   1 3857.81 268.671  13
  -6   5  -1 3652.58 259.822  12
  -6   5  -1 3830.09 280.442   4
  -6   5  -1 3703.18 229.186  11
  -6   5  -1 4033.79 298.515  10
  -6   5  -2 14406.1 579.457  10
  -6   5  -2 14044.7 561.340   1
  -6   5  -2 13232.2 543.844   8
   6  -5   2 12756.7 500.950  13
  -6   5  -2 14110.2 511.852  12
  -6   5  -2 13895.1 539.787   4
  -6   5  -2 12867.5 395.852  11
  -6   5  -3 27465.9 803.480   8
  -6   5  -3 27320.7 804.062   1
   6  -5   3 24696.3 714.941  13
  -6   5  -3 25616.4 496.130  11
  -6   5  -4 69.1735 69.4402   8
   6  -5   4 36.1181 70.6796  13
  -6   5  -4 78.5380 95.7007   1
  -6   5  -5 7429.27 475.770   8
   6  -5   5 6592.35 409.455  13
  -6   5  -6 17062.8 742.268   8
   6  -5   6 15015.9 654.091  13
  -6   5  -7 3572.33 358.026   8
   6  -5   7 3527.01 334.484  13
  -6   5  -8 44.7002 85.7721   8
   6  -5   8 0.36979 126.632  13
  -6   5  -9 977.540 215.812   8
   6  -5   9 716.165 188.311  13
  -6   5 -10 776.163 211.818   8
   6  -5  10 362.489 155.524  13
   6  -5  11 157.854 143.095  13
  -6   4  14 129.742 112.946  11
  -6   4  13 2767.36 374.365  14
  -6   4  13 3044.74 372.122  11
  -6   4  12 681.240 166.018  14
  -6   4  12 1124.09 239.145  11
  -6   4  11 294.893 140.301  14
  -6   4  11 242.047 133.446  11
  -6   4  10 1230.02 216.477  14
  -6   4  10 1640.49 258.437  11
  -6   4   9-70.3745 76.6289  14
  -6   4   9 3.97418 95.4686  11
  -6   4   8 624.887 139.086  14
  -6   4   8 695.877 147.370  11
  -6   4   7 252.662 120.772   7
  -6   4   7 179.724 79.4771   9
  -6   4   7 194.508 82.1645  14
  -6   4   7 120.264 102.826   2
  -6   4   7 163.422 101.939  11
  -6   4   6 2518.85 265.809   2
  -6   4   6 2471.39 222.595   9
  -6   4   6 2364.90 237.260   7
  -6   4   6 2142.39 204.549  14
  -6   4   5 6245.82 382.964   2
  -6   4   5 5713.66 309.922  14
  -6   4   5 6104.02 354.869   7
  -6   4   4 9383.14 363.664  14
  -6   4   4 9781.01 454.967   2
  -6   4   3 22768.5 677.050   4
  -6   4   3 23435.3 541.767  14
  -6   4   3 22543.6 660.144   2
  -6   4   2 1481.52 135.227   5
  -6   4   2 1438.75 139.925   8
  -6   4   2 1790.22 187.927   4
  -6   4   2 1517.27 151.154  12
  -6   4   1 5309.44 215.818   5
  -6   4   1 5304.90 279.338   8
  -6   4   1 5676.33 327.084   4
   6  -4  -1 5874.54 322.460  13
  -6   4   1 5332.58 277.809  12
  -6   4   0 811.268 135.500  10
  -6   4   0 695.821 118.770   4
  -6   4   0 734.844 114.406   8
   6  -4   0 1021.66 142.580  13
  -6   4   0 869.655 134.874   1
  -6   4   0 640.715 101.501  12
  -6   4   0 666.104 58.2618   5
  -6   4  -1 843.938 149.430  10
  -6   4  -1 816.046 129.377   4
  -6   4  -1 446.890 108.828   1
  -6   4  -1 755.261 104.080  14
  -6   4  -1 847.371 133.273   8
   6  -4   1 645.048 116.503  13
  -6   4  -1 868.194 125.680  12
  -6   4  -2 17336.1 611.547  10
  -6   4  -2 16677.0 583.093   8
  -6   4  -2 16495.6 600.930   1
   6  -4   2 15619.5 555.464  13
  -6   4  -2 16104.6 543.098   4
  -6   4  -3 285.863 102.185   1
   6  -4   3 270.907 98.2490  13
  -6   4  -3 154.737 40.4115  11
   6  -4   4 24379.3 761.456  13
  -6   4  -4 21934.0 329.135  11
  -6   4  -5 66.1818 92.3412   8
   6  -4   5-129.265 113.484  13
  -6   4  -6 2655.34 304.118   8
   6  -4   6 2415.34 280.513  13
  -6   4  -7 625.727 168.238   8
   6  -4   7 552.408 135.595  13
  -6   4  -8 1795.82 270.965   8
   6  -4   8 1722.19 261.702  13
  -6   4  -9 58.7293 81.4845   8
   6  -4   9 82.5769 102.591  13
  -6   4 -10 763.132 192.324   8
   6  -4  10 429.005 148.848  13
  -6   3  15 8.17919 110.671  11
  -6   3  14 121.133 149.001  14
  -6   3  14 175.005 132.311  11
  -6   3  13 673.816 195.642  14
  -6   3  13 625.423 190.308  11
  -6   3  12 1749.42 268.148  14
  -6   3  12 1650.40 267.559  11
  -6   3  11 859.805 178.151  14
  -6   3  11 1017.65 214.101  11
  -6   3  10 2387.53 276.744  14
  -6   3  10 2514.93 301.499  11
  -6   3   9 9459.69 557.505   2
  -6   3   9 8106.79 466.087  14
  -6   3   8 33106.3 988.196   2
  -6   3   8 32914.9 948.271   7
  -6   3   7 2794.15 274.752   2
  -6   3   7 2623.59 240.780   9
  -6   3   7 2446.73 172.460   8
  -6   3   7 2434.16 221.365  14
  -6   3   7 2859.26 278.629   7
  -6   3   6 3458.01 271.288   9
  -6   3   6 3357.67 237.456  14
  -6   3   6 3220.42 275.610   7
  -6   3   6 3222.04 282.097   2
  -6   3   5 1223.81 161.886   9
  -6   3   5 1467.02 193.596   2
  -6   3   5 1250.98 132.684  14
  -6   3   5 1473.23 179.571   7
  -6   3   4 9159.87 317.873  14
  -6   3   4 9633.27 445.293   2
  -6   3   3 6844.38 253.577   8
  -6   3   3 6526.14 242.184  14
  -6   3   2 13083.8 368.021   8
  -6   3   2 13679.1 321.561  14
   6  -3  -2 12884.0 477.655  13
  -6   3   2 13917.8 492.276   4
  -6   3   2 13325.6 395.991  12
  -6   3   2 13271.6 377.760   5
  -6   3   1 7271.51 356.866   1
  -6   3   1 6929.63 291.383   8
   6  -3  -1 7870.16 379.402  13
  -6   3   1 7857.44 359.759   4
  -6   3   1 7149.91 284.580  12
  -6   3   1 7207.29 233.654   5
  -6   3   0 88344.8 1139.42   8
  -6   3   0 90689.5 1303.87   1
   6  -3   0 85013.6 1265.94  13
  -6   3   0 92219.0 1218.24   4
  -6   3   0 87569.0 992.768  12
  -6   3   0 81867.3 570.228   5
  -6   3   0 93632.2 1305.10  10
  -6   3  -1 65.2129 74.6872  10
  -6   3  -1 89.8938 64.5729   4
  -6   3  -1 36.4837 68.1992   1
  -6   3  -1 205.412 53.9091  14
  -6   3  -1 112.330 61.6440   8
   6  -3   1 9.31539 62.3779  13
   6  -3   1 17.8578 44.4878  12
  -6   3  -2 17294.6 580.849   8
  -6   3  -2 16994.7 602.865   1
  -6   3  -3 771.225 141.905   8
   6  -3   3 1090.14 164.318  13
  -6   3  -3 943.994 110.610   6
  -6   3  -4 8087.53 453.283   8
   6  -3   4 7418.53 435.403  13
  -6   3  -5 9536.28 521.538   8
   6  -3   5 8595.87 495.134  13
  -6   3  -6 7680.87 491.656   8
   6  -3   6 6644.38 459.732  13
  -6   3  -7 591.646 165.041   8
   6  -3   7 475.779 147.473  13
  -6   3  -8 907.432 201.529   8
   6  -3   8 677.297 170.768  13
  -6   3  -9 754.005 192.092   8
   6  -3   9 447.599 169.404  13
  -6   3 -10 2072.02 320.038   8
   6  -3  10 1721.54 297.316  13
  -6   2  15 558.179 187.073  11
  -6   2  14 1337.74 269.634  14
  -6   2  14 1332.08 251.220  11
  -6   2  13 262.850 117.503  14
  -6   2  13 339.044 146.524  11
  -6   2  12-21.7882 99.7926  14
  -6   2  12 184.519 122.878  11
  -6   2  11 192.202 105.846  14
  -6   2  10 4254.38 386.862   2
  -6   2  10 3592.65 330.712  14
  -6   2   9 357.763 119.943  14
  -6   2   9 403.614 158.689   2
  -6   2   8 1441.20 177.813  14
  -6   2   8 1552.94 215.513   2
  -6   2   8 1449.51 218.964   7
  -6   2   7 3361.06 279.974   9
  -6   2   7 2890.83 149.004   8
  -6   2   7 3225.17 240.617  14
  -6   2   7 3288.87 298.186   7
  -6   2   7 3665.50 309.222   2
  -6   2   6 171.116 70.0188   9
  -6   2   6 60.7898 93.6632   2
  -6   2   6 79.5548 54.5813  14
  -6   2   6 31.1862 21.2072   8
  -6   2   6-15.1940 80.4934   7
  -6   2   5 4855.48 315.927   9
   6  -2  -5 4831.84 308.837   5
  -6   2   5 4868.83 231.385  14
   6  -2  -4 4705.02 282.659   5
  -6   2   4 4389.00 146.444   8
  -6   2   4 4843.70 195.493  14
  -6   2   3 12666.3 424.770   1
   6  -2  -3 12097.0 409.825   5
  -6   2   3 11632.0 272.376   8
  -6   2   3 11911.9 245.599  14
   6  -2  -2 63057.2 834.049   5
  -6   2   2 66092.8 1013.87   1
  -6   2   2 63911.0 749.952   8
  -6   2   2 59588.8 436.026  14
   6  -2  -2 64310.3 1084.64  13
  -6   2   2 67001.2 1026.02   4
  -6   2   2 62422.0 731.981  12
  -6   2   2 61720.8 807.821   5
  -6   2   1 992.111 137.705   1
   6  -2  -1 934.884 89.9822   5
  -6   2   1 933.892 105.673   8
  -6   2   1 893.323 58.3756  14
   6  -2  -1 911.499 136.781  13
  -6   2   1 1009.44 91.3128  12
  -6   2   1 919.053 88.8125   5
  -6   2   1 1123.59 130.192   4
  -6   2   1 996.656 134.061  10
   6  -2   0 16911.0 312.421   5
  -6   2   0 16947.4 483.697   8
  -6   2   0 16954.8 316.754  14
   6  -2   0 16845.1 567.373  13
  -6   2   0 17614.1 564.233   1
  -6   2   0 17411.9 489.285   4
  -6   2   0 18067.7 550.096  10
  -6   2  -1 4457.53 282.045  10
   6  -2   1 3636.68 109.696   5
  -6   2  -1 4607.59 278.520   8
   6  -2   1 4570.47 303.919  13
   6  -2   1 4231.77 204.370  12
  -6   2  -1 4160.90 239.825   4
  -6   2  -2 39.7202 26.1262  14
  -6   2  -2 27.4992 46.1874   8
   6  -2   2 111.008 52.0586  12
  -6   2  -3 3847.16 295.941   8
   6  -2   3 3858.06 307.867  13
  -6   2  -3 3699.10 194.266   6
   6  -2   4 17757.4 566.215  14
  -6   2  -4 18664.8 688.190   8
   6  -2   4 18547.3 705.000  13
  -6   2  -4 17781.8 372.190   6
   6  -2   5 422.958 110.404  14
  -6   2  -5 654.631 155.184   8
   6  -2   5 336.727 111.275  13
   6  -2   6 94.4781 72.4979  14
  -6   2  -6 2.70265 103.304   8
   6  -2   6 61.7920 89.9151  13
   6  -2   7 188.058 103.539  14
  -6   2  -7 223.426 130.548   8
   6  -2   8 613.706 162.417  14
  -6   2  -8 779.126 209.813   8
   6  -2   8 636.593 191.219  13
   6  -2   9 2656.99 321.122  14
  -6   2  -9 3116.19 391.958   8
   6  -2   9 2682.86 346.830  13
   6  -2  10 627.465 223.620  13
   6  -2  10 584.112 174.364  14
   6  -2  11 422.103 171.948  14
  -6   1  15 26.0506 113.482  14
  -6   1  15 93.3211 108.007  11
  -6   1  14 23.4575 103.133  14
  -6   1  14-165.296 150.027  11
  -6   1  13 205.462 106.304  14
  -6   1  12-66.0599 97.4066  14
  -6   1  11 4513.10 404.206   2
  -6   1  11 3808.92 349.056  14
  -6   1  10 49653.5 1258.60   2
  -6   1  10 45600.0 1102.02  14
  -6   1   9 3163.28 311.584   2
  -6   1   9 3266.99 279.302  14
   6  -1  -8 5663.28 407.780   5
  -6   1   8 4703.60 303.233  14
  -6   1   8 5347.53 396.251   7
  -6   1   8 5558.75 382.265   2
  -6   1   7 612.395 150.594   9
  -6   1   7 680.100 139.161   2
  -6   1   7 250.250 28.7379   8
  -6   1   7 679.300 105.376  14
   6  -1  -7 420.683 115.142   5
  -6   1   7 730.398 152.482   7
   6  -1  -6 3550.42 282.081   5
  -6   1   6 3935.49 302.517   9
  -6   1   6 3510.15 206.020  14
   6  -1  -6 3168.86 194.357  14
  -6   1   6 3852.50 304.068   7
  -6   1   5 1458.36 131.564   1
   6  -1  -5 1697.62 180.868   5
  -6   1   5 1706.28 202.950   9
  -6   1   5 1597.35 118.971  14
   6  -1  -5 1518.98 115.879  14
   6  -1  -4 44995.5 867.408   5
  -6   1   4 46807.0 978.664   9
  -6   1   4 41258.7 716.770   1
  -6   1   4 41600.3 443.806  14
   6  -1  -3 6971.90 321.786   5
  -6   1   3 6459.03 174.048   8
  -6   1   3 6774.08 302.058   1
   6  -1  -2 2207.27 165.644   5
   6  -1  -2 2197.75 132.524   8
  -6   1   2 2248.33 133.392   8
   6  -1  -2 2311.87 218.882  13
  -6   1   2 2386.20 196.355   1
  -6   1   2 2135.02 104.668  12
  -6   1   2 2079.62 155.184   5
   6  -1  -1 77957.1 920.471   8
  -6   1   1 76422.7 915.657   8
   6  -1  -1 77947.7 1211.36  13
  -6   1   1 77736.7 1008.79   4
   6  -1  -1 78651.6 902.239   5
  -6   1   0 1513.09 157.143  10
  -6   1   0 1358.52 140.030   8
  -6   1   0 1322.01 76.9324  14
   6  -1   0 1266.89 167.550  13
  -6   1   0 1340.40 126.654   4
   6  -1   0 1373.37 109.802   5
  -6   1  -1 15847.4 519.217   8
   6  -1   1 16158.6 583.557  13
   6  -1   1 15281.0 335.022  12
  -6   1  -1 15305.3 412.721   4
   6  -1   1 15356.5 343.097   5
   6  -1   2 1630.39 140.718  14
  -6   1  -2 1517.41 180.078   8
  -6   1  -2 1606.37 136.854  14
   6  -1   2 1646.83 202.342  13
   6  -1   2 1606.18 127.668  12
   6  -1   2 1789.21 116.275   5
   6  -1   3 1147.68 137.096  14
  -6   1  -3 1286.82 183.727   8
   6  -1   3 1092.19 112.992   4
   6  -1   3 1073.45 177.902  13
   6  -1   3 1076.47 95.5389   5
   6  -1   4 1468.54 176.208  14
  -6   1  -4 1106.91 191.740   8
   6  -1   4 1215.86 199.001  13
   6  -1   5 23395.0 723.097  14
   6  -1   5 23685.8 861.086  13
   6  -1   6 5.20403 67.4595  14
   6  -1   6-6.19738 89.7350  13
   6  -1   7 401.305 119.121  14
  -6   1  -7 386.163 154.674   8
   6  -1   7 241.884 124.023  13
   6  -1   8 80.8537 98.6569  14
   6  -1   8-146.632 142.494  13
   6  -1   9 434.677 148.319  14
   6  -1   9 410.540 175.707  13
   6  -1  10 540.976 167.687  14
   6  -1  11 1005.83 213.485  14
  -6   0  15-170.103 131.814  14
  -6   0  15-204.979 149.059  11
  -6   0  14-145.106 125.411  14
  -6   0  13 1118.61 224.402  14
  -6   0  12 806.833 190.058  14
  -6   0  12 1225.18 221.359   2
  -6   0  11 1073.34 191.559  14
   6   0 -11 890.335 205.035   5
  -6   0  11 1130.55 219.992   2
   6   0 -10 2237.39 306.007   5
  -6   0  10 1510.98 205.821  14
  -6   0  10 1949.71 249.242   2
  -6   0   9 38.5882 98.7986   2
  -6   0   9 107.395 55.7834  14
   6   0  -9 299.574 105.702   5
  -6   0   9 110.095 119.486   7
   6   0  -8 3708.87 328.736   5
  -6   0   8 3250.70 244.269  14
   6   0  -8 3568.77 305.660   3
  -6   0   8 3851.91 345.827   7
  -6   0   8 3262.21 156.848   1
  -6   0   8 3609.78 314.522   2
   6   0  -7 6361.17 405.933   5
  -6   0   7 5333.89 207.152   1
  -6   0   7 5834.13 404.918   9
  -6   0   7 5161.85 274.988  14
  -6   0   7 5141.70 371.158   7
   6   0  -7 5709.36 363.851   3
  -6   0   6 1418.97 199.499   9
  -6   0   6 1088.18 111.493  14
  -6   0   6 1048.06 97.9493   1
   6   0  -6 1117.53 109.717  14
   6   0  -6 1175.13 170.335   5
  -6   0   6 1181.33 179.748   7
   6   0  -6 1259.26 178.090   3
   6   0  -5 2041.10 213.465   5
  -6   0   5 2137.42 226.485   9
   6   0  -5 1847.97 114.602  14
   6   0  -5 2013.06 227.440   3
  -6   0   5 1823.45 137.696   1
   6   0  -4 7646.82 376.770   5
  -6   0   4 7598.36 409.430   9
   6   0  -4 7963.28 422.627   3
  -6   0   3 149.227 79.9532   9
   6   0  -3 117.642 53.3424   5
   6   0  -3 212.908 96.2909  13
  -6   0   3 128.487 23.3743  12
   6   0  -3 124.320 84.7925   3
   6   0  -2 4279.17 190.137   8
   6   0  -2 4741.15 316.211   3
   6   0  -2 4472.65 297.335  13
   6   0  -2 4651.58 259.973   5
   6   0  -1 6738.11 281.052   8
   6   0  -1 6522.05 365.235   3
   6   0  -1 6565.15 362.257  13
  -6   0   1 6581.74 268.525   4
   6   0  -1 6537.41 291.168   5
  -6   0   1 6661.70 295.818  10
   6   0   0 4929.19 323.628  13
  -6   0   0 4513.57 205.051   4
   6   0   0 4629.20 236.071   5
   6   0   1 1775.05 125.776  14
  -6   0  -1 1864.49 128.931  14
   6   0   1 1832.81 211.262  13
  -6   0  -1 1766.47 123.985   4
   6   0   1 1666.72 141.828   5
   6   0   2 4662.17 243.696  14
  -6   0  -2 4389.99 234.646  14
   6   0   2 4605.39 337.055  13
   6   0   2 4462.88 196.597  12
   6   0   2 4506.21 235.315   5
   6   0   3 1532.78 159.825  14
   6   0   3 1379.30 130.692  12
   6   0   3 1535.15 207.456  13
   6   0   4 2031.37 203.303  14
   6   0   4 1783.54 243.496  13
   6   0   5 697.925 134.831  14
   6   0   5 505.566 143.688  13
   6   0   6 5686.55 391.694  14
   6   0   6 5381.98 443.458  13
   6   0   7 1560.51 223.387  14
   6   0   7 1677.94 267.956  13
   6   0   8 564.335 154.766  14
   6   0   8 954.432 220.616  13
   6   0   9 1577.80 261.769  14
   6   0   9 1098.21 232.178  13
   6   0  10 496.159 176.452  14
  -6  -1  15 23.6065 108.562  14
  -6  -1  14 293.002 136.923  14
  -6  -1  13-30.1190 112.528  14
  -6  -1  13-124.072 102.202   2
  -6  -1  12 4339.12 383.854   2
   6   1 -12 5159.65 484.881   5
  -6  -1  12 4197.25 384.224  14
  -6  -1  11 5337.67 417.713   2
   6   1 -11 5332.85 470.807   5
  -6  -1  11 4459.95 360.481  14
   6   1 -11 4946.72 376.747   3
  -6  -1  10 837.739 180.126   2
  -6  -1  10 754.249 141.301  14
   6   1 -10 740.684 184.544   5
   6   1 -10 981.362 169.848   3
  -6  -1   9 33.8426 82.0777   2
  -6  -1   9 166.132 76.2022  14
   6   1  -9 94.4975 99.4329   5
  -6  -1   9 71.6809 119.099   7
   6   1  -9 77.4191 63.7722   3
   6   1  -8 3917.82 342.630   5
   6   1  -8 4317.65 335.239   3
  -6  -1   8 3774.33 347.697   7
   6   1  -7 11499.1 566.590   5
   6   1  -7 12497.1 557.122   3
  -6  -1   7 12772.1 593.849   7
   6   1  -6 5989.07 381.756   5
  -6  -1   6 5290.42 377.770   9
   6   1  -6 5018.86 229.181  14
   6   1  -6 5623.35 369.713   3
  -6  -1   6 5134.24 361.332   7
   6   1  -5 34664.2 867.413   5
  -6  -1   5 34930.4 915.766   9
   6   1  -5 31617.8 473.461  14
   6   1  -5 33864.4 904.187   3
  -6  -1   4 4632.49 334.802   9
   6   1  -4 3932.26 115.294  14
   6   1  -4 4280.49 320.948   3
   6   1  -4 4298.25 296.822   5
  -6  -1   3 2563.72 244.942   9
   6   1  -3 2250.19 124.827   8
   6   1  -3 2539.92 247.960   3
   6   1  -3 2452.50 226.712  13
   6   1  -3 2430.95 212.918   5
  -6  -1   2 3364.36 275.060   9
   6   1  -2 3117.41 180.535   8
   6   1  -2 3469.53 291.058   3
   6   1  -2 3344.43 266.154  13
   6   1  -2 3515.85 245.723   5
  -6  -1   2 3284.21 190.906  10
  -6  -1   1 9448.76 327.539  10
   6   1  -1 9393.17 448.180  13
  -6  -1   1 9470.68 295.794   4
   6   1  -1 9329.46 388.996   5
   6   1   0 1147.61 167.039  13
   6   1   0 1213.20 94.7752  14
  -6  -1   0 1126.45 88.3858   4
   6   1   0 1157.45 168.014   3
   6   1   0 1082.65 135.469   5
   6   1   1 22531.8 489.105  14
   6   1   1 23143.0 717.267   3
   6   1   1 23416.6 738.816  13
   6   1   1 22763.8 602.637   5
   6   1   2 3498.53 220.885  14
   6   1   2 3344.89 297.327  13
   6   1   2 3651.30 172.430  12
   6   1   2 3474.97 241.615   5
   6   1   3 1612.23 173.218  14
   6   1   3 1634.90 224.736  13
   6   1   4 7480.62 394.646  14
   6   1   4 7327.41 482.664  13
   6   1   5 2311.19 246.400  14
   6   1   5 2730.49 315.747  13
   6   1   6 362.466 111.991  14
   6   1   6 258.513 123.428  13
   6   1   7 1435.61 220.940  14
   6   1   7 1647.30 279.898  13
   6   1   8 51.0193 97.0174  14
   6   1   8 26.9824 123.873  13
   6   1   9 2.42092 102.035  14
   6   1  10-201.741 188.094  14
   6   2 -14 428.514 163.691   5
   6   2 -13 1474.98 289.128   5
  -6  -2  13 1505.23 247.837   2
   6   2 -12 700.957 175.593   5
  -6  -2  12 978.608 205.346   2
   6   2 -12 902.057 171.405   3
   6   2 -11 2645.33 277.535   3
   6   2 -11 2709.58 344.973   5
  -6  -2  11 2641.59 292.408   2
  -6  -2  10 44.3392 72.7550   2
   6   2 -10-121.403 123.896   5
   6   2 -10 109.995 80.0549   3
   6   2  -9 3972.75 377.098   5
   6   2  -9 4141.28 341.957   3
  -6  -2   9 3744.32 360.655   7
   6   2  -8 5198.97 414.855   5
   6   2  -8 5161.44 381.273   3
  -6  -2   8 5282.68 402.765   7
   6   2  -7-27.8612 78.1539   5
   6   2  -7 133.196 93.2111   3
  -6  -2   7 35.5822 97.7785   7
  -6  -2   6 3737.97 326.198   9
   6   2  -6 3349.62 194.168  14
   6   2  -6 3989.12 324.394   3
  -6  -2   6 3791.54 314.787   7
   6   2  -6 3592.51 312.524   5
  -6  -2   5 180.026 105.972   9
   6   2  -5 352.283 108.657   5
   6   2  -5 428.778 64.3938  14
   6   2  -5 517.684 133.079   3
  -6  -2   5 385.276 56.8537  12
  -6  -2   4 10295.9 502.049   9
   6   2  -4 8511.97 238.041   8
   6   2  -4 9006.66 235.148  14
   6   2  -4 10414.0 508.112   3
   6   2  -4 9229.40 454.070   5
  -6  -2   3 359.748 62.6524  10
  -6  -2   3 428.575 114.430   9
   6   2  -3 278.025 79.3949   5
   6   2  -3 437.611 48.1004  14
   6   2  -3 374.599 63.0482   8
   6   2  -3 418.025 109.062  13
   6   2  -3 451.232 113.321   3
  -6  -2   2 46.8188 37.6576  10
  -6  -2   2-3.82981 62.0231   9
   6   2  -2-24.3653 57.5365   5
   6   2  -2 74.6286 38.2358   8
   6   2  -2-23.4801 61.9400  13
   6   2  -2 92.2901 69.0756   3
  -6  -2   1 483.148 119.959   9
   6   2  -1 495.341 108.565   5
   6   2  -1 305.426 48.8848  14
   6   2  -1 326.819 104.730  13
   6   2  -1 525.432 125.067   3
  -6  -2   1 303.315 48.7950   4
   6   2   0 2270.97 154.605  14
   6   2   0 2232.25 233.328   3
   6   2   0 2254.62 237.210  13
  -6  -2   0 1926.31 78.2326   4
   6   2   0 2213.52 214.769   5
   6   2   1 2698.93 192.016  14
   6   2   1 2959.58 267.202   3
   6   2   1 2773.98 264.934  13
   6   2   1 2712.52 239.461   5
   6   2   2 3989.94 258.327  14
   6   2   2 4124.20 310.168   3
   6   2   2 3842.86 318.684  13
   6   2   3 1799.20 199.924  14
   6   2   3 1649.74 228.594  13
   6   2   4 1451.70 191.361  14
   6   2   4 1724.82 255.424  13
   6   2   5 27.7117 85.9237  14
   6   2   5 223.750 120.934  13
   6   2   6 3616.20 332.754  14
   6   2   6 4365.96 421.892  13
   6   2   7 2095.71 283.654  14
   6   2   7 2224.59 325.617  13
   6   2   8 227.530 117.169  14
   6   2   8 309.474 162.459  13
   6   2   9 1083.97 231.569  14
   6   3 -14-4.58149 124.055   5
  -6  -3  14 4.61710 129.908   2
   6   3 -13 1154.80 247.722   5
  -6  -3  13 1475.15 249.503   2
  -6  -3  12 359.660 126.584   2
   6   3 -12 243.558 158.703   5
   6   3 -12 301.176 119.439   3
  -6  -3  11 280.490 132.921   2
   6   3 -11 67.5484 101.704   5
   6   3 -11 128.091 91.1378   3
   6   3 -10 256.849 138.789   5
   6   3 -10 189.991 103.911   3
   6   3  -9 1384.85 227.365   5
   6   3  -9 1502.44 219.515   3
  -6  -3   9 1451.80 245.447   7
   6   3  -8 9632.94 566.334   5
   6   3  -8 9112.87 527.498   3
  -6  -3   8 9307.12 537.490   7
   6   3  -7 4220.93 359.347   3
  -6  -3   7 4534.04 369.315   7
   6   3  -7 4404.25 376.464   5
   6   3  -6 4082.98 146.651   8
   6   3  -6 4851.03 371.694   3
  -6  -3   6 4366.58 340.511   7
   6   3  -6 4762.48 371.518   5
  -6  -3   5 3558.16 319.756   9
   6   3  -5 3107.27 184.153  14
   6   3  -5 3196.11 301.899   3
   6   3  -5 2960.14 153.758   8
  -6  -3   5 3644.34 301.449   7
   6   3  -5 3167.96 183.167   1
   6   3  -5 3555.51 309.736   5
  -6  -3   4 74.3739 95.8742   9
   6   3  -4-31.7244 58.2797   5
   6   3  -4 38.2536 33.1710  14
   6   3  -4 0.93026 26.2881   8
   6   3  -4 42.3356 72.0692   3
  -6  -3   3 2040.28 113.187  10
  -6  -3   3 2202.22 248.335   9
   6   3  -3 2072.48 167.110   8
   6   3  -3 1893.56 233.691   3
   6   3  -3 1900.77 133.420  14
   6   3  -3 2050.12 210.313  13
   6   3  -3 2174.85 230.109   5
  -6  -3   2 2485.16 245.705   9
   6   3  -2 2166.61 148.381  14
   6   3  -2 2363.63 263.052   3
   6   3  -2 2302.90 222.446  13
   6   3  -2 2683.59 260.646   5
  -6  -3   1 14421.6 591.663   9
   6   3  -1 14838.5 628.464   3
   6   3  -1 13776.2 399.679  14
   6   3  -1 13488.4 553.141  13
   6   3  -1 15384.8 598.347   5
  -6  -3   0 3755.17 293.816   9
   6   3   0 3099.81 210.904  14
   6   3   0 3680.18 311.217   3
   6   3   0 3475.12 290.841  13
   6   3   0 3224.43 283.561   5
  -6  -3  -1 8200.39 425.199   9
   6   3   1 7159.63 345.949  14
   6   3   1 7857.13 450.488   3
   6   3   1 7540.68 447.432  13
   6   3   1 8223.40 461.245   5
  -6  -3  -2 1783.74 207.946   9
   6   3   2 1732.37 210.982   3
   6   3   2 1719.32 229.324  13
   6   3   2 1916.92 195.087  14
   6   3   3 1933.50 208.564  14
   6   3   3 2495.44 250.316   3
   6   3   3 1866.75 254.646  13
   6   3   4 813.854 152.769  14
   6   3   4 880.413 182.180  13
   6   3   5 392.260 125.827  14
   6   3   5 312.225 118.656  13
   6   3   6 700.377 159.620  14
   6   3   6 1052.35 231.401  13
   6   3   7 0.54493 82.1653  14
   6   3   7 344.781 171.873  13
  -6  -4  13 651.445 175.924   2
   6   4 -13 706.031 203.652   5
   6   4 -13 604.452 171.213   3
  -6  -4  12 1359.14 233.813   2
   6   4 -12 1282.67 224.980   3
   6   4 -12 1006.09 229.442   5
   6   4 -11-142.608 101.190   5
   6   4 -11 193.266 123.078   3
  -6  -4  11 63.7255 88.9805   2
   6   4 -10 50.5136 86.4003   5
   6   4 -10 54.3070 90.3333   3
   6   4  -9 845.624 203.344   5
   6   4  -9 976.872 194.106   3
   6   4  -8 5385.92 426.018   3
  -6  -4   8 4487.55 377.558   7
   6   4  -8 4823.89 419.584   5
   6   4  -7-9.19766 97.3384   5
   6   4  -7 123.195 113.085   3
  -6  -4   7 50.0894 97.7143   7
   6   4  -6 84.0109 100.985   5
   6   4  -6-42.6626 99.6016   3
  -6  -4   6-17.8067 82.0002   7
   6   4  -5 1755.12 239.873   5
   6   4  -5 1867.96 245.738   3
  -6  -4   5 1790.12 225.451   7
   6   4  -4 128.120 87.5207   5
   6   4  -4 183.833 118.009   3
  -6  -4   3 6292.93 412.257   9
   6   4  -3 6708.56 440.968   3
   6   4  -3 5807.61 278.127  14
   6   4  -3 6169.08 371.056  13
   6   4  -3 6840.97 442.746   5
  -6  -4   2 1636.95 214.140   9
   6   4  -2 1236.95 198.224   5
   6   4  -2 1254.46 135.894  14
   6   4  -2 1415.87 211.763   3
   6   4  -2 1267.20 178.175  13
  -6  -4   1 3014.51 276.722   9
   6   4  -1 2823.76 284.058   3
   6   4  -1 2442.96 196.411  14
   6   4  -1 2390.06 240.055  13
   6   4  -1 2851.21 288.430   5
  -6  -4   0 11314.3 517.807   9
   6   4   0 11455.1 576.735   3
   6   4   0 10615.1 433.232  14
   6   4   0 10764.1 519.961  13
   6   4   0 12001.8 588.102   5
  -6  -4  -1 2406.18 237.907   9
   6   4   1 2430.67 220.302  14
   6   4   1 2629.27 273.162   3
   6   4   1 2296.52 255.848  13
   6   4   1 2617.73 284.937   5
  -6  -4  -2 174.008 96.8217   9
   6   4   2 178.143 78.2330  14
   6   4   2-35.1080 82.0283  13
   6   4   2 57.1593 79.2598   3
   6   4   3 2727.02 271.161  14
   6   4   3 2768.47 274.473   3
   6   4   3 2703.28 307.033  13
   6   4   4 1044.43 184.625  14
   6   4   4 940.004 196.186  13
   6   4   5-71.6312 100.209  14
   6   4   5-57.0941 89.6063  13
   6   4   6 1297.29 242.711  13
   6   5 -13 368.718 159.106   5
   6   5 -13 331.318 141.762   3
  -6  -5  12 1397.22 233.289   2
   6   5 -12 1251.33 226.714   3
   6   5 -12 1629.81 278.214   5
   6   5 -11 224.676 134.298   5
   6   5 -11 276.878 127.364   3
   6   5 -10 625.684 179.771   5
   6   5 -10 669.118 170.338   3
   6   5  -9 686.831 189.145   5
   6   5  -9 704.849 185.546   3
   6   5  -8 2339.09 293.162   3
   6   5  -8 1941.49 283.482   5
  -6  -5   8 2459.05 286.385   7
   6   5  -7 265.141 126.932   5
  -6  -5   7 228.626 134.455   7
   6   5  -6 786.089 174.964   5
  -6  -5   6 721.940 165.769   7
  -6  -5   5 3358.30 304.301   7
   6   5  -5 3519.23 356.555   5
   6   5  -4 48.4662 78.8633   5
  -6  -5   4 164.132 108.169   7
   6   5  -3 1153.03 143.618  14
   6   5  -3 1184.38 204.959   5
   6   5  -3 1110.79 193.741   3
   6   5  -3 1143.17 170.478  13
   6   5  -2 2553.32 293.812   3
   6   5  -2 1976.51 189.727  14
   6   5  -2 2358.10 239.641  13
   6   5  -2 2343.21 280.506   5
   6   5  -1 98.3698 74.2311   5
  -6  -5   1 178.500 86.4905   9
   6   5  -1 166.902 65.0469  14
   6   5  -1 259.196 109.432   3
   6   5  -1-13.2667 70.1243  13
   6   5   0 1244.52 212.362   5
  -6  -5   0 1248.14 186.761   9
   6   5   0 1286.71 172.265  14
   6   5   0 1429.12 218.051   3
   6   5   0 1005.81 172.103  13
   6   5   1 102.111 112.181   5
  -6  -5  -1 69.5697 70.6708   9
   6   5   1 24.7642 60.9410  14
   6   5   1-128.459 93.5125   3
   6   5   1 88.8467 75.3360  13
   6   5   2 367.443 114.377  14
   6   5   2 279.472 108.394   3
   6   5   2 334.436 133.749  13
   6   5   3 1317.82 219.797  13
   6   5   3 1518.95 221.327   3
   6   5   4 327.897 127.006  13
   6   5   5 212.792 110.468  13
   6   5   6 924.824 235.100  13
   6   6 -13 153.020 118.150   3
   6   6 -12 690.136 217.617   5
   6   6 -12 485.666 143.047   3
   6   6 -11-100.539 138.332   5
   6   6 -11 83.9231 100.431   3
   6   6 -10 890.501 205.468   3
   6   6 -10 1051.78 228.502   5
   6   6  -9 268.733 126.448   5
   6   6  -8 227.781 114.119   5
   6   6  -7-113.469 110.830   5
  -6  -6   7 37.8383 104.756   7
   6   6  -6 194.776 90.1450   5
  -6  -6   6 426.584 142.897   7
   6   6  -5 638.794 172.745   5
  -6  -6   5 460.651 137.507   7
   6   6  -4 60.8579 101.699   5
  -6  -6   4 315.118 129.693   7
   6   6  -3 1105.77 221.966   5
   6   6  -3 850.438 140.056  14
   6   6  -3 641.133 130.004  13
   6   6  -2 770.123 191.539   5
   6   6  -2 948.327 157.883  13
   6   6  -1 891.239 194.411   5
   6   6  -1 799.304 184.656   3
   6   6  -1 552.635 129.195  13
   6   6   0 309.141 133.579   5
   6   6   0 194.360 115.361   3
   6   6   0 211.957 105.885  13
   6   6   1 1280.02 233.715   5
   6   6   1 1429.66 232.213   3
   6   6   1 1346.40 208.125  13
   6   6   2 405.725 126.136   3
   6   6   2 324.749 121.390  13
   6   6   3 801.058 181.787  13
   6   6   4 281.067 114.051  13
   6   6   5 382.062 146.893  13
   6   7 -13 1618.82 293.718   3
   6   7 -12-118.534 119.127   3
   6   7 -11-26.5160 85.0059   3
   6   7 -11 222.933 135.834   5
   6   7 -10-55.5366 108.409   5
   6   7  -9 610.852 195.436   5
   6   7  -8 236.686 145.202   5
   6   7  -7 1130.46 247.167   5
  -6  -7   7 922.372 200.378   7
   6   7  -6 366.191 160.382   5
  -6  -7   6 306.140 121.383   7
   6   7  -5 1089.12 234.779   5
  -6  -7   5 1297.82 200.490   7
   6   7  -4 771.291 197.090   5
   6   7  -3-60.1148 114.432   5
   6   7  -2 293.182 133.734   5
   6   7  -1 207.253 132.567   5
   6   7  -1 144.328 111.385   3
   6   7   0 264.808 139.054   5
   6   7   0 33.8619 88.6466   3
   6   7   1 3499.74 367.622   3
   6   7   1 3730.00 414.968   5
   6   7   2 144.072 134.634   5
   6   8  -9 66.5840 97.2250   5
   6   8  -8 219.618 143.999   5
   6   8  -7 410.348 187.865   5
   6   8  -6 341.332 164.511   5
   6   8  -5-31.5257 111.077   5
   6   8  -4 844.362 204.658   5
   6   8  -3 641.223 195.111   5
   6   8  -2 776.228 224.042   5
   6   8  -1-17.0811 121.208   5
   6   8  -1 238.689 135.604   3
   6   8   0-135.543 160.670   5
   6   8   0 246.913 125.344   3
   6   8   1-43.2783 130.236   5
   6   8   1-83.0949 117.434   3
   6   8   2 40.1386 90.3543   5
   6   9  -5-128.795 152.373   5
   6   9  -4-39.4086 132.561   5
   6   9  -3 457.806 198.170   5
   6   9  -1-62.7677 109.830   3
   6   9   0 521.171 188.657   3
  -7  14   2 26.8221 125.133  10
  -7  14   1 371.639 145.051  10
  -7  14   0 231.356 142.874  10
  -7  14  -1 100.410 107.445  10
  -7  14  -2 288.794 136.618  10
  -7  13   4-128.781 145.620   4
  -7  13   3 164.190 122.313   4
  -7  13   2 185.833 147.771   4
  -7  13   2 18.4360 111.308  14
  -7  13   1 145.448 125.049  10
  -7  13   0 1278.92 245.261  10
  -7  13   0 1191.66 248.623  12
  -7  13  -1 173.291 130.197  10
  -7  13  -1-7.95516 112.780  12
  -7  13  -2-179.760 157.245  10
  -7  13  -2-53.9075 115.234  12
   7 -13   2-159.668 189.577   6
  -7  13  -3 686.540 193.909   8
   7 -13   3 376.891 137.750   6
   7 -13   4 724.453 217.443   6
   7 -13   5 248.321 132.095   6
   7 -13   6-40.1797 111.427   6
  -7  13  -6 201.009 130.027   1
  -7  12   6 63.1248 104.145   4
  -7  12   5 1153.61 236.482   4
  -7  12   5 938.398 241.972  14
  -7  12   4-100.788 101.150   4
  -7  12   4 51.7103 127.001  14
  -7  12   4-8.67754 112.481  12
  -7  12   3 18.6547 109.523   4
  -7  12   3 462.544 158.022  14
  -7  12   3 198.255 135.535  12
  -7  12   2 148.686 140.974   4
  -7  12   2 157.503 116.880  12
  -7  12   1 534.658 180.940  10
  -7  12   1 620.344 187.467   4
  -7  12   1 129.847 120.413  12
  -7  12   0 50.2841 101.575  10
  -7  12   0 152.141 123.410  12
  -7  12  -1 1072.69 216.606  10
  -7  12  -1 1125.27 230.749  12
  -7  12  -2 35.6236 104.419  10
  -7  12  -2-173.250 145.877  12
   7 -12   2 133.428 113.762   6
  -7  12  -3 376.084 152.828  10
  -7  12  -3 236.975 128.271   8
   7 -12   3 303.459 154.486   6
  -7  12  -3 439.028 184.924  12
  -7  12  -4 1983.10 314.753   8
   7 -12   4 2112.34 308.773   6
  -7  12  -4 1633.92 279.201  12
  -7  12  -5-311.062 177.298   8
   7 -12   5-7.13804 100.319   6
  -7  12  -5 47.4037 106.107  12
  -7  12  -5 137.156 136.104   1
  -7  12  -6 995.038 219.711   1
   7 -12   6 507.965 164.297   6
  -7  12  -7-52.7587 121.036   1
  -7  12  -8 193.946 139.098   1
  -7  11   8-393.734 183.796   4
  -7  11   7 268.266 137.927   4
  -7  11   7-135.856 132.420  14
  -7  11   6 1266.21 265.864   4
  -7  11   6 925.072 214.819  14
  -7  11   6 1637.75 303.005  12
  -7  11   5 12.8955 100.715   4
  -7  11   5-247.427 144.920  14
  -7  11   5-0.65566 105.251  12
  -7  11   4 1557.17 268.423   4
  -7  11   4 1305.48 259.032  14
  -7  11   4 1297.29 268.996  12
  -7  11   3-41.4125 90.3457   4
  -7  11   3-88.2663 110.986  14
  -7  11   3 45.9887 101.910  12
  -7  11   2 856.278 203.600   4
  -7  11   2 966.904 216.360  12
  -7  11   1 679.086 172.677  10
  -7  11   1 1149.14 237.752   4
  -7  11   1 771.794 207.321  12
  -7  11   0 2877.20 344.133   4
  -7  11   0 2407.59 314.709  12
  -7  11   0 2282.18 301.251  10
  -7  11  -1 794.752 190.093  10
  -7  11  -1 728.142 193.632  12
  -7  11  -2 296.932 145.639  10
  -7  11  -2 182.365 121.145   8
  -7  11  -2 85.7178 99.0272  12
  -7  11  -3 417.716 167.039  10
  -7  11  -3 418.615 141.659   8
   7 -11   3 584.656 170.206   6
  -7  11  -3 473.386 166.483  12
  -7  11  -4 1497.33 261.293   8
   7 -11   4 1964.19 288.580   6
  -7  11  -4 1650.82 274.033  12
  -7  11  -5-70.0693 116.650   8
   7 -11   5 86.0785 80.3516   6
  -7  11  -5 274.853 148.173   1
  -7  11  -6 4349.07 419.520   1
  -7  11  -6 5200.40 497.619   8
  -7  11  -7 600.582 169.306   8
  -7  11  -7 578.403 177.357   1
  -7  11  -8 53.2190 104.377   1
  -7  11  -9-75.4352 117.805   1
  -7  10   9 552.559 174.216   4
  -7  10   8-206.887 144.564  14
  -7  10   8-94.1192 99.0923   4
  -7  10   7 1259.43 249.473  14
  -7  10   7 1220.50 233.986   4
  -7  10   6 3018.97 358.963  14
  -7  10   6 3746.23 390.962   4
  -7  10   6 3855.92 420.846  12
  -7  10   5 1147.61 228.494   4
  -7  10   5 1236.15 238.879  14
  -7  10   5 830.689 205.820  12
  -7  10   4 324.135 138.304   4
  -7  10   4 273.308 111.848  14
  -7  10   4 310.500 142.087  12
  -7  10   3 2057.70 292.668   4
  -7  10   3 1914.05 275.186  14
  -7  10   3 2344.80 304.850  12
  -7  10   2 216.828 137.158   4
  -7  10   2 95.4509 98.6043  12
  -7  10   1-126.033 137.140   4
  -7  10   1 328.981 142.485  12
  -7  10   1 142.431 118.393  10
  -7  10   0 9852.52 595.588  12
  -7  10   0 9847.32 606.983   4
  -7  10   0 8411.49 529.650  10
  -7  10  -1 304.365 111.036  10
  -7  10  -1 515.933 171.721   4
  -7  10  -1 419.775 141.158  12
  -7  10  -2 340.648 148.417  10
  -7  10  -2 575.226 164.865   8
  -7  10  -2 195.047 89.2383  12
  -7  10  -3 903.933 205.093  10
  -7  10  -3 507.598 146.375   8
  -7  10  -3 861.693 186.624  12
  -7  10  -4 9840.26 633.235   8
  -7  10  -4 9405.01 604.966  12
  -7  10  -4 9438.46 591.945   1
  -7  10  -5 3530.52 364.175   1
  -7  10  -5 3208.31 380.249   8
  -7  10  -6 4028.66 422.901   8
  -7  10  -6 3913.12 385.884   1
  -7  10  -7 874.682 190.010   1
  -7  10  -7 968.717 229.339   8
  -7  10  -8 1857.34 315.977   8
  -7  10  -8 2116.58 305.825   1
  -7   9  10 868.408 214.803   4
  -7   9   9 22.3485 114.903  14
  -7   9   9 30.3224 137.111   4
  -7   9   8 68.3002 103.314  14
  -7   9   8 6.39330 115.240   4
  -7   9   7 752.818 191.717  14
  -7   9   7 838.233 194.488   4
  -7   9   6 22.1887 91.6245  14
  -7   9   6-163.992 127.773   4
  -7   9   5 962.369 201.124  14
  -7   9   5 1097.60 212.126  12
  -7   9   5 816.178 176.340   4
  -7   9   4 35.2913 90.4152   4
  -7   9   4-52.5830 85.2222  14
  -7   9   4 27.4282 101.616  12
  -7   9   3 1660.17 249.837   4
  -7   9   3 1136.66 197.233  14
  -7   9   3 1775.30 253.043  12
  -7   9   2 1095.30 202.362   4
  -7   9   2 1240.38 203.902  12
  -7   9   1-148.433 137.726   4
  -7   9   1 37.9380 85.3163  12
  -7   9   0 472.559 139.910  10
  -7   9   0 318.387 117.225   4
  -7   9   0 424.331 125.348  12
  -7   9  -1 2012.00 261.367  10
  -7   9  -1 1849.53 255.998   4
  -7   9  -1 1799.65 246.195   8
  -7   9  -1 1963.83 250.190  12
  -7   9  -2 2407.84 290.809  10
  -7   9  -2 1924.16 261.413   8
  -7   9  -2 2211.03 277.179  12
  -7   9  -3 6100.09 457.645  10
  -7   9  -3 6729.47 485.214   8
   7  -9   3 5748.55 352.542  13
  -7   9  -3 6526.03 472.455  12
  -7   9  -4 4175.46 382.737   1
  -7   9  -4 4473.48 415.633   8
   7  -9   4 3656.06 296.488  13
  -7   9  -4 3736.61 370.380  12
  -7   9  -5 1712.56 267.368   8
  -7   9  -5 1865.15 254.576   1
   7  -9   5 1550.23 201.332  13
  -7   9  -6 906.826 196.754   1
  -7   9  -6 768.207 197.956   8
   7  -9   6 748.320 148.450  13
  -7   9  -7-37.0683 103.236   1
  -7   9  -7 23.8580 109.985   8
  -7   9  -8 314.432 144.672   8
  -7   8  11 598.619 202.780  14
  -7   8  11 86.3339 115.343   4
  -7   8  10 77.8365 128.197  14
  -7   8  10 357.405 132.145   4
  -7   8   9 923.695 204.127  14
  -7   8   9 768.031 190.429   4
  -7   8   9 574.377 196.409  11
  -7   8   8 2124.92 291.246  14
  -7   8   8 1848.52 278.707   4
  -7   8   8 2010.80 292.514  11
  -7   8   7 57.7121 95.3834  14
  -7   8   7-54.0296 111.127   4
  -7   8   6 1936.78 261.145  14
  -7   8   6 2043.85 225.276   7
  -7   8   6 2375.57 295.110   4
  -7   8   6 2494.48 321.671  11
  -7   8   5-139.604 81.8810  14
  -7   8   5-22.3468 64.2023   7
  -7   8   5-59.4551 101.658   4
  -7   8   5 28.4714 103.514  11
  -7   8   4 1884.57 242.836  14
  -7   8   4 2007.29 203.036   7
  -7   8   4 1952.40 260.108   4
  -7   8   4 1984.99 254.735  12
  -7   8   4 2070.11 277.785  11
  -7   8   3 2398.57 259.413  14
  -7   8   3 3059.20 316.343   4
  -7   8   3 2870.26 298.483  12
  -7   8   3 3022.55 321.775  11
  -7   8   2 16996.1 695.657  12
  -7   8   2 14883.6 683.766   4
  -7   8   2 17101.0 706.403  11
  -7   8   1 482.675 159.589   4
  -7   8   1 566.787 140.052  12
  -7   8   1 750.968 162.368  11
  -7   8   0 19568.3 751.745  12
  -7   8   0 19426.8 766.322   4
  -7   8   0 19866.5 767.112  10
  -7   8  -1 139.304 119.609  10
  -7   8  -1 126.420 102.537   4
  -7   8  -1 36.5002 81.1488   8
  -7   8  -1 146.918 112.435  12
  -7   8  -2 7156.28 475.004  10
  -7   8  -2 6445.67 444.619   8
   7  -8   2 6195.33 362.668  13
  -7   8  -2 6586.16 433.671  12
  -7   8  -3 14099.7 673.940  10
  -7   8  -3 12566.4 634.339   1
  -7   8  -3 12223.5 627.810   8
   7  -8   3 12181.5 523.557  13
  -7   8  -3 14798.8 665.201  12
  -7   8  -4 3036.32 325.242   8
  -7   8  -4 2399.86 282.073   1
   7  -8   4 2867.57 261.305  13
  -7   8  -5 3866.48 379.876   8
  -7   8  -5 3595.09 352.871   1
   7  -8   5 3011.54 285.421  13
  -7   8  -6 168.049 101.663   8
   7  -8   6 210.563 98.7219  13
  -7   8  -6 25.4268 88.1808   1
  -7   8  -7 1080.82 224.230   1
  -7   8  -7 1595.90 274.030   8
   7  -8   7 1318.53 199.948  13
  -7   8  -8 2166.50 328.777   8
   7  -8   8 948.839 187.862  13
  -7   8  -9 3040.12 400.209   8
   7  -8   9 2512.45 313.923  13
   7  -8  10 312.306 140.667  13
  -7   7  11 84.7189 98.2597  14
  -7   7  11-43.3984 123.969  11
  -7   7  10 160.557 139.491  14
  -7   7  10-88.9159 137.372  11
  -7   7   9 2178.23 300.671  14
  -7   7   9 2280.08 329.013  11
  -7   7   8 686.908 158.705  14
  -7   7   8 809.189 203.503  11
  -7   7   7 109.863 63.0396   9
  -7   7   7 12.7628 78.6870  14
  -7   7   7-81.6334 104.517   7
  -7   7   7-209.758 109.144   4
  -7   7   7 14.9624 107.757  11
  -7   7   6 4484.56 308.544   9
  -7   7   6 3676.66 326.012  14
  -7   7   6 3832.91 305.301   7
  -7   7   6 4421.71 386.908   4
  -7   7   6 4151.12 381.906  11
  -7   7   5 3036.80 288.540  14
  -7   7   5 3190.08 266.347   7
  -7   7   5 3046.58 322.129   4
  -7   7   5 3889.76 365.215  11
  -7   7   4 1009.41 169.193  14
  -7   7   4 1199.74 188.530  12
  -7   7   4 1170.47 199.597   4
  -7   7   4 1139.75 206.010  11
  -7   7   3 977.876 161.719  14
  -7   7   3 1144.47 175.124  12
  -7   7   3 1352.70 209.672  11
  -7   7   3 1257.34 206.327   4
  -7   7   2 4918.30 335.664   2
  -7   7   2 4903.19 373.149   4
  -7   7   2 4842.15 351.016  12
  -7   7   2 4711.46 354.279  11
  -7   7   1 9044.90 431.432   2
  -7   7   1 9083.97 474.088  12
  -7   7   1 9865.44 524.763   4
  -7   7   1 9601.96 489.894  11
  -7   7   0 1233.73 199.323  10
  -7   7   0 1174.66 183.740   4
  -7   7   0 1157.51 174.939   8
  -7   7   0 905.213 138.299   2
  -7   7   0 1260.76 184.817  12
  -7   7   0 1143.75 169.082  11
  -7   7  -1 1484.05 158.053   2
  -7   7  -1 1292.38 202.562  10
  -7   7  -1 1187.20 196.948   4
  -7   7  -1 1176.68 175.404   8
   7  -7   1 1252.21 180.773  13
  -7   7  -1 1470.63 196.847  12
  -7   7  -1 1406.60 176.524  11
  -7   7  -2 1725.12 250.083  10
  -7   7  -2 1568.92 221.868   4
  -7   7  -2 1397.15 201.290   8
   7  -7   2 1418.39 186.208  13
  -7   7  -2 1797.48 241.531   1
  -7   7  -2 1520.30 203.633  12
  -7   7  -2 1359.54 139.046   2
  -7   7  -3 14043.5 639.182   1
  -7   7  -3 14633.6 658.858   8
   7  -7   3 13654.4 561.366  13
  -7   7  -3 15621.7 643.562  12
  -7   7  -4 2273.40 281.102   8
  -7   7  -4 2500.78 298.681   1
   7  -7   4 2041.95 232.116  13
  -7   7  -5 4841.84 412.124   8
  -7   7  -5 4402.00 385.018   1
   7  -7   5 3946.37 326.042  13
  -7   7  -6 1725.26 253.478   1
  -7   7  -6 1811.32 269.008   8
   7  -7   6 1618.53 228.800  13
  -7   7  -7 347.274 138.077   8
   7  -7   7 390.018 126.558  13
  -7   7  -8 5542.48 505.512   8
   7  -7   8 4563.61 417.070  13
  -7   7  -9 226.438 175.147   8
   7  -7   9 295.866 137.204  13
   7  -7  10-110.987 127.055  13
  -7   6  12 1945.70 317.413  14
  -7   6  12 1760.12 301.607  11
  -7   6  11 131.173 108.474  14
  -7   6  11 204.411 121.318  11
  -7   6  10 1185.48 233.643  14
  -7   6  10 1648.13 291.321  11
  -7   6   9 6.32392 87.3486  14
  -7   6   9-67.1107 101.862  11
  -7   6   8 381.778 107.127   9
  -7   6   8 474.405 144.194  14
  -7   6   8 563.692 163.346  11
  -7   6   7 1308.88 177.714   9
  -7   6   7 910.090 168.995  14
  -7   6   7 1321.03 188.327   7
  -7   6   7 1268.87 226.665  11
  -7   6   6 9375.88 456.161   9
  -7   6   6 7915.07 448.110  14
  -7   6   6 9063.40 470.790   7
  -7   6   6 9190.38 532.514   4
  -7   6   6 9401.30 552.551  11
  -7   6   5 57.4383 71.7017  14
  -7   6   5 63.6318 77.9234   7
  -7   6   5 142.357 92.4624   2
  -7   6   5 3.79272 91.2637   4
  -7   6   5 201.657 104.519  11
  -7   6   4 5507.28 380.269   2
  -7   6   4 4830.48 315.751  14
  -7   6   4 5626.26 397.560   4
  -7   6   4 5198.58 381.128  11
  -7   6   3 4816.18 339.118   2
  -7   6   3 4061.59 280.593  14
  -7   6   3 4393.96 352.706   4
  -7   6   3 4852.77 332.229  12
  -7   6   3 4610.30 348.330  11
  -7   6   2 12191.5 501.938   2
  -7   6   2 12089.5 557.235   4
  -7   6   2 12347.9 516.156  12
  -7   6   2 11916.3 529.770  11
  -7   6   1 660.891 138.214   4
  -7   6   1 558.341 112.028   8
  -7   6   1 555.354 122.990   2
  -7   6   1 574.409 89.0337   5
  -7   6   1 704.898 128.664  12
  -7   6   1 632.304 132.411  11
  -7   6   0 10771.4 314.061   5
  -7   6   0 11746.4 507.428   8
   7  -6   0 11378.4 491.005  13
  -7   6   0 11544.2 496.034  12
  -7   6   0 11972.1 545.446   4
  -7   6   0 12304.4 487.816  11
  -7   6   0 11615.3 450.878   2
  -7   6   0 11837.2 548.779  10
  -7   6  -1 791.610 158.033  10
  -7   6  -1 553.180 141.203   4
  -7   6  -1 689.466 114.514   2
  -7   6  -1 770.931 144.527   8
   7  -6   1 667.243 120.116  13
  -7   6  -1 743.534 147.516   1
  -7   6  -1 794.471 141.234  12
  -7   6  -1 729.830 130.048  11
  -7   6  -2 127.339 112.506  10
  -7   6  -2 220.419 105.079   1
  -7   6  -2 254.639 109.372   4
   7  -6   2 98.5610 78.5697  13
  -7   6  -2 88.0007 105.244   8
  -7   6  -2 59.7914 71.9650  12
  -7   6  -2 154.136 67.4041  11
  -7   6  -3 17851.2 713.681   8
  -7   6  -3 18300.5 719.940   1
   7  -6   3 17343.4 641.165  13
  -7   6  -4 1180.04 202.850   8
  -7   6  -4 987.147 187.592   1
   7  -6   4 853.797 156.755  13
  -7   6  -5 985.277 192.694   8
   7  -6   5 826.580 162.126  13
  -7   6  -5 928.894 198.794   1
  -7   6  -6 68.6591 105.314   8
   7  -6   6 212.605 103.407  13
  -7   6  -7 298.275 109.878   8
   7  -6   7 407.973 141.071  13
  -7   6  -8 1557.90 274.549   8
   7  -6   8 1038.43 208.186  13
  -7   6  -9 2024.21 316.265   8
   7  -6   9 2147.33 313.076  13
   7  -6  10 174.266 156.364  13
  -7   5  13-26.4838 149.858  14
  -7   5  13 262.263 138.429  11
  -7   5  12 2.95381 105.703  14
  -7   5  12 141.740 149.566  11
  -7   5  11 1687.04 254.891  14
  -7   5  11 1818.47 281.554  11
  -7   5  10 98.1459 78.1764  14
  -7   5  10-69.2867 139.103  11
  -7   5   9 624.306 144.271  14
  -7   5   9 848.944 205.051  11
  -7   5   8 4091.95 316.007   9
  -7   5   8 3753.46 322.971  14
  -7   5   8 4344.58 364.601   7
  -7   5   8 3619.57 361.147  11
  -7   5   7 10013.3 484.515   9
  -7   5   7 10734.2 593.913   2
  -7   5   7 10469.0 504.465  14
  -7   5   7 11168.2 538.807   7
  -7   5   7 11095.4 605.756  11
  -7   5   6 1852.47 217.566   9
  -7   5   6 1844.55 211.999  14
  -7   5   6 1908.04 224.243   7
  -7   5   6 2013.77 250.829   2
  -7   5   6 1917.76 242.262  11
  -7   5   5 4364.72 344.498   2
  -7   5   5 3979.23 273.752  14
  -7   5   5 4168.49 345.416  11
  -7   5   4 1022.01 165.627   2
  -7   5   4 911.613 128.276  14
  -7   5   4 979.263 176.378   4
  -7   5   4 1035.73 177.451  11
  -7   5   3-11.9358 68.1943   2
  -7   5   3-12.4215 42.3939  14
  -7   5   3 0.06890 49.5923  12
  -7   5   3 44.9446 67.6744   4
  -7   5   2 619.209 118.671   2
  -7   5   2 491.245 98.1055   8
  -7   5   2 435.119 101.837  12
  -7   5   2 508.269 123.670   4
  -7   5   1 4297.91 206.972   5
  -7   5   1 4633.59 287.112   8
   7  -5  -1 4001.80 299.166  13
  -7   5   1 4166.24 308.735   4
  -7   5   1 4764.13 293.678  12
  -7   5   0 33222.7 876.685   1
  -7   5   0 32474.5 792.590   8
   7  -5   0 30276.6 808.928  13
  -7   5   0 32695.4 851.833   4
  -7   5   0 30636.3 737.548  12
  -7   5   0 32135.0 753.255  11
  -7   5   0 31708.4 876.864  10
  -7   5  -1 1289.52 200.790  10
  -7   5  -1 1137.96 177.244   4
  -7   5  -1 1099.86 180.593   1
  -7   5  -1 1286.59 174.709   8
   7  -5   1 1268.46 177.242  13
  -7   5  -1 1055.39 142.042  12
  -7   5  -1 1113.50 134.506  11
  -7   5  -2 30345.4 886.167  10
  -7   5  -2 29796.8 836.192   8
   7  -5   2 25735.8 778.801  13
  -7   5  -2 29785.0 878.773   1
  -7   5  -2 28632.2 806.660   4
  -7   5  -2 27030.9 608.039  11
  -7   5  -3 19655.1 729.466   8
  -7   5  -3 20217.8 745.873   1
   7  -5   3 18973.7 682.264  13
  -7   5  -3 19575.2 461.007  11
  -7   5  -4 15287.1 671.339   8
   7  -5   4 13153.2 593.768  13
  -7   5  -4 14314.4 648.824   1
  -7   5  -5 926.007 183.243   8
   7  -5   5 996.900 178.757  13
  -7   5  -6 9527.59 588.043   8
   7  -5   6 8829.39 534.433  13
   7  -5   7 418.734 146.457  13
  -7   5  -7 424.855 156.208   8
  -7   5  -8 1136.53 243.382   8
   7  -5   8 1282.73 236.824  13
  -7   5  -9 960.792 229.613   8
   7  -5   9 890.887 209.792  13
   7  -5  10-65.2938 119.489  13
  -7   4  14 151.925 145.011  14
  -7   4  14 62.8141 119.713  11
  -7   4  13 2133.42 321.989  14
  -7   4  13 1881.29 317.907  11
  -7   4  12 656.527 177.833  14
  -7   4  12 973.373 236.716  11
  -7   4  11 339.174 125.503  14
  -7   4  11 439.577 160.051  11
  -7   4  10 1696.75 243.732  14
  -7   4  10 1919.97 287.094  11
  -7   4   9 1730.40 223.773  14
  -7   4   9 2534.93 304.838   2
  -7   4   9 2498.04 307.303  11
  -7   4   8 12.5862 91.9251   9
  -7   4   8 124.174 85.1591  14
  -7   4   8 301.956 138.731   7
  -7   4   8 254.627 154.953   2
  -7   4   7 10345.6 554.388   2
  -7   4   7 9800.95 491.566   9
  -7   4   7 9031.85 442.709  14
  -7   4   7 10437.3 530.330   7
  -7   4   6 3290.18 305.272   2
  -7   4   6 3591.17 295.519   9
  -7   4   6 3399.79 252.263  14
  -7   4   6 3467.24 295.371   7
  -7   4   5 65.4492 70.4272   2
  -7   4   5 165.525 62.9410  14
  -7   4   4 1590.82 145.864  14
  -7   4   4 1768.38 210.211   2
  -7   4   3 1120.36 121.660   8
  -7   4   3 1258.81 124.201  14
  -7   4   3 1474.20 186.822   4
  -7   4   3 1363.76 148.897  12
  -7   4   2 32811.3 671.503   8
  -7   4   2 34388.9 875.385   4
  -7   4   2 34735.4 728.992  12
  -7   4   2 32221.7 619.223   5
  -7   4   1 20044.1 654.441   1
  -7   4   1 20792.2 567.818   8
   7  -4  -1 20057.8 655.810  13
  -7   4   1 20933.2 654.261   4
  -7   4   1 20109.1 543.240  12
  -7   4   1 19342.5 400.544   5
  -7   4   0 33111.8 856.883   1
  -7   4   0 31630.8 743.349   8
  -7   4   0 30004.7 578.051  14
   7  -4   0 30125.3 818.971  13
  -7   4   0 32145.8 807.611   4
  -7   4   0 31663.6 685.129  12
  -7   4   0 32601.9 853.976  10
  -7   4  -1 14605.1 585.428  10
  -7   4  -1 14601.2 543.824   8
  -7   4  -1 13954.0 578.891   1
   7  -4   1 13565.5 553.763  13
  -7   4  -1 14242.3 472.175  12
  -7   4  -1 14207.3 532.097   4
  -7   4  -2 10814.8 513.563  10
  -7   4  -2 10449.9 490.780   8
   7  -4   2 9416.19 472.152  13
  -7   4  -2 9680.21 508.627   1
  -7   4  -2 10636.2 460.342   4
  -7   4  -3 684.481 154.071   8
   7  -4   3 759.202 147.519  13
  -7   4  -4 765.787 159.561   8
   7  -4   4 870.850 165.882  13
  -7   4  -5 6966.09 481.340   8
   7  -4   5 6592.79 456.773  13
  -7   4  -6 4418.70 398.873   8
   7  -4   6 4285.59 378.836  13
  -7   4  -7-138.561 120.039   8
   7  -4   7 37.4930 95.0924  13
  -7   4  -8 734.361 189.233   8
   7  -4   8 823.971 201.706  13
  -7   4  -9-134.290 112.178   8
   7  -4   9 0.15962 95.7926  13
  -7   3  14 111.034 115.158  14
  -7   3  14-259.873 167.808  11
  -7   3  13-75.0460 118.546  14
  -7   3  13 226.839 138.689  11
  -7   3  12 32.2676 77.8408  14
  -7   3  12-3.38028 94.9948  11
  -7   3  11 3561.31 352.842  14
  -7   3  11 3794.90 381.309  11
  -7   3  10 145.376 79.4299  14
  -7   3  10 470.454 176.179   2
  -7   3   9 92.9952 81.2148  14
  -7   3   9 228.206 134.904   2
  -7   3   9 94.3582 110.263   7
  -7   3   8-121.895 103.263   9
  -7   3   8-6.18497 67.1917  14
  -7   3   8 29.0661 96.8753   2
  -7   3   8-84.2986 123.038   7
  -7   3   7-102.835 97.8075   9
  -7   3   7-37.6833 91.2625   2
  -7   3   7-54.2486 58.6494  14
  -7   3   7 58.8119 87.9539   7
  -7   3   6 13900.5 578.973   9
  -7   3   6 12308.1 433.402  14
  -7   3   6 14267.2 598.736   7
  -7   3   6 13969.4 612.386   2
  -7   3   5 7016.43 410.403   9
  -7   3   5 6473.91 222.017   8
  -7   3   5 6597.16 282.982  14
  -7   3   5 7369.59 431.527   2
  -7   3   4 2028.69 130.738   8
  -7   3   4 2096.09 142.511  14
  -7   3   3 595.112 77.9684   8
  -7   3   3 451.260 59.8553  14
  -7   3   3 296.349 81.1971   4
  -7   3   3 369.663 76.8812  12
  -7   3   3 457.230 105.018   1
  -7   3   2 44.8138 63.4825   1
  -7   3   2 71.9361 33.3396   5
  -7   3   2 100.468 46.3055   8
  -7   3   2 118.456 28.3343  14
   7  -3  -2 130.897 59.9998  13
  -7   3   2 55.3764 39.1313  12
  -7   3   2 61.4371 64.6956   4
  -7   3   1-49.7336 67.5928  10
  -7   3   1 60.0513 27.0780   5
  -7   3   1 9.46894 17.4050  14
  -7   3   1 93.0202 48.3473   8
   7  -3  -1 23.0052 70.6499  13
  -7   3   1 5.49776 63.0543   1
  -7   3   1 8.74771 44.6709  12
  -7   3   1 58.5381 57.1829   4
  -7   3   0 13575.1 478.033   8
  -7   3   0 12533.2 317.501  14
  -7   3   0 13361.5 539.166   1
   7  -3   0 12217.3 523.521  13
  -7   3   0 13366.8 485.637   4
  -7   3   0 12635.8 385.951  12
  -7   3   0 13559.7 531.806  10
  -7   3  -1 1388.37 187.830  10
  -7   3  -1 1226.46 175.754   1
  -7   3  -1 1186.04 142.424   4
  -7   3  -1 1118.15 111.832  14
  -7   3  -1 1146.65 151.757   8
   7  -3   1 1075.12 162.594  13
  -7   3  -2 2119.46 219.523   8
   7  -3   2 1732.93 212.814  13
  -7   3  -3 3556.76 303.030   8
   7  -3   3 3488.80 311.092  13
  -7   3  -4 15274.6 663.479   8
   7  -3   4 14450.3 652.282  13
  -7   3  -5 5873.10 435.943   8
   7  -3   5 5750.44 431.568  13
  -7   3  -6 1711.05 257.541   8
   7  -3   6 1843.87 264.618  13
  -7   3  -7 870.142 207.853   8
   7  -3   7 363.885 142.420  13
  -7   3  -8 8.98017 97.6215   8
   7  -3   8 209.015 117.571  13
  -7   3  -9 337.289 177.098   8
   7  -3   9 124.164 134.645  13
  -7   2  15 540.815 193.168  11
  -7   2  14 214.153 97.5927  14
  -7   2  14 136.387 117.451  11
  -7   2  13 96.9517 88.6757  14
  -7   2  13-43.5701 117.656  11
  -7   2  12 767.670 182.984  14
  -7   2  11 2076.34 255.995  14
  -7   2  11 2477.22 311.167   2
  -7   2  10 11753.3 635.048   2
  -7   2  10 10253.2 522.904  14
  -7   2   9-2.61263 58.0843  14
  -7   2   9 121.809 131.342   2
  -7   2   9 124.921 126.335   7
  -7   2   8 8335.52 488.563   9
  -7   2   8 6711.57 362.930  14
  -7   2   8 7196.88 479.190   7
  -7   2   8 7912.43 486.284   2
  -7   2   7 42.7327 81.7019   9
  -7   2   7-82.8140 96.1314   2
  -7   2   7 165.439 62.9856  14
  -7   2   7 157.475 101.894   7
  -7   2   6 1861.63 234.790   9
   7  -2  -6 1623.12 205.305   5
  -7   2   6 1523.92 140.060  14
  -7   2   6 1588.72 217.143   7
  -7   2   5 13585.2 573.148   9
   7  -2  -5 12655.9 517.525   5
  -7   2   5 12219.5 328.375  14
  -7   2   5 13126.7 451.299   1
  -7   2   4 250.821 87.0287   1
  -7   2   4 190.173 35.1938  14
  -7   2   4 166.312 29.7712   8
   7  -2  -4 159.388 75.7545   5
   7  -2  -3 10505.8 394.119   5
  -7   2   3 10983.4 434.904   1
  -7   2   3 10055.1 276.388   8
  -7   2   3 9854.73 309.864  12
   7  -2  -2 3464.18 207.456   5
  -7   2   2 3738.66 198.748   8
  -7   2   2 3816.51 266.992   1
   7  -2  -2 3228.91 276.465  13
  -7   2   2 3643.87 252.150   4
  -7   2   2 3312.98 166.880  12
  -7   2   2 3198.90 195.145   5
   7  -2  -1 7436.98 268.335   5
  -7   2   1 7760.59 321.591   8
   7  -2  -1 8073.23 428.415  13
  -7   2   1 8753.43 421.834   1
  -7   2   1 8293.93 369.110   4
  -7   2   1 7636.13 245.063  12
  -7   2   1 8243.92 396.129  10
  -7   2   0 9257.14 427.243  10
   7  -2   0 8604.73 245.323   5
  -7   2   0 9114.22 385.933   8
   7  -2   0 9037.90 465.102  13
  -7   2   0 9216.23 378.774   4
   7  -2   1 2044.12 95.2341   5
  -7   2  -1 2333.61 213.153   8
  -7   2  -1 2168.83 139.441  14
   7  -2   1 2311.99 243.133  13
   7  -2   1 1973.78 141.661  12
  -7   2  -1 2312.47 190.856   4
  -7   2  -2 254.284 91.2200   8
   7  -2   2 295.805 106.453  13
   7  -2   2 238.374 60.1752  12
  -7   2  -3 2255.09 247.430   8
   7  -2   3 2692.86 288.953  13
  -7   2  -4 658.042 151.388   8
   7  -2   4 468.417 133.918  13
  -7   2  -5 12274.5 634.461   8
   7  -2   5 11010.2 611.938  13
   7  -2   6 1617.55 210.789  14
  -7   2  -6 1835.32 272.608   8
   7  -2   6 1546.93 259.747  13
   7  -2   7-35.5645 60.4644  14
  -7   2  -7 149.192 109.883   8
   7  -2   7 191.174 135.887  13
   7  -2   8 1170.23 209.523  14
  -7   2  -8 1379.10 272.887   8
   7  -2   8 1157.74 244.352  13
   7  -2   9 251.964 135.230  14
   7  -2  10 150.053 93.1888  14
  -7   1  15-13.0538 101.761  14
  -7   1  15-223.208 176.473  11
  -7   1  14-51.5837 128.425  14
  -7   1  13 398.537 139.775  14
  -7   1  12 504.620 134.033  14
  -7   1  12 363.766 153.071   2
  -7   1  11 16.8549 71.2945  14
  -7   1  11 27.7825 124.640   2
  -7   1  10 2214.05 246.473  14
  -7   1  10 2519.68 295.629   2
  -7   1   9 198.626 105.341   2
  -7   1   9 81.3120 69.9768  14
   7  -1  -9 184.112 93.6858   5
  -7   1   9-69.5329 143.745   7
  -7   1   8-23.8253 97.1863   9
  -7   1   8-42.2635 98.6020   2
  -7   1   8 83.7936 57.1072  14
   7  -1  -8 95.2441 78.9606   5
  -7   1   8-21.7562 103.237   7
  -7   1   7 276.214 109.164   9
  -7   1   7 384.267 82.3664  14
   7  -1  -7 385.861 116.358   5
  -7   1   7 322.086 129.452   7
  -7   1   7 268.403 69.6234   1
  -7   1   6 193.875 100.965   9
  -7   1   6 222.842 70.9017   1
  -7   1   6 210.952 54.9693  14
   7  -1  -6 273.539 60.4033  14
   7  -1  -6 297.556 84.5642   5
  -7   1   6 355.979 115.937   7
   7  -1  -5 2492.47 232.862   5
  -7   1   5 2498.14 259.397   9
  -7   1   5 2335.96 181.954   1
   7  -1  -4 39837.0 865.371   5
  -7   1   4 38669.8 770.122   1
   7  -1  -3 13084.2 459.124   5
   7  -1  -3 12435.5 530.059  13
  -7   1   3 13573.1 475.985   1
  -7   1   3 12062.7 268.473  12
   7  -1  -2 9556.09 368.196   5
   7  -1  -2 9236.87 308.073   8
  -7   1   2 9718.39 319.441   8
   7  -1  -2 9358.99 462.605  13
  -7   1   2 10210.5 401.039   4
  -7   1   2 10191.5 411.115  10
  -7   1   1 712.703 108.825  10
   7  -1  -1 686.199 92.9256   5
  -7   1   1 613.048 90.7603   8
   7  -1  -1 713.295 143.328  13
  -7   1   1 597.646 96.1367   4
  -7   1   0 1686.80 182.665  10
  -7   1   0 1596.30 165.533   8
   7  -1   0 1240.14 186.610  13
  -7   1   0 1484.00 143.909   4
   7  -1   0 1606.14 130.052   5
  -7   1  -1 3526.02 265.241   8
   7  -1   1 2754.88 267.868  13
   7  -1   1 2948.25 145.566  12
  -7   1  -1 2920.08 194.548   4
   7  -1   1 3119.54 168.728   5
  -7   1  -2 1754.95 210.289   8
   7  -1   2 1707.48 221.957  13
   7  -1   2 1550.98 115.890   5
   7  -1   3 3824.62 249.399  14
  -7   1  -3 4220.91 340.578   8
   7  -1   3 4219.52 348.834  13
   7  -1   3 4009.85 188.898   5
   7  -1   4 13.4539 58.4395  14
  -7   1  -4-2.20930 75.3095   8
   7  -1   4-29.9190 126.881  13
   7  -1   5-34.4679 52.5752  14
  -7   1  -5-45.4729 85.6849   8
   7  -1   5 24.0470 79.1369  13
   7  -1   6 1995.67 240.763  14
   7  -1   6 1816.66 280.170  13
   7  -1   7 718.392 159.481  14
   7  -1   7 1501.03 273.277  13
   7  -1   8 1491.55 246.188  14
   7  -1   8 1539.10 274.812  13
   7  -1   9 283.408 128.917  14
  -7   0  15 99.7386 109.306  14
  -7   0  14 16.4133 90.0048  14
  -7   0  13-13.9035 84.7176  14
  -7   0  13 147.280 126.191   2
  -7   0  12 3350.75 354.800   2
  -7   0  12 3695.63 352.791  14
  -7   0  11 1868.29 239.813  14
  -7   0  11 1914.57 281.312   2
   7   0 -11 2211.17 322.782   5
   7   0 -10 4257.53 404.253   5
  -7   0  10 3649.57 300.886  14
  -7   0  10 4384.43 419.873   7
  -7   0  10 4045.71 361.172   2
  -7   0   9 265.585 116.185   2
  -7   0   9 171.757 70.6501  14
   7   0  -9 267.761 115.999   5
  -7   0   9 260.731 143.030   7
  -7   0   8 519.284 95.7666  14
   7   0  -8 841.372 173.446   5
   7   0  -7 5216.06 385.416   5
  -7   0   7 4736.88 383.729   9
   7   0  -7 4909.36 243.047  14
   7   0  -7 4968.03 379.495   3
  -7   0   7 4758.86 220.576   1
  -7   0   7 5156.77 388.040   7
  -7   0   6 1926.24 243.208   9
   7   0  -6 1690.67 118.918  14
   7   0  -6 1717.95 205.355   5
   7   0  -6 2105.51 249.183   3
  -7   0   6 1855.19 235.539   7
   7   0  -5 7195.73 400.950   5
  -7   0   5 6994.33 432.896   9
   7   0  -5 6241.61 411.242   3
   7   0  -4 12465.9 504.053   5
  -7   0   4 12132.4 554.742   9
   7   0  -4 12174.6 562.745   3
  -7   0   3 6112.96 397.095   9
   7   0  -3 5576.66 200.609   8
   7   0  -3 5765.87 392.937   3
   7   0  -3 5893.20 367.581  13
   7   0  -3 6344.08 338.180   5
  -7   0   2 871.602 122.634  10
   7   0  -2 692.069 112.819   5
   7   0  -2 536.217 77.7757   8
  -7   0   2 637.374 96.9513   4
   7   0  -2 553.627 121.744  13
  -7   0   1 218.709 76.2304  10
   7   0  -1 257.087 74.6976   5
   7   0  -1 134.155 81.5071  13
  -7   0   1 286.855 61.9199   4
  -7   0   0 21.1457 42.8902   4
   7   0   0 39.2086 37.7634   5
   7   0   0 50.0014 71.4774  13
   7   0   1 63.9365 46.3638   5
   7   0   1 14.6670 22.6398  14
   7   0   1-51.6810 93.1449  13
   7   0   2 10882.4 377.393  14
   7   0   2 11014.3 562.030  13
   7   0   2 10396.6 376.914   5
   7   0   3 3443.03 243.234  14
   7   0   3 3670.89 348.439  13
   7   0   3 3336.75 217.946   5
   7   0   4 655.434 126.639  14
   7   0   4 969.195 199.367  13
   7   0   5 1984.02 225.328  14
   7   0   5 1693.24 253.978  13
   7   0   6 162.405 78.5063  14
   7   0   6 113.397 90.7914  13
   7   0   7 2417.44 283.037  14
   7   0   7 2047.69 325.061  13
   7   0   8 325.419 154.149  13
  -7  -1  14-1.53142 149.374   2
  -7  -1  13 404.243 145.223  14
   7   1 -13 435.204 156.828   5
  -7  -1  13 505.497 164.590   2
   7   1 -12 3370.52 401.634   5
  -7  -1  12 2803.23 300.494  14
  -7  -1  12 2494.48 303.148   2
  -7  -1  11 488.768 166.682   2
   7   1 -11 310.415 110.872   5
  -7  -1  10 8.06436 103.378   2
   7   1 -10 115.670 120.043   5
   7   1 -10 8.42750 75.0474   3
   7   1  -9 740.026 169.962   5
  -7  -1   9 500.321 178.267   7
   7   1  -9 385.319 115.780   3
   7   1  -8 2521.38 288.106   5
   7   1  -8 2621.48 286.949   3
  -7  -1   8 2596.62 307.083   7
  -7  -1   7 501.867 154.649   9
   7   1  -7 464.935 124.374   5
  -7  -1   7 201.413 131.109   7
   7   1  -7 408.473 125.609   3
   7   1  -6 18684.8 716.663   5
  -7  -1   6 19891.4 767.276   9
   7   1  -6 20332.2 756.802   3
  -7  -1   6 19051.5 734.515   7
   7   1  -5 6032.66 379.773   5
  -7  -1   5 6133.82 412.622   9
   7   1  -5 6487.21 426.739   3
  -7  -1   4 734.212 164.060   9
   7   1  -4 742.626 137.731   5
   7   1  -4 660.913 147.290   3
  -7  -1   3 6030.43 398.694   9
   7   1  -3 5170.46 215.201   8
   7   1  -3 6372.46 415.479   3
   7   1  -3 5553.68 362.696  13
   7   1  -3 6000.98 351.040   5
  -7  -1   3 5106.37 261.645  10
  -7  -1   2 1570.99 150.434  10
  -7  -1   2 1713.46 215.915   9
   7   1  -2 1463.85 139.036   8
   7   1  -2 1717.97 211.073  13
   7   1  -2 1697.96 211.063   3
   7   1  -2 1387.65 167.340   5
   7   1  -1 15171.8 629.978   3
   7   1  -1 14446.5 602.535  13
  -7  -1   1 14080.4 380.605   4
   7   1  -1 14988.1 524.346   5
   7   1   0 2332.66 128.739  14
   7   1   0 2764.26 268.339   3
   7   1   0 2351.99 257.081  13
  -7  -1   0 2733.97 145.686   4
   7   1   0 2672.88 218.180   5
   7   1   1 157.188 60.3214   5
   7   1   1 265.793 60.7564  14
   7   1   1 193.005 98.5905  13
   7   1   2 311.695 84.9561   5
   7   1   2 290.526 81.7501  14
   7   1   2 169.080 80.4175  13
   7   1   3 472.768 106.702   5
   7   1   3 422.811 100.473  14
   7   1   3 462.147 139.071  13
   7   1   4 1518.81 185.952  14
   7   1   4 1790.57 256.962  13
   7   1   5 189.088 79.2042  14
   7   1   5 498.114 174.346  13
   7   1   6 281.562 150.276  13
   7   1   7 1615.19 283.604  13
  -7  -2  14-37.9562 123.691   2
   7   2 -13 553.715 185.709   5
  -7  -2  13 217.610 121.744   2
  -7  -2  12-169.161 122.611   2
   7   2 -12 6.93378 103.112   5
   7   2 -12 83.8955 79.6427   3
  -7  -2  11 237.164 121.738   2
   7   2 -11 456.640 155.630   5
   7   2 -11 116.891 98.5451   3
   7   2 -10 73.9232 94.1058   5
  -7  -2  10 104.632 146.889   7
   7   2 -10 179.634 97.6420   3
   7   2  -9 760.418 180.290   5
  -7  -2   9 706.207 197.566   7
   7   2  -9 745.735 171.136   3
   7   2  -8 8670.88 541.338   5
   7   2  -8 7964.40 507.640   3
  -7  -2   8 7959.13 516.823   7
   7   2  -7 92.1391 89.3212   5
  -7  -2   7 142.049 107.472   7
   7   2  -7-2.18079 70.2103   3
  -7  -2   6 1130.87 210.303   9
   7   2  -6 795.592 156.737   5
  -7  -2   6 1292.67 207.022   7
   7   2  -6 1215.00 203.559   3
  -7  -2   5 6.55463 95.6516   9
   7   2  -5-51.0140 71.6882   5
   7   2  -5 51.0518 72.1656   3
  -7  -2   4-61.2668 80.8412   9
   7   2  -4 56.5388 58.4881   5
   7   2  -4 94.7381 74.6209   3
  -7  -2   3 11511.4 566.927   9
   7   2  -3 12269.6 598.233   3
   7   2  -3 11415.9 530.065  13
   7   2  -3 10950.6 515.800   5
  -7  -2   3 10901.3 343.820  10
  -7  -2   2 1140.89 178.162   9
   7   2  -2 1338.88 174.161   5
   7   2  -2 1184.22 184.825  13
   7   2  -2 1300.82 199.518   3
  -7  -2   1 646.200 153.876   9
   7   2  -1 816.644 146.297   5
   7   2  -1 519.445 61.5127  14
   7   2  -1 408.715 128.767  13
   7   2  -1 691.575 148.326   3
  -7  -2   0 7735.23 449.900   9
   7   2   0 7446.42 274.463  14
   7   2   0 8364.28 493.425   3
   7   2   0 7066.26 449.304  13
   7   2   0 7330.40 404.918   5
   7   2   1 2105.76 169.703  14
   7   2   1 1929.31 235.285   3
   7   2   1 2092.38 250.406  13
   7   2   1 1989.08 213.037   5
   7   2   2-61.9732 53.3498   5
   7   2   2-3.10363 42.2386  14
   7   2   2 16.3835 75.0128  13
   7   2   3 1570.29 238.817  13
   7   2   3 1685.10 214.287   5
   7   2   4 747.973 183.519  13
   7   2   5 651.506 177.417  13
   7   2   6 1016.26 226.848  13
  -7  -3  14 480.466 178.213   2
  -7  -3  13 757.221 198.220   2
   7   3 -13 601.904 190.661   5
   7   3 -13 786.579 176.606   3
  -7  -3  12 250.098 121.451   2
   7   3 -12 206.939 120.211   5
   7   3 -12 131.728 81.8788   3
  -7  -3  11 901.220 184.236   2
   7   3 -11 639.851 163.784   3
   7   3 -10 1856.50 289.051   5
   7   3 -10 1607.52 246.582   3
   7   3  -9-42.4279 95.9328   5
   7   3  -9 116.863 115.719   3
  -7  -3   9-67.0659 122.816   7
   7   3  -8 1263.30 212.817   5
   7   3  -8 1340.25 224.188   3
  -7  -3   8 1354.69 238.815   7
   7   3  -7 2361.29 302.268   3
  -7  -3   7 2314.44 287.680   7
   7   3  -7 2587.63 296.301   5
   7   3  -6-204.923 103.618   5
   7   3  -6 67.8270 89.3050   3
  -7  -3   6 105.576 99.1873   7
  -7  -3   5 4744.28 395.095   9
   7   3  -5 4838.57 398.280   3
   7   3  -5 4715.67 378.615   5
  -7  -3   4 252.257 125.674   9
   7   3  -4 104.513 93.6549   5
   7   3  -4 262.089 110.370   3
  -7  -3   3 473.911 131.286   9
   7   3  -3 449.690 125.629   5
   7   3  -3 360.890 107.193  13
   7   3  -3 356.630 120.161   3
  -7  -3   2 16013.4 676.779   9
   7   3  -2 16221.6 707.241   3
   7   3  -2 15174.3 636.905  13
   7   3  -2 16548.9 659.040   5
  -7  -3   1 3127.03 303.622   9
   7   3  -1 2627.78 285.764   3
   7   3  -1 2390.98 258.751  13
   7   3  -1 2656.31 273.710   5
  -7  -3   0 1666.97 224.474   9
   7   3   0 1481.75 206.371   5
   7   3   0 1404.35 216.818  13
   7   3   0 1538.88 215.241   3
  -7  -3  -1 121.269 72.9388   9
   7   3   1 117.030 87.9631   5
   7   3   1 248.191 116.368  13
   7   3   1 180.830 89.2425   3
  -7  -3  -2 217.517 99.5060   9
   7   3   2 394.181 105.783   5
   7   3   2 324.891 116.650  13
   7   3   2 297.123 110.293   3
  -7  -3  -3-85.0440 91.5398   9
   7   3   3-19.1198 88.0780  13
   7   3   3 36.2911 57.6579   5
   7   3   4 415.707 148.395  13
   7   3   5 1696.75 277.773  13
   7   3   6 172.043 133.058  13
  -7  -4  13-179.225 133.472   2
   7   4 -13 129.425 120.768   5
   7   4 -13 131.095 93.0689   3
  -7  -4  12 227.876 121.171   2
   7   4 -12 236.029 122.493   5
   7   4 -12 211.683 112.829   3
   7   4 -11 409.356 173.431   5
   7   4 -11 323.610 148.213   3
   7   4 -10 316.735 159.763   5
   7   4 -10 220.743 118.921   3
   7   4  -9 2110.36 300.918   5
   7   4  -9 2212.24 292.887   3
  -7  -4   9 1875.18 286.216   7
   7   4  -8 1603.94 259.454   5
   7   4  -8 1775.54 262.579   3
  -7  -4   8 1423.44 230.747   7
   7   4  -7 90.0422 86.9994   5
   7   4  -7 148.070 116.131   3
  -7  -4   7 293.993 133.032   7
   7   4  -6 967.180 195.568   5
   7   4  -6 812.207 184.163   3
  -7  -4   6 701.475 172.811   7
   7   4  -5 2439.84 291.120   3
  -7  -4   5 2232.49 260.413   7
   7   4  -5 2546.39 295.790   5
  -7  -4   4 2532.30 293.557   9
   7   4  -4 2928.13 322.784   3
   7   4  -4 2571.72 291.106   5
  -7  -4   3 46.2414 94.9537   9
   7   4  -3 142.475 96.7580   5
   7   4  -3 156.738 82.0369   3
   7   4  -3 152.944 84.0916  13
  -7  -4   2 35.3073 94.2097   9
   7   4  -2 105.685 84.2529   5
   7   4  -2 274.641 127.783   3
   7   4  -2-66.5763 83.6194  13
  -7  -4   1 2964.35 293.943   9
   7   4  -1 2963.59 311.951   3
   7   4  -1 2645.67 277.747  13
   7   4  -1 3011.39 308.275   5
  -7  -4   0 64.3487 73.8872   9
   7   4   0-128.284 113.850   5
   7   4   0-155.755 100.941  13
   7   4   0-39.9867 73.6381   3
   7   4   1 977.874 180.805   5
  -7  -4  -1 949.861 170.139   9
   7   4   1 1043.89 197.038  13
   7   4   1 883.117 181.551   3
   7   4   2 117.318 90.8358   5
   7   4   2 11.3297 83.9887  13
   7   4   2 12.3918 63.4875   3
   7   4   3 150.353 115.296  13
   7   4   3 289.879 116.645   3
   7   4   3 245.440 120.265   5
   7   4   4 2102.94 304.447  13
   7   4   5 56.3630 90.2185  13
  -7  -5  13-21.9295 125.226   2
   7   5 -13-97.0902 133.995   3
   7   5 -12 149.894 106.246   5
   7   5 -12 213.281 131.187   3
  -7  -5  12 140.480 87.9229   2
   7   5 -11-97.9442 91.4917   5
   7   5 -11-11.2490 108.964   3
   7   5 -10-66.4613 118.301   5
   7   5 -10-11.5708 79.7765   3
   7   5  -9 131.012 94.8725   5
   7   5  -9 362.494 151.235   3
  -7  -5   9 273.901 115.928   7
   7   5  -8 990.218 208.958   5
   7   5  -8 1155.80 239.621   3
  -7  -5   8 1242.63 227.439   7
   7   5  -7 1111.83 221.572   5
   7   5  -7 1287.34 234.050   3
  -7  -5   7 888.289 199.374   7
   7   5  -6 2632.78 325.326   3
  -7  -5   6 2384.22 289.535   7
   7   5  -6 2789.25 331.561   5
   7   5  -5 488.759 144.393   5
   7   5  -5 310.808 117.315   3
  -7  -5   5 379.277 137.057   7
   7   5  -4 1059.67 199.662   5
   7   5  -4 770.816 162.665   3
   7   5  -3 2775.85 323.696   3
   7   5  -3 2443.78 261.948  13
   7   5  -3 2503.79 298.826   5
  -7  -5   2 476.218 148.922   9
   7   5  -2 562.947 164.220   5
   7   5  -2 537.287 146.183   3
   7   5  -2 479.185 135.550  13
   7   5  -1 317.533 125.036   5
  -7  -5   1 286.662 135.988   9
   7   5  -1 354.395 131.306   3
   7   5  -1 291.065 128.249  13
  -7  -5   0 2425.13 276.559   9
   7   5   0 2671.00 316.096   3
   7   5   0 2452.56 292.595  13
   7   5   0 2636.59 313.047   5
   7   5   1-113.219 119.269   5
   7   5   1 184.717 116.164  13
   7   5   1 99.3439 83.9042   3
   7   5   2 112.525 89.9097   5
   7   5   2-114.136 114.221  13
   7   5   2-293.120 119.203   3
   7   5   3 108.970 96.8653   5
   7   5   3 60.1334 91.1098  13
   7   5   4 283.184 130.105  13
   7   6 -13 248.791 144.640   3
   7   6 -12-175.893 126.292   3
   7   6 -11-100.406 120.091   5
   7   6 -11-32.1174 113.106   3
   7   6 -10 145.794 122.141   5
   7   6 -10 343.254 160.858   3
   7   6  -9 26.0951 111.228   5
   7   6  -9-181.813 140.344   3
   7   6  -8 298.111 140.823   5
   7   6  -8 201.028 130.578   3
  -7  -6   8 223.630 117.360   7
   7   6  -7 513.258 163.739   5
   7   6  -7 682.289 177.914   3
  -7  -6   7 452.365 144.883   7
   7   6  -6 37.3423 83.5532   5
   7   6  -6 52.7235 119.299   3
  -7  -6   6 74.3058 98.0942   7
   7   6  -5 1033.24 234.958   5
   7   6  -5 1041.13 223.935   3
  -7  -6   5 1225.56 217.719   7
   7   6  -4 77.9833 103.124   5
   7   6  -4 39.2203 100.609   3
  -7  -6   4-64.6757 96.4141   7
   7   6  -3 874.830 214.167   5
   7   6  -3 938.225 213.604   3
   7   6  -3 1076.85 180.289  13
   7   6  -2 113.358 122.088   5
   7   6  -2 144.129 90.8579   3
   7   6  -2 70.7314 69.2845  13
   7   6  -1 1499.72 254.296   3
   7   6  -1 1069.83 200.582  13
   7   6   0 89.5828 98.4682   5
   7   6   0-217.238 156.139   3
   7   6   0-153.116 115.680  13
   7   6   1 537.550 174.787   5
   7   6   1 730.809 163.120  13
   7   6   1 929.445 200.272   3
   7   6   2 98.7967 107.854   5
   7   6   2 276.702 138.635  13
   7   6   3 72.4455 99.8033  13
   7   6   4 15.1897 108.660  13
   7   7 -10 214.770 149.993   3
   7   7  -9 1085.03 269.664   5
   7   7  -9 778.396 205.276   3
   7   7  -8 468.399 181.743   5
   7   7  -8 1217.67 261.582   3
   7   7  -7-22.1541 103.130   5
  -7  -7   7 9.58405 124.613   7
   7   7  -6 46.4223 116.607   3
   7   7  -6-591.195 189.265   5
   7   7  -5 244.006 118.151   5
   7   7  -5 298.016 157.359   3
   7   7  -4 82.5721 90.4904   5
   7   7  -4 7.84492 98.5423   3
   7   7  -3 526.414 168.398   5
   7   7  -3 349.511 148.498   3
   7   7  -2 2831.29 353.031   3
   7   7  -2 2772.95 371.350   5
   7   7  -1-40.9899 125.369   5
   7   7  -1 52.7040 101.716   3
   7   7   0-21.3712 83.8038   5
   7   7   0-26.0347 102.370   3
   7   7   1 155.958 134.495   5
   7   7   1 280.614 130.365   3
   7   7   2 181.846 145.353   5
   7   8  -7-1.32550 116.896   5
   7   8  -6 50.0767 110.091   5
   7   8  -5-15.9335 80.0464   5
   7   8  -5-205.737 122.904   3
   7   8  -4-63.7967 123.672   5
   7   8  -4 490.163 189.901   3
   7   8  -3 985.186 238.013   5
   7   8  -3 469.697 170.230   3
   7   8  -2 305.081 150.145   5
   7   8  -2 297.818 141.357   3
   7   8  -1 610.065 189.877   5
   7   8  -1 504.799 185.738   3
   7   8   0 396.169 167.336   3
  -8  13   2 97.9775 116.731  10
  -8  13   2-222.280 161.736  14
  -8  13   1 374.568 160.413  10
  -8  13   0 254.000 125.106  10
  -8  13  -1 749.623 198.144  10
  -8  13  -2 491.572 183.097  10
  -8  12   5-49.1424 126.060   4
  -8  12   5 133.967 115.336  14
  -8  12   4 387.695 154.871   4
  -8  12   4 53.1021 116.814  14
  -8  12   4 189.416 99.1206  12
  -8  12   3 282.563 138.507   4
  -8  12   3-15.5870 135.279  14
  -8  12   3 265.209 130.021  12
  -8  12   2 109.221 123.083   4
  -8  12   2-277.130 176.119  12
  -8  12   2-197.285 135.053  10
  -8  12   1-228.656 151.980  10
  -8  12   1-229.944 165.509   4
  -8  12   1-18.0349 93.1326  12
  -8  12   0 266.305 159.381  10
  -8  12   0-54.7992 140.254   4
  -8  12   0 85.5297 104.761  12
  -8  12  -1 3555.43 398.209  10
  -8  12  -1 4701.75 464.251   8
  -8  12  -1 3978.10 432.195  12
  -8  12  -2 405.178 144.633  10
  -8  12  -2 469.622 156.720   8
  -8  12  -2 629.824 183.559  12
  -8  12  -3 689.272 189.479   8
  -8  12  -3 734.949 216.513  12
  -8  12  -4 311.872 156.283   8
  -8  12  -4 472.043 179.843  12
  -8  12  -4 288.126 120.060   1
  -8  12  -5 1396.32 258.658   1
  -8  12  -6 1439.02 264.865   1
  -8  11   7 1823.84 306.127   4
  -8  11   7 2079.60 327.927  14
  -8  11   6 1959.38 310.856   4
  -8  11   6 1443.50 262.338  14
  -8  11   6 1466.32 270.275  12
  -8  11   5 71.0537 95.8178   4
  -8  11   5 414.134 157.156  14
  -8  11   5 135.980 145.448  12
  -8  11   4 363.826 149.517   4
  -8  11   4 292.025 138.839  14
  -8  11   4 403.460 174.226  12
  -8  11   3 4.97126 119.750   4
  -8  11   3 181.510 123.805  14
  -8  11   3 166.495 114.369  12
  -8  11   2 1743.20 281.318   4
  -8  11   2 2194.76 310.823  12
  -8  11   1 606.657 175.527  10
  -8  11   1 387.461 156.678   4
  -8  11   1 361.433 166.934  12
  -8  11   0 1321.45 243.207  10
  -8  11   0 1464.17 261.484   4
  -8  11   0 1531.84 267.724  12
  -8  11  -1 166.886 117.196  10
  -8  11  -1-21.5137 121.393   8
  -8  11  -1 130.181 124.334  12
  -8  11  -2 1409.04 254.531  10
  -8  11  -2 1440.58 255.456   8
  -8  11  -2 1728.14 280.760  12
  -8  11  -3 191.661 120.661  10
  -8  11  -3 15.1719 97.4231   8
  -8  11  -3 184.543 128.964  12
  -8  11  -4-76.8928 118.228   8
  -8  11  -4 178.049 115.053   1
  -8  11  -4 137.534 131.672  12
  -8  11  -5 877.974 216.501   1
  -8  11  -5 933.813 234.625   8
  -8  11  -6 1783.50 311.529   8
  -8  11  -6 2106.91 313.902   1
  -8  11  -7-189.166 150.668   1
  -8  10   8 698.623 210.754  14
  -8  10   8 453.278 158.659   4
  -8  10   7 102.525 107.477  14
  -8  10   7 198.090 142.942   4
  -8  10   6 690.731 190.794  14
  -8  10   6 951.444 222.656  12
  -8  10   6 608.736 173.692   4
  -8  10   5 741.953 181.355   4
  -8  10   5 1159.68 225.032  14
  -8  10   5 850.705 215.552  12
  -8  10   4 123.528 111.874   4
  -8  10   4-64.2531 112.745  14
  -8  10   4-233.291 127.297  12
  -8  10   3 816.304 196.862   4
  -8  10   3 928.175 194.058  14
  -8  10   3 1194.94 225.458  12
  -8  10   2 4068.81 402.089  12
  -8  10   2 3870.49 395.910   4
  -8  10   1 5668.89 467.718  12
  -8  10   1 5606.43 468.749   4
  -8  10   1 5828.97 468.333  10
  -8  10   0 8120.78 535.525   8
  -8  10   0 8326.18 551.060  12
  -8  10   0 8686.68 581.532   4
  -8  10   0 8898.11 580.107  10
  -8  10  -1 1658.53 253.896  10
  -8  10  -1 1414.55 248.268   4
  -8  10  -1 1734.90 266.776   8
  -8  10  -1 1476.17 234.289  12
  -8  10  -2 1003.56 214.659  10
  -8  10  -2 970.569 211.720   8
  -8  10  -2 1121.80 205.743  12
  -8  10  -3 139.372 106.969  10
  -8  10  -3 134.750 108.706   8
  -8  10  -3 441.106 157.082  12
  -8  10  -3 43.5786 94.2994   1
  -8  10  -4 4476.19 424.247   1
  -8  10  -4 4551.70 440.169   8
  -8  10  -5 348.263 167.112   8
  -8  10  -5-79.3038 92.2271   1
  -8  10  -6 2020.45 306.325   1
  -8  10  -6 1874.17 306.729   8
  -8  10  -7 69.7734 104.463   1
  -8  10  -7 121.428 119.490   8
  -8   9  10 193.414 138.205  14
  -8   9   9-96.0166 105.742  14
  -8   9   9 390.504 168.767   4
  -8   9   8 2428.70 329.764  14
  -8   9   8 2548.65 338.840   4
  -8   9   8 2808.64 380.814  11
  -8   9   7-196.578 126.013  14
  -8   9   7 141.704 93.1037   4
  -8   9   7 26.4438 111.958  11
  -8   9   6 523.295 139.180  14
  -8   9   6 474.960 148.265   4
  -8   9   6 637.556 190.950  11
  -8   9   5-10.7541 100.037  14
  -8   9   5-41.7806 94.9568  12
  -8   9   5-52.4348 119.110  11
  -8   9   5-22.1160 84.1299   4
  -8   9   4 670.899 166.937   4
  -8   9   4 447.114 135.433  14
  -8   9   4 465.596 145.371  12
  -8   9   4 318.284 160.901  11
  -8   9   3 2192.74 292.949   4
  -8   9   3 2311.54 272.303  14
  -8   9   3 2230.50 278.995  12
  -8   9   3 2636.74 323.272  11
  -8   9   2 3804.66 363.877  12
  -8   9   2 4776.57 416.257   4
  -8   9   1 984.140 195.508  10
  -8   9   1 1007.13 203.162   4
  -8   9   1 1020.77 194.043  12
  -8   9   0 2907.44 311.303   8
  -8   9   0 3104.37 323.087  12
  -8   9   0 3328.41 353.590   4
  -8   9   0 2778.53 323.847  10
  -8   9  -1 320.073 146.347  10
  -8   9  -1 314.089 119.809   8
  -8   9  -1 369.899 125.225  12
  -8   9  -2 2066.75 281.919  10
  -8   9  -2 1937.07 270.299   8
   8  -9   2 1692.76 208.574  13
  -8   9  -2 2065.23 267.920  12
  -8   9  -3 1378.78 245.644  10
  -8   9  -3 1598.72 255.963   8
   8  -9   3 1374.10 191.818  13
  -8   9  -3 1379.87 235.322  12
  -8   9  -3 1578.97 261.814   1
  -8   9  -4 7624.33 531.626   1
  -8   9  -4 8503.04 576.947   8
   8  -9   4 6779.47 430.629  13
  -8   9  -5 1132.19 221.718   8
   8  -9   5 1115.81 184.165  13
  -8   9  -5 1485.37 251.114   1
  -8   9  -6 882.179 231.596   8
   8  -9   6 405.358 132.261  13
  -8   9  -6 828.500 197.298   1
  -8   9  -7 276.545 118.104   1
  -8   9  -7 478.981 179.143   8
  -8   8  11 546.809 185.441  14
  -8   8  10-471.087 172.177  14
  -8   8  10-440.481 188.597  11
  -8   8   9-120.350 97.8860  14
  -8   8   9 69.6420 101.261   4
  -8   8   8 279.235 134.373  14
  -8   8   8 36.0639 98.0156   4
  -8   8   8 68.3679 154.210  11
  -8   8   7 1968.69 272.212  14
  -8   8   7 1653.51 217.559   7
  -8   8   7 1980.87 287.142   4
  -8   8   7 2114.85 315.005  11
  -8   8   6-57.3310 68.5119   9
  -8   8   6-37.4214 80.2905  14
  -8   8   6 183.567 112.080   7
  -8   8   6-6.45092 103.806   4
  -8   8   6 215.273 146.137  11
  -8   8   5 701.277 167.865  14
  -8   8   5 803.265 144.539   7
  -8   8   5 864.708 189.954  12
  -8   8   5 882.554 188.318   4
  -8   8   5 865.480 205.801  11
  -8   8   4 1087.42 187.053  14
  -8   8   4 861.159 183.034  12
  -8   8   4 1272.99 223.455  11
  -8   8   4 1318.70 229.042   4
  -8   8   3-21.9107 120.889   4
  -8   8   3 54.4610 74.5037  14
  -8   8   3-101.710 95.1778  12
  -8   8   3 72.0603 101.247  11
  -8   8   2 23581.8 835.974  12
  -8   8   2 23443.7 875.491   4
  -8   8   2 23303.0 832.530  11
  -8   8   1 384.090 149.260   4
  -8   8   1 654.680 152.664   8
  -8   8   1 682.481 151.108   2
  -8   8   1 669.059 153.855  12
  -8   8   1 486.075 142.953  11
  -8   8   1 747.696 166.879  10
  -8   8   0 379.783 132.213  10
  -8   8   0 275.348 116.406   4
  -8   8   0 597.247 152.775   8
  -8   8   0 516.173 102.647   2
  -8   8   0 543.558 134.530  12
  -8   8   0 843.249 164.212  11
  -8   8  -1 0.23480 97.4914  10
  -8   8  -1 62.6673 102.265   4
  -8   8  -1-139.531 85.2682   8
   8  -8   1 37.5563 65.4720  13
  -8   8  -1 40.9011 65.0193   2
  -8   8  -1-102.001 91.1011  12
  -8   8  -2 14717.5 725.959  10
  -8   8  -2 13442.0 669.597   1
  -8   8  -2 14289.1 681.568   8
   8  -8   2 12562.9 577.212  13
  -8   8  -2 13350.4 629.502  12
  -8   8  -3 18788.4 828.223  10
  -8   8  -3 18687.8 802.545   1
  -8   8  -3 18561.4 792.389   8
   8  -8   3 17194.9 678.308  13
  -8   8  -3 18479.3 768.260  12
  -8   8  -4 5289.44 442.685   8
  -8   8  -4 5288.29 442.625   1
   8  -8   4 4970.01 379.651  13
  -8   8  -5 3799.48 389.467   8
  -8   8  -5 3556.93 379.077   1
   8  -8   5 3611.61 338.015  13
  -8   8  -6 462.691 147.061   8
   8  -8   6 426.219 139.995  13
  -8   8  -6 245.047 126.613   1
  -8   8  -7 667.140 201.335   8
   8  -8   7 415.717 145.533  13
  -8   8  -8-12.6695 128.198   8
   8  -8   8-8.86773 85.5676  13
   8  -8   9 730.829 196.967  13
  -8   7  12 217.148 128.659  14
  -8   7  11 92.4281 86.8413  14
  -8   7  11-27.3437 152.611  11
  -8   7  10-141.597 123.384  14
  -8   7  10 146.925 150.188  11
  -8   7   9 837.503 189.593  14
  -8   7   9 744.177 185.278  11
  -8   7   8 37.2144 72.1505  14
  -8   7   8 363.845 113.917   4
  -8   7   8 375.056 135.279   7
  -8   7   8 244.498 145.109  11
  -8   7   7 796.634 148.373   9
  -8   7   7 724.435 159.961  14
  -8   7   7 816.156 163.479   7
  -8   7   7 938.279 202.663   4
  -8   7   7 569.926 166.572  11
  -8   7   6-15.8777 60.1885   9
  -8   7   6 103.508 80.9513  14
  -8   7   6-84.6110 91.6263   7
  -8   7   6-88.6352 78.4089   4
  -8   7   6 67.8476 108.724  11
  -8   7   5 5658.12 427.632   2
  -8   7   5 4809.54 349.251  14
  -8   7   5 5072.41 361.555   7
  -8   7   5 5726.91 449.443   4
  -8   7   5 5253.42 427.989  11
  -8   7   4 70.2909 68.5475  14
  -8   7   4 43.3718 92.7694   2
  -8   7   4-108.471 89.2875  12
  -8   7   4-25.1715 106.409   4
  -8   7   4 265.025 138.422  11
  -8   7   3 2645.79 273.341   2
  -8   7   3 2379.08 236.643  14
  -8   7   3 2524.81 289.398   4
  -8   7   3 2636.92 272.193  12
  -8   7   3 2420.46 274.345  11
  -8   7   2 744.528 162.642   4
  -8   7   2 454.578 103.097   8
  -8   7   2 682.283 135.669   2
  -8   7   2 892.483 157.165  12
  -8   7   2 740.458 166.861  11
  -8   7   1 4528.56 316.324   2
  -8   7   1 5199.74 360.564   8
  -8   7   1 4816.22 347.124  12
  -8   7   1 4520.92 367.375   4
  -8   7   1 5156.74 367.022  11
  -8   7   1 4783.59 381.819  10
  -8   7   0 1401.53 227.886  10
  -8   7   0 1151.20 199.927   4
  -8   7   0 955.239 160.245   8
  -8   7   0 1017.94 154.000   2
   8  -7   0 1054.52 171.527  13
  -8   7   0 1205.22 180.787  12
  -8   7   0 1140.29 170.217  11
  -8   7  -1 1243.61 212.285  10
  -8   7  -1 1339.40 210.753   4
  -8   7  -1 1274.80 159.948   2
  -8   7  -1 1470.26 210.127   8
   8  -7   1 1108.91 184.630  13
  -8   7  -1 1200.64 196.902   1
  -8   7  -1 1152.37 186.788  12
  -8   7  -1 1173.43 172.244  11
  -8   7  -2 10322.9 593.373  10
  -8   7  -2 10123.5 571.298   1
  -8   7  -2 9589.97 536.083   8
   8  -7   2 9367.59 507.066  13
  -8   7  -2 9760.84 509.394  12
  -8   7  -2 9852.21 549.011   4
  -8   7  -2 9744.79 424.059  11
  -8   7  -2 9986.16 411.417   2
  -8   7  -3 4298.77 375.367   8
  -8   7  -3 4004.58 371.183   1
   8  -7   3 4269.02 346.165  13
  -8   7  -4 1695.37 253.490   1
  -8   7  -4 1566.61 245.094   8
   8  -7   4 1995.30 251.798  13
  -8   7  -5 618.814 177.567   8
   8  -7   5 571.704 149.267  13
  -8   7  -5 821.543 188.015   1
  -8   7  -6 170.310 115.337   8
   8  -7   6-28.8076 113.386  13
  -8   7  -7 1426.59 276.489   8
   8  -7   7 1350.96 242.442  13
  -8   7  -8 211.228 145.609   8
   8  -7   8 459.043 164.470  13
   8  -7   9 521.373 162.506  13
  -8   6  12 632.287 181.693  14
  -8   6  12 507.022 176.784  11
  -8   6  11 480.760 168.481  14
  -8   6  11 293.738 136.106  11
  -8   6  10 84.9566 82.7977  14
  -8   6  10 87.8436 108.281  11
  -8   6   9 101.963 86.7615  14
  -8   6   9 57.1871 96.3225  11
  -8   6   8 564.493 151.946   9
  -8   6   8 400.289 124.161  14
  -8   6   8 480.487 146.185   7
  -8   6   8 665.276 196.942  11
  -8   6   7 3604.23 308.422   9
  -8   6   7 4024.90 386.104   2
  -8   6   7 3469.64 311.380  14
  -8   6   7 3730.77 341.008   7
  -8   6   7 3834.50 377.967  11
  -8   6   6 2498.84 262.289   9
  -8   6   6 2524.64 298.084   2
  -8   6   6 2340.15 240.587  14
  -8   6   6 2502.18 271.315   7
  -8   6   6 2671.56 297.642   4
  -8   6   6 2607.43 303.636  11
  -8   6   5 320.894 89.1469  14
  -8   6   5 347.925 136.516   2
  -8   6   5 231.655 89.1869   4
  -8   6   5 233.132 101.909  11
  -8   6   4 7813.93 463.191   2
  -8   6   4 7029.38 369.195  14
  -8   6   4 7406.68 486.285   4
  -8   6   4 7840.21 436.395  12
  -8   6   4 7791.57 478.937  11
  -8   6   3 177.244 65.5671   8
  -8   6   3 127.623 76.2085   2
  -8   6   3 91.0891 53.6686  14
  -8   6   3 47.3039 59.5410  12
  -8   6   3 143.292 73.4473  11
  -8   6   3 253.311 113.283   4
  -8   6   2 2898.57 248.496   8
  -8   6   2 2826.81 288.081   4
  -8   6   2 2762.90 257.608  12
  -8   6   2 2579.77 263.514  11
  -8   6   2 2569.39 259.494   2
  -8   6   1 3863.82 289.126   8
  -8   6   1 4229.22 337.952   4
  -8   6   1 3941.32 294.156  12
  -8   6   1 3899.63 302.377  11
  -8   6   1 3656.20 285.871   2
  -8   6   1 3830.75 330.340  10
  -8   6   0 1976.13 247.040   1
  -8   6   0 2053.79 234.316   4
  -8   6   0 2058.82 225.766   8
   8  -6   0 2022.48 230.706  13
  -8   6   0 1787.18 200.928  12
  -8   6   0 2224.29 214.016   2
  -8   6   0 1930.58 212.701  11
  -8   6   0 2003.44 250.133  10
  -8   6  -1 40588.6 1094.78  10
  -8   6  -1 37583.1 1059.03   1
  -8   6  -1 38463.3 985.318   8
   8  -6   1 35160.6 980.334  13
  -8   6  -1 38383.9 930.422  12
  -8   6  -1 37281.4 1020.73   4
  -8   6  -1 38199.1 859.817  11
  -8   6  -2 12379.3 615.613  10
  -8   6  -2 11583.5 569.019   8
  -8   6  -2 11142.7 587.801   1
   8  -6   2 10646.2 530.883  13
  -8   6  -2 11528.1 557.672   4
  -8   6  -2 11937.2 443.922  11
  -8   6  -3 587.123 146.404   8
  -8   6  -3 457.781 140.249   1
   8  -6   3 568.362 139.783  13
  -8   6  -4 110.568 99.1154   1
  -8   6  -4 261.023 110.117   8
   8  -6   4 94.6146 94.8009  13
  -8   6  -5 1190.62 212.887   8
   8  -6   5 1000.39 187.196  13
  -8   6  -6-172.724 143.440   8
   8  -6   6-196.031 115.439  13
  -8   6  -7 3227.42 387.273   8
   8  -6   7 2586.12 325.649  13
  -8   6  -8 599.588 189.852   8
   8  -6   8 426.487 149.543  13
   8  -6   9 62.0705 100.006  13
  -8   5  13-236.492 152.135  14
  -8   5  12 397.709 169.729  14
  -8   5  12 356.756 149.557  11
  -8   5  11 1408.69 242.936  14
  -8   5  11 1142.64 254.521  11
  -8   5  10 611.935 162.302  14
  -8   5  10 489.131 164.033  11
  -8   5   9 106.096 92.3658   9
  -8   5   9 261.602 119.832  14
  -8   5   9 305.653 137.860   7
  -8   5   9 124.494 84.7970  11
  -8   5   8 75.7666 88.6867   9
  -8   5   8 74.7005 75.2329  14
  -8   5   8 77.6783 91.6067   7
  -8   5   8 45.9715 108.807   2
  -8   5   8 97.3283 78.0254  11
  -8   5   7 184.620 93.0122   9
  -8   5   7 353.601 109.265  14
  -8   5   7 434.048 113.204   7
  -8   5   7 446.111 148.583   2
  -8   5   7 151.094 105.154  11
  -8   5   6 6786.59 457.617   2
  -8   5   6 6615.83 420.030   9
  -8   5   6 5810.38 348.407  14
  -8   5   6 5983.33 411.544   7
  -8   5   5 3617.86 254.374  14
  -8   5   5 4265.02 357.113   4
  -8   5   5 4340.50 355.833   2
  -8   5   4 632.372 97.8285   8
  -8   5   4 740.169 167.886   2
  -8   5   4 550.859 93.6101  14
  -8   5   4 413.625 100.359  12
  -8   5   4 630.111 142.640   4
  -8   5   3 14220.6 483.713   8
  -8   5   3 13091.2 429.349  14
  -8   5   3 15070.3 633.009   4
  -8   5   3 13919.9 527.435  12
  -8   5   3 13854.9 586.435   2
  -8   5   2 8629.38 386.899   8
  -8   5   2 8953.04 486.346   4
  -8   5   2 8472.43 398.813  12
  -8   5   1-47.5872 84.8487  10
  -8   5   1-23.9394 83.4529   4
  -8   5   1-8.98553 46.9463   8
   8  -5  -1 59.3045 72.3012  13
  -8   5   1-61.1586 70.6251  12
  -8   5   1 46.5140 66.8219   1
  -8   5   0 969.017 182.069  10
  -8   5   0 847.897 158.734   4
  -8   5   0 773.515 165.732   1
  -8   5   0 705.399 125.856   8
   8  -5   0 767.093 154.485  13
  -8   5   0 843.909 126.985  12
  -8   5  -1 19514.0 741.388  10
  -8   5  -1 18872.4 673.049   8
  -8   5  -1 19861.9 752.260   1
   8  -5   1 17710.1 691.819  13
  -8   5  -1 18691.3 599.013  12
  -8   5  -1 20355.1 703.346   4
  -8   5  -2-99.3965 94.5265  10
  -8   5  -2 111.849 79.9979   8
  -8   5  -2-79.8912 107.013   1
   8  -5   2-53.5316 82.9268  13
  -8   5  -2-33.3932 52.6958  11
  -8   5  -3 47.5697 77.3700   8
   8  -5   3 77.1545 89.7684  13
  -8   5  -3 91.9979 115.602   1
  -8   5  -4 1086.25 190.361   8
   8  -5   4 767.593 170.945  13
  -8   5  -5 968.612 196.821   8
   8  -5   5 849.785 162.497  13
  -8   5  -6 3935.74 394.861   8
   8  -5   6 2916.92 333.527  13
  -8   5  -7 152.130 113.727   8
   8  -5   7 192.970 120.787  13
  -8   5  -8 268.621 153.002   8
   8  -5   8 108.949 107.768  13
  -8   4  14 864.048 221.596  14
  -8   4  13 22.0966 101.083  14
  -8   4  13-25.5884 106.981  11
  -8   4  12-90.1768 99.6038  14
  -8   4  12 459.966 176.583  11
  -8   4  11 56.0317 80.3399  14
  -8   4  11 34.2827 111.609  11
  -8   4  10 1500.49 218.098  14
  -8   4  10 1442.42 263.389   2
  -8   4  10 1849.15 290.729  11
  -8   4   9 140.179 97.7848   9
  -8   4   9 109.790 71.2580  14
  -8   4   9 148.967 101.211   7
  -8   4   9 304.461 150.615   2
  -8   4   8 1603.28 226.462   9
  -8   4   8 1450.60 189.071  14
  -8   4   8 1464.89 236.324   2
  -8   4   8 1497.28 230.930   7
  -8   4   7 2292.73 259.253   9
  -8   4   7 1985.33 201.366  14
  -8   4   7 2202.11 257.985   7
  -8   4   7 2370.56 286.685   2
  -8   4   6 155.190 106.329   9
  -8   4   6 243.599 113.609   2
  -8   4   6 63.7508 46.5901  14
  -8   4   6 114.327 84.1015   7
  -8   4   5 850.724 99.6447   8
  -8   4   5 784.662 158.210   2
  -8   4   5 839.186 110.253  14
  -8   4   4 2615.66 177.234   8
  -8   4   4 2836.08 182.120  14
  -8   4   4 3109.99 292.506   4
  -8   4   4 3005.88 233.073  12
  -8   4   3 5790.41 278.919   8
  -8   4   3 5809.05 238.194  14
  -8   4   3 6515.99 401.667   4
  -8   4   3 6155.60 316.459  12
  -8   4   3 6193.77 376.693   1
  -8   4   2 5794.58 368.893   1
  -8   4   2 5752.88 296.154   8
  -8   4   2 5286.46 220.779  14
   8  -4  -2 5339.52 366.545  13
  -8   4   2 5784.90 368.798   4
  -8   4   2 5429.95 288.906  12
  -8   4   2 5262.34 248.385   5
  -8   4   1 2670.48 222.568   8
  -8   4   1 2541.29 255.304   1
   8  -4  -1 2416.82 260.139  13
  -8   4   1 2569.35 244.770   4
  -8   4   1 2678.84 202.267  12
  -8   4   1 2406.53 250.252  10
  -8   4   0 42201.2 932.125   8
  -8   4   0 41118.0 1026.76   1
   8  -4   0 40116.7 1026.65  13
  -8   4   0 41882.3 957.078   4
  -8   4   0 41018.1 795.723  12
  -8   4   0 42668.5 1031.53  10
  -8   4  -1 1747.14 231.850   1
  -8   4  -1 1876.81 238.119  10
  -8   4  -1 1845.64 211.233   8
   8  -4   1 1408.77 202.785  13
  -8   4  -1 1762.99 204.669   4
  -8   4  -2-189.801 97.3088   8
   8  -4   2-112.123 84.3191  13
  -8   4  -2 23.3915 85.7583   1
  -8   4  -3 9082.99 509.630   8
   8  -4   3 8378.00 501.582  13
  -8   4  -4 118.266 96.6537   8
   8  -4   4 237.051 104.983  13
  -8   4  -5 793.586 172.603   8
   8  -4   5 759.316 173.445  13
  -8   4  -6 5047.74 441.359   8
   8  -4   6 4374.93 414.402  13
  -8   4  -7 2396.00 322.911   8
   8  -4   7 2450.03 329.594  13
  -8   4  -8 649.616 188.665   8
   8  -4   8 713.693 211.181  13
  -8   3  13 1554.29 261.945  14
  -8   3  13 1745.34 317.792  11
  -8   3  12 251.052 114.349  14
  -8   3  11 22.9728 64.3077  14
  -8   3  11-28.7431 123.734   2
  -8   3  10 119.277 89.7593  14
  -8   3  10 77.8905 120.111   2
  -8   3  10-145.375 131.303   7
  -8   3   9 138.864 102.901   9
  -8   3   9 40.6085 70.8794  14
  -8   3   9-16.3919 131.852   2
  -8   3   9 55.7720 103.281   7
  -8   3   8 2620.32 289.745   9
  -8   3   8 2170.93 216.301  14
  -8   3   8 2459.26 294.863   7
  -8   3   8 2800.03 301.465   2
  -8   3   7 5287.76 395.999   9
  -8   3   7 4681.32 280.166  14
  -8   3   7 5648.97 415.807   7
  -8   3   7 5582.58 416.639   2
  -8   3   6 1971.05 239.628   9
  -8   3   6 1680.85 233.107   2
  -8   3   6 1671.60 149.359  14
  -8   3   5 1954.27 114.016   8
  -8   3   5 2138.90 144.831  14
  -8   3   4 7630.85 401.682   1
  -8   3   4 7460.61 253.340   8
  -8   3   4 7411.77 221.093  14
  -8   3   4 7916.73 340.304  12
  -8   3   3 10120.0 463.958   1
  -8   3   3 9689.30 326.811   8
  -8   3   3 8469.76 183.907  14
  -8   3   3 9777.80 469.730   4
  -8   3   3 8998.09 340.364  12
  -8   3   2 25017.1 581.529   8
  -8   3   2 21664.5 244.585  14
  -8   3   2 25608.3 766.174   1
   8  -3  -2 24626.9 808.501  13
  -8   3   2 28259.3 779.988   4
  -8   3   2 25152.3 542.857  12
  -8   3   2 24316.5 539.435   5
  -8   3   1 3525.11 237.596   8
  -8   3   1 3617.13 301.497   1
   8  -3  -1 2881.21 281.877  13
  -8   3   1 3488.73 270.899   4
  -8   3   1 3409.70 197.820  12
  -8   3   1 3344.30 283.296  10
  -8   3   0 16639.8 634.316  10
  -8   3   0 16963.6 569.921   8
   8  -3   0 16063.5 654.800  13
  -8   3   0 17075.0 658.084   1
  -8   3   0 16593.1 578.942   4
  -8   3  -1-121.307 80.7972   4
  -8   3  -1 31.9578 53.9984   8
   8  -3   1-4.95934 70.9334  13
  -8   3  -2 3424.80 298.857   8
   8  -3   2 3118.41 302.583  13
  -8   3  -3 3786.68 329.538   8
   8  -3   3 3512.92 335.206  13
  -8   3  -4 6770.47 467.061   8
   8  -3   4 5960.83 458.807  13
  -8   3  -5 520.993 152.117   8
   8  -3   5 787.276 193.155  13
  -8   3  -6 1307.05 237.980   8
   8  -3   6 1358.39 257.309  13
  -8   3  -7 1240.70 241.644   8
   8  -3   7 946.053 220.892  13
  -8   3  -8 466.799 174.553   8
   8  -3   8 291.437 163.199  13
  -8   2  14-457.343 182.374  11
  -8   2  12 181.093 116.970  14
  -8   2  12 65.4646 119.086   2
  -8   2  11 3481.73 384.731   2
  -8   2  11 2696.01 283.279  14
  -8   2  10 629.442 133.115  14
  -8   2  10 927.086 221.101   2
  -8   2  10 749.433 181.115   7
  -8   2   9 1404.84 224.243   9
  -8   2   9 1606.01 240.224   2
  -8   2   9 1318.70 172.408  14
  -8   2   9 1357.29 236.817   7
  -8   2   8 95.5806 117.549   9
  -8   2   8 246.655 141.690   2
  -8   2   8 15.0916 45.0594  14
  -8   2   8-96.5297 148.914   7
   8  -2  -7 2969.90 297.079   5
  -8   2   7 3001.10 312.467   9
  -8   2   7 2877.51 200.488  14
  -8   2   7 2902.89 315.140   7
  -8   2   7 2939.63 315.817   2
  -8   2   7 2741.90 216.717   1
  -8   2   6 1115.55 146.562   1
  -8   2   6 897.914 172.372   9
  -8   2   6 771.894 88.8183  14
   8  -2  -6 881.993 154.846   5
   8  -2  -5 1558.69 187.754   5
  -8   2   5 1178.84 197.918   9
  -8   2   5 1144.12 148.680   1
   8  -2  -4 2311.31 213.469   5
  -8   2   4 1929.18 104.838   8
  -8   2   4 2348.33 215.425   1
  -8   2   4 2223.34 158.802  12
  -8   2   3 137.312 44.9406   8
   8  -2  -3 98.2110 67.3569   5
  -8   2   3 112.869 78.0874   1
  -8   2   3 69.3235 39.0608  12
  -8   2   3 101.464 81.4038   4
   8  -2  -2 32558.2 667.578   5
  -8   2   2 31931.1 631.675   8
   8  -2  -2 33459.0 939.387  13
  -8   2   2 34298.6 823.103   4
  -8   2   2 34712.2 868.427   1
  -8   2   2 31704.1 490.451  12
  -8   2   2 34463.0 846.250  10
  -8   2   1 144.267 93.8458  10
   8  -2  -1 172.939 50.1891   5
  -8   2   1 297.210 81.7202   8
   8  -2  -1 77.4033 86.5500  13
  -8   2   1 82.8144 57.8602   4
  -8   2   0 3989.38 303.358  10
   8  -2   0 3412.10 165.334   5
  -8   2   0 4059.38 274.271   8
   8  -2   0 3863.79 327.540  13
  -8   2   0 3753.52 256.455   4
  -8   2  -1 2960.04 254.344   8
   8  -2   1 2945.48 290.630  13
  -8   2  -1 3163.34 232.966   4
  -8   2  -2 4616.12 352.651   8
   8  -2   2 4310.83 373.620  13
  -8   2  -3 6186.99 422.891   8
   8  -2   3 5783.26 440.232  13
  -8   2  -4 1421.17 218.732   8
   8  -2   4 1171.30 211.918  13
  -8   2  -5 165.368 111.003   8
   8  -2   5 4.22570 104.611  13
  -8   2  -6 565.355 178.086   8
   8  -2   6 319.267 132.365  13
  -8   2  -7 229.720 125.994   8
   8  -2   7 222.725 144.241  13
  -8   1  13-157.704 160.618   2
  -8   1  12 76.1443 116.799   2
  -8   1  11-7.12949 114.597   2
  -8   1  10 115.396 97.4684   2
   8  -1 -10 212.829 127.871   5
  -8   1  10 112.050 125.560   7
  -8   1   9 438.428 140.119   2
   8  -1  -9 521.096 158.171   5
  -8   1   9 282.842 129.923   7
   8  -1  -8 6795.31 477.701   5
  -8   1   8 6853.33 481.430   9
  -8   1   8 7262.03 497.775   7
  -8   1   8 6274.23 453.142   2
   8  -1  -7 3536.18 320.026   5
  -8   1   7 3197.15 324.435   9
  -8   1   7 3725.02 237.356   1
  -8   1   7 3831.79 359.339   7
  -8   1   6 1906.46 256.107   9
  -8   1   6 1679.73 163.804   1
   8  -1  -6 1557.19 204.525   5
   8  -1  -5 13142.9 551.596   5
  -8   1   5 13957.5 637.241   9
  -8   1   5 12952.0 466.421   1
   8  -1  -4 22243.0 676.125   5
  -8   1   4 23059.7 811.883   9
   8  -1  -3 2896.56 229.653   5
   8  -1  -3 3112.61 300.224  13
   8  -1  -2 11191.2 423.222   5
   8  -1  -2 10513.5 364.223   8
   8  -1  -2 11523.1 561.356  13
  -8   1   2 11167.7 451.933   4
  -8   1   2 11361.9 470.208  10
  -8   1   1 694.292 127.764  10
   8  -1  -1 808.306 108.940   5
   8  -1  -1 870.699 163.998  13
  -8   1   1 838.926 121.741   4
  -8   1   0 39.3840 47.6486   4
   8  -1   0-22.1054 37.2228   5
   8  -1   0 56.4198 77.6754  13
  -8   1  -1 12566.7 537.152   8
   8  -1   1 11266.5 582.660  13
   8  -1   1 11069.1 337.437   5
   8  -1   2 20972.6 823.999  13
   8  -1   3 8828.49 546.780  13
   8  -1   4 2989.69 338.697  13
   8  -1   5 109.796 124.861  13
   8  -1   6 797.176 213.188  13
   8  -1   7 189.970 121.823  13
  -8   0  14-159.943 150.220   2
  -8   0  13 276.241 134.205   2
  -8   0  12-126.739 134.913   2
   8   0 -12-38.2436 113.992   5
  -8   0  11-222.168 133.753   2
   8   0 -11 190.099 128.826   5
  -8   0  10-56.6651 100.032   2
   8   0 -10-32.4866 120.541   5
  -8   0  10-16.9536 143.284   7
   8   0  -9 40.3501 126.114   5
  -8   0   9 88.3534 100.273   2
   8   0  -8 6567.72 474.371   5
  -8   0   8 7359.95 511.409   9
  -8   0   8 6131.26 470.665   7
   8   0  -7 10000.9 552.319   5
  -8   0   7 10253.9 591.126   9
  -8   0   7 9916.59 570.533   7
   8   0  -6 2153.49 246.714   5
  -8   0   6 2298.15 273.390   9
  -8   0   5 120.849 88.1835   9
   8   0  -5 136.378 89.2958   5
   8   0  -4 4660.66 328.006   5
  -8   0   4 4492.12 371.652   9
   8   0  -3 1423.22 175.228   5
  -8   0   3 1484.41 218.761   9
   8   0  -3 1224.09 194.935  13
  -8   0   3 1498.25 170.109  10
   8   0  -2 8349.25 491.790  13
  -8   0   2 8474.79 368.543   4
   8   0  -2 7820.01 379.702   5
  -8   0   2 7797.67 375.506  10
  -8   0   1 2992.85 235.710  10
   8   0  -1 2852.75 286.992  13
  -8   0   1 2967.68 203.215   4
   8   0  -1 2824.36 218.002   5
   8   0   0 28.2016 37.8693   5
   8   0   0 39.2806 75.5048  13
   8   0   1 474.862 91.2141   5
   8   0   1 362.398 120.416  13
   8   0   2 797.641 163.860  13
   8   0   3 986.732 200.322  13
   8   0   4 1613.85 267.377  13
   8   0   5 25.4878 110.974  13
   8   0   6 1840.64 297.005  13
  -8  -1  14 24.1961 112.450   2
  -8  -1  13 404.099 146.125   2
   8   1 -13 1062.82 246.983   5
  -8  -1  12 1280.65 236.197   2
   8   1 -12 1647.79 280.161   5
  -8  -1  11 39.1456 101.070   2
   8   1 -11 285.302 133.206   5
   8   1 -10-199.062 129.822   5
  -8  -1  10 127.093 133.411   7
   8   1 -10-123.374 94.8698   3
  -8  -1  10 30.7001 93.0838   2
   8   1  -9 697.390 187.859   5
  -8  -1   9 359.551 137.076   7
   8   1  -9 505.489 152.393   3
   8   1  -8-103.802 85.4092   5
  -8  -1   8-81.2652 147.217   7
  -8  -1   7-156.764 108.785   9
   8   1  -7-94.1444 84.4508   5
  -8  -1   7-20.5343 112.637   7
   8   1  -7 44.2391 88.7669   3
   8   1  -6 370.134 117.724   5
   8   1  -6 336.987 130.736   3
   8   1  -5 3040.68 285.172   5
  -8  -1   5 2911.00 310.066   9
   8   1  -5 3020.79 312.644   3
  -8  -1   4 2108.11 269.598   9
   8   1  -4 2200.69 271.214   3
   8   1  -4 1965.88 227.438   5
  -8  -1   3 10372.3 564.210   9
   8   1  -3 10592.6 584.998   3
   8   1  -3 9253.66 509.056  13
   8   1  -3 9676.69 472.901   5
  -8  -1   3 9439.19 382.053  10
  -8  -1   2 2784.86 210.786  10
  -8  -1   2 2684.33 289.335   9
   8   1  -2 2932.78 310.450   3
   8   1  -2 2651.86 278.698  13
  -8  -1   2 2511.21 188.800   4
   8   1  -2 2845.91 251.860   5
   8   1  -1 1324.06 212.834  13
   8   1  -1 1457.76 182.344   5
   8   1   0 1740.92 236.347  13
   8   1   0 1969.36 201.988   5
   8   1   1 15627.3 711.400  13
   8   1   1 14279.4 529.494   5
   8   1   2 721.901 173.757  13
   8   1   3 3668.79 370.258  13
   8   1   4 1780.02 272.422  13
   8   1   5 275.598 158.501  13
   8   1   6-63.9728 133.465  13
  -8  -2  14 209.473 135.760   2
  -8  -2  13 104.252 136.185   2
   8   2 -13 180.323 118.075   5
  -8  -2  12-57.1310 106.879   2
   8   2 -12 120.289 120.321   5
   8   2 -12 45.0591 108.134   3
  -8  -2  11 874.349 196.294   2
   8   2 -11 1262.19 246.336   5
   8   2 -11 1118.09 221.581   3
   8   2 -10 584.934 172.209   5
  -8  -2  10 697.454 218.894   7
   8   2 -10 541.721 167.673   3
   8   2  -9 1.24405 88.7011   5
  -8  -2   9 127.118 132.872   7
   8   2  -9 35.4941 100.829   3
   8   2  -8 3525.94 368.204   5
   8   2  -8 3465.89 356.333   3
  -8  -2   8 2996.35 335.804   7
  -8  -2   7 870.262 217.457   9
   8   2  -7 911.722 184.944   5
  -8  -2   7 739.297 192.222   7
   8   2  -7 1051.20 202.337   3
  -8  -2   6 2526.55 310.299   9
   8   2  -6 1900.19 277.927   3
  -8  -2   6 2135.71 264.358   7
   8   2  -6 2290.88 275.801   5
  -8  -2   5 4969.13 412.193   9
   8   2  -5 5829.41 450.978   3
   8   2  -5 5351.62 393.703   5
  -8  -2   4 533.252 163.233   9
   8   2  -4 427.289 127.833   5
   8   2  -4 337.838 119.789   3
  -8  -2   3 301.098 89.9170   9
   8   2  -3 371.357 121.665   5
   8   2  -3 443.619 130.488  13
   8   2  -3 320.096 115.769   3
  -8  -2   2 13440.3 646.641   9
   8   2  -2 13182.3 662.345   3
   8   2  -2 12608.3 624.852  13
   8   2  -2 13469.0 580.148   5
  -8  -2   1 2931.66 301.067   9
   8   2  -1 2258.59 279.006   3
   8   2  -1 2157.38 253.528  13
   8   2  -1 2243.83 240.275   5
  -8  -2   0 1614.92 232.320   9
   8   2   0 1397.49 181.411   5
   8   2   0 1476.68 229.592  13
   8   2   0 1705.15 233.224   3
   8   2   1 118.461 87.7002   5
   8   2   1 76.1624 83.7345  13
   8   2   2 169.337 107.331  13
   8   2   3 589.776 183.980  13
   8   2   4 199.165 134.422  13
   8   2   5 2515.66 343.666  13
  -8  -3  14 239.017 112.991   2
  -8  -3  13 164.515 132.028   2
   8   3 -13 192.844 115.927   3
  -8  -3  12 205.244 121.879   2
   8   3 -12-116.499 132.355   5
   8   3 -12 74.0683 92.8685   3
   8   3 -11 111.510 124.622   5
   8   3 -11 124.030 106.997   3
   8   3 -10 538.798 168.206   5
  -8  -3  10 811.178 214.259   7
   8   3 -10 404.274 162.515   3
   8   3  -9 661.951 180.847   5
  -8  -3   9 888.661 215.351   7
   8   3  -9 968.625 218.277   3
   8   3  -8 3540.64 379.167   5
   8   3  -8 3534.19 376.045   3
  -8  -3   8 3472.44 368.145   7
   8   3  -7 201.340 132.364   5
  -8  -3   7-109.106 103.974   7
   8   3  -7 110.398 99.9866   3
  -8  -3   6 168.072 118.835   9
   8   3  -6 176.476 98.0371   5
  -8  -3   6 207.138 131.008   7
   8   3  -6 412.849 134.455   3
  -8  -3   5 11710.5 649.545   9
   8   3  -5 11539.4 657.745   3
   8   3  -5 10959.1 615.886   5
  -8  -3   4 11474.3 633.674   9
   8   3  -4 11501.4 646.920   3
   8   3  -4 12146.7 616.630   5
  -8  -3   3 3265.29 330.983   9
   8   3  -3 2659.92 315.771   3
   8   3  -3 2847.41 298.927  13
   8   3  -3 2749.37 290.646   5
  -8  -3   2 887.836 194.167   9
   8   3  -2 716.825 150.791   5
   8   3  -2 1030.68 192.460  13
   8   3  -2 747.692 162.533   3
  -8  -3   1 1249.39 212.521   9
   8   3  -1 950.153 179.014   5
   8   3  -1 904.381 180.726  13
   8   3  -1 1002.01 199.206   3
  -8  -3   0 6043.40 434.376   9
   8   3   0 5615.68 441.412   3
   8   3   0 5342.36 428.023  13
   8   3   0 4727.76 368.431   5
  -8  -3  -1 1467.40 217.485   9
   8   3   1 1452.24 212.714   5
   8   3   1 1022.11 206.833  13
   8   3   1 1409.17 225.880   3
  -8  -3  -2 85.7748 78.5370   9
   8   3   2 67.9819 94.5871  13
   8   3   3-3.48724 92.0193  13
   8   3   4 699.292 197.984  13
  -8  -4  14-149.766 161.949   2
  -8  -4  13 76.7690 113.113   2
   8   4 -13 51.0703 109.176   3
   8   4 -12 247.909 132.115   5
   8   4 -12 67.4482 102.707   3
  -8  -4  12 317.087 153.883   2
   8   4 -11 233.825 119.091   5
   8   4 -11 470.981 152.669   3
   8   4 -10 80.6170 104.791   5
   8   4 -10 297.835 145.587   3
  -8  -4  10 134.862 147.518   7
   8   4  -9 781.609 212.921   5
   8   4  -9 637.542 173.640   3
  -8  -4   9 899.004 212.766   7
   8   4  -8 478.994 170.336   5
   8   4  -8 332.674 163.279   3
  -8  -4   8 185.758 116.343   7
   8   4  -7 750.449 182.807   5
   8   4  -7 1225.32 230.669   3
  -8  -4   7 829.478 195.761   7
   8   4  -6 1791.92 268.099   5
  -8  -4   6 2332.99 285.721   7
   8   4  -6 2348.59 309.442   3
   8   4  -5 460.625 140.431   5
   8   4  -5 458.124 140.693   3
  -8  -4   4 1263.07 239.985   9
   8   4  -4 1528.67 227.335   5
   8   4  -4 1193.64 223.650   3
  -8  -4   3 5325.75 427.839   9
   8   4  -3 5152.04 449.596   3
   8   4  -3 4946.43 390.158  13
   8   4  -3 5487.28 433.647   5
  -8  -4   2 4681.59 409.119   9
   8   4  -2 5041.20 432.952   3
   8   4  -2 5000.74 404.204  13
   8   4  -2 4726.08 404.540   5
  -8  -4   1 151.808 94.9117   9
   8   4  -1-33.7944 83.3569   5
   8   4  -1 169.617 82.3392   3
  -8  -4   0 341.901 132.214   9
   8   4   0 208.668 106.182   5
   8   4   0 333.654 135.596  13
   8   4   0 233.596 121.857   3
   8   4   1 494.697 135.255   5
   8   4   1 540.607 169.758  13
   8   4   1 776.904 187.721   3
   8   4   2 34.5607 92.8877  13
   8   4   2 161.188 110.176   3
   8   4   3 1510.48 268.059  13
   8   4   4 134.633 132.355  13
  -8  -5  13-97.5841 144.125   2
   8   5 -12 69.8512 102.697   3
   8   5 -11 325.395 185.517   5
   8   5 -11 241.622 137.968   3
   8   5 -10 4.65842 115.634   5
   8   5 -10 471.359 182.382   3
   8   5  -9 555.793 187.322   5
   8   5  -9 508.166 186.004   3
  -8  -5   9 403.153 154.939   7
   8   5  -8-13.5820 87.0158   5
   8   5  -8-175.285 134.772   3
  -8  -5   8 118.156 134.660   7
   8   5  -7 323.798 121.384   5
   8   5  -7 456.307 160.249   3
  -8  -5   7 598.236 179.214   7
   8   5  -6 3243.57 383.009   3
  -8  -5   6 2519.82 305.703   7
   8   5  -6 2818.19 354.235   5
   8   5  -5 496.764 156.970   5
   8   5  -5 504.127 159.580   3
  -8  -5   5 272.447 124.012   7
   8   5  -4-95.7939 102.836   5
   8   5  -4 118.333 113.249   3
   8   5  -3-81.8528 89.9123   5
   8   5  -3-81.1001 101.431  13
   8   5  -3 49.8408 77.5282   3
  -8  -5   2 1465.94 255.909   9
   8   5  -2 1300.62 241.830   5
   8   5  -2 1452.08 228.496  13
   8   5  -2 1211.13 235.461   3
  -8  -5   1 683.416 172.260   9
   8   5  -1 403.081 142.837   5
   8   5  -1 435.716 141.500  13
   8   5  -1 479.103 147.703   3
   8   5   0 422.190 145.886   5
   8   5   0 393.530 135.974  13
   8   5   0 357.991 138.587   3
   8   5   1 384.419 151.203  13
   8   5   1-109.278 97.0849   3
   8   5   2 383.034 153.970  13
   8   5   3-186.922 152.994  13
   8   6  -9 168.233 101.854   5
  -8  -6   9-48.3011 144.169   7
   8   6  -8 2054.61 329.682   5
   8   6  -8 2183.32 327.631   3
  -8  -6   8 1955.01 289.963   7
   8   6  -7-28.3411 116.407   5
   8   6  -7 139.423 114.427   3
  -8  -6   7-23.1502 123.898   7
   8   6  -6 110.477 115.996   5
   8   6  -6 47.3564 95.5450   3
   8   6  -5 57.9638 106.070   5
   8   6  -5-59.9330 108.501   3
  -8  -6   5 15.1284 84.2843   7
   8   6  -4 712.256 198.708   5
   8   6  -4 597.931 157.933   3
  -8  -6   4 548.238 165.589   7
   8   6  -3 929.523 220.210   5
   8   6  -3 1476.10 269.587   3
   8   6  -2 495.081 184.397   5
   8   6  -2 756.641 193.043   3
   8   6  -1 16.6688 89.4722   5
   8   6  -1-59.6286 118.658   3
   8   6   0 511.148 190.539   5
   8   6   0 659.940 171.597   3
   8   7  -7 92.6444 152.445   5
   8   7  -6 130.884 121.045   5
   8   7  -5-6.55732 101.046   5
   8   7  -4 59.5001 103.273   5
   8   7  -4 171.628 127.999   3
   8   7  -3 257.607 141.490   5
   8   7  -3-45.3367 117.362   3
   8   7  -2 272.424 156.985   5
   8   7  -2 204.273 114.497   3
   8   7  -1-302.485 168.476   5
   8   7  -1-739.539 206.487   3
   8   7   0-503.310 176.808   3
  -9  13   2 94.2288 116.270  14
  -9  12   5 113.776 119.552  14
  -9  12   4-56.1254 99.5697  14
  -9  12   3 1114.44 250.987   4
  -9  12   3 998.440 215.738  14
  -9  12   3 1256.93 265.223  12
  -9  12   2 346.341 144.738  10
  -9  12   2 500.950 191.015   4
  -9  12   2 552.682 181.445  14
  -9  12   2 417.367 170.008  12
  -9  12   1 15.3239 132.345  10
  -9  12   1 233.884 163.748   4
  -9  12   1 5.14043 105.207  12
  -9  12   0-6.60688 113.738  10
  -9  12   0 0.33779 123.244   4
  -9  12   0 43.2585 100.868   8
  -9  12   0 173.424 114.182  12
  -9  12  -1 43.8515 135.567  10
  -9  12  -1-109.642 114.064   8
  -9  12  -1-141.446 155.089  12
  -9  12  -2 244.178 134.901  10
  -9  12  -2 328.850 152.159   8
  -9  12  -2 82.8513 124.733  12
  -9  12  -3 746.980 215.447   8
  -9  12  -3 520.171 175.879  12
  -9  12  -3 692.806 192.120   1
  -9  11   7 143.439 138.826  14
  -9  11   6 59.7757 106.070   4
  -9  11   6 51.3493 84.7279  14
  -9  11   5 54.5329 127.355   4
  -9  11   5 190.759 135.581  14
  -9  11   5 349.864 160.282  12
  -9  11   4-23.8659 101.796   4
  -9  11   4 180.934 123.717  14
  -9  11   4 243.218 132.183  12
  -9  11   3-3.84033 104.223   4
  -9  11   3 3.58255 96.4814  14
  -9  11   3 313.128 154.124  12
  -9  11   2 210.701 135.537  10
  -9  11   2 349.834 160.807   4
  -9  11   2 121.468 97.8624  12
  -9  11   1 1040.17 224.179  10
  -9  11   1 943.466 240.003   4
  -9  11   1 722.906 166.094  12
  -9  11   0-35.4528 139.769  10
  -9  11   0 141.056 141.020   4
  -9  11   0 197.489 132.183   8
  -9  11   0-4.12880 84.3257  12
  -9  11  -1 297.124 149.590  10
  -9  11  -1 102.701 114.177   8
  -9  11  -1 56.2194 103.396  12
  -9  11  -2 237.615 138.580   8
  -9  11  -2 25.0240 90.8241  12
  -9  11  -3 231.504 124.901   8
  -9  11  -3 323.011 145.065  12
  -9  11  -3 156.364 107.451   1
  -9  11  -4-84.2956 93.9964   1
  -9  11  -4 167.428 138.720   8
  -9  11  -5 1368.05 278.270   8
  -9  11  -5 994.283 232.703   1
  -9  10   9-237.636 149.368  14
  -9  10   8 610.608 183.647  14
  -9  10   7 469.021 158.577  14
  -9  10   7 706.348 197.090  12
  -9  10   7 392.215 164.901   4
  -9  10   6 154.645 115.239  14
  -9  10   6 378.792 160.290  12
  -9  10   6 232.732 142.169   4
  -9  10   5 1484.61 271.851   4
  -9  10   5 1163.79 215.444  14
  -9  10   5 1414.24 257.823  12
  -9  10   4-56.4511 114.786   4
  -9  10   4-43.9340 79.2685  14
  -9  10   4 121.328 123.548  12
  -9  10   3 344.150 135.855   4
  -9  10   3 89.4081 87.8580  14
  -9  10   3 75.7060 115.378  12
  -9  10   2-80.6034 97.4140   4
  -9  10   2-53.8776 84.6067  12
  -9  10   2 55.5918 95.3842  10
  -9  10   1 1728.17 265.826  10
  -9  10   1 2109.45 306.926   4
  -9  10   1 1907.54 269.976   8
  -9  10   1 1481.48 243.444  12
  -9  10   0 143.111 99.8327  10
  -9  10   0 492.569 167.784   4
  -9  10   0 298.642 113.151   8
  -9  10   0 378.129 139.059  12
  -9  10  -1 377.350 164.142  10
  -9  10  -1 364.567 167.730   4
  -9  10  -1 461.113 153.376   8
  -9  10  -1 387.942 147.638  12
  -9  10  -2 421.025 172.699  10
  -9  10  -2 415.771 147.337   8
  -9  10  -2 375.032 145.900   1
  -9  10  -2 390.589 144.996  12
  -9  10  -3 202.558 121.530   1
  -9  10  -3 137.592 112.094   8
  -9  10  -4 2060.89 306.651   8
  -9  10  -4 1905.30 293.311   1
  -9  10  -5 44.0757 112.915   1
  -9  10  -5 85.6323 124.914   8
  -9  10  -6 2072.61 335.849   8
  -9  10  -6 2066.95 310.889   1
  -9   9  10 367.678 183.969  14
  -9   9   9-162.205 151.484  14
  -9   9   8 218.107 129.063  14
  -9   9   8 229.272 135.834   4
  -9   9   8 232.100 150.815  11
  -9   9   7 117.630 113.125  14
  -9   9   7 263.652 162.583   4
  -9   9   7 540.732 196.468  11
  -9   9   6 959.702 187.852  14
  -9   9   6 1239.87 232.926  12
  -9   9   6 1014.69 223.927   4
  -9   9   6 1180.40 247.146  11
  -9   9   5 939.145 183.830  14
  -9   9   5 956.627 200.013  12
  -9   9   5 1108.97 224.948  11
  -9   9   5 984.385 229.024   4
  -9   9   4 383.419 135.374   4
  -9   9   4 382.735 128.564  14
  -9   9   4 255.733 122.295  12
  -9   9   4 339.324 134.707  11
  -9   9   3 26.4085 107.220   4
  -9   9   3 251.628 99.6971  14
  -9   9   3 163.659 119.529  12
  -9   9   3 175.926 126.393  11
  -9   9   2 2042.93 283.837   4
  -9   9   2 1856.30 253.119   8
  -9   9   2 1622.29 241.235  12
  -9   9   2 1708.63 254.778  11
  -9   9   1 48.5646 89.2191  10
  -9   9   1-33.2696 123.577   4
  -9   9   1-62.6459 90.8464   8
  -9   9   1-105.950 101.345  12
  -9   9   1-77.5768 103.862  11
  -9   9   0 573.052 161.551  10
  -9   9   0 630.079 191.448   4
  -9   9   0 483.488 149.752   8
  -9   9   0 623.747 159.917  12
  -9   9  -1 1922.12 281.269  10
  -9   9  -1 2044.28 283.840   4
  -9   9  -1 1826.47 252.332   8
  -9   9  -1 2002.84 270.232  12
  -9   9  -1 2269.08 295.478   1
  -9   9  -2 218.998 119.233   1
  -9   9  -2 1.14263 113.041  10
  -9   9  -2 71.3314 81.2264   8
   9  -9   2 97.7130 67.3614  13
  -9   9  -2 108.751 112.594  12
  -9   9  -3-16.7950 106.528   8
  -9   9  -3-231.292 114.002   1
   9  -9   3-31.2656 65.9612  13
  -9   9  -4 1724.89 262.675   8
   9  -9   4 1541.20 230.359  13
  -9   9  -4 2012.13 304.625   1
  -9   9  -5 270.649 149.298   1
   9  -9   5 32.3157 64.3591  13
  -9   9  -6 32.3120 123.751   8
   9  -9   6 370.282 154.630  13
  -9   9  -6 236.965 142.606   1
  -9   8  11 373.423 159.905  14
  -9   8  10 47.2760 77.8936  14
  -9   8   9 493.038 161.144  14
  -9   8   9 998.433 231.239   4
  -9   8   9 1338.64 281.727  11
  -9   8   8-24.5542 85.2328  14
  -9   8   8 251.717 121.747   4
  -9   8   8 179.845 142.012  11
  -9   8   7 559.885 139.263  14
  -9   8   7 678.224 161.272   7
  -9   8   7 640.692 188.489   4
  -9   8   7 692.226 195.771  11
  -9   8   6 602.050 151.902  14
  -9   8   6 371.544 127.375   7
  -9   8   6 422.848 158.034  12
  -9   8   6 754.600 189.370   4
  -9   8   6 667.590 180.968  11
  -9   8   5 131.972 98.0550  14
  -9   8   5 148.349 87.4004   7
  -9   8   5 74.6041 75.7057  12
  -9   8   5 133.599 100.152  11
  -9   8   5 323.476 133.236   4
  -9   8   4 1368.37 198.985  14
  -9   8   4 1677.84 239.570  12
  -9   8   4 1803.21 249.738   2
  -9   8   4 1628.17 253.120  11
  -9   8   4 1827.61 276.529   4
  -9   8   3 11512.3 596.698   2
  -9   8   3 10281.1 524.260  14
  -9   8   3 10388.0 617.369   4
  -9   8   3 11894.6 609.231  12
  -9   8   3 12493.5 648.480  11
  -9   8   2 3331.31 313.303   2
  -9   8   2 3268.47 308.373   8
  -9   8   2 3129.56 309.400  12
  -9   8   2 3276.74 343.363   4
  -9   8   2 3012.11 318.694  11
  -9   8   1-28.4696 93.2843  10
  -9   8   1 170.509 140.891   4
  -9   8   1 133.561 90.1380   8
  -9   8   1 60.4185 78.1920   2
  -9   8   1 103.256 90.8808  12
  -9   8   1-28.2270 105.702  11
  -9   8   0 6292.98 380.947   2
  -9   8   0 6095.49 430.308   8
  -9   8   0 6447.64 436.551  12
  -9   8   0 6541.64 481.234   4
  -9   8   0 6110.06 465.606   1
  -9   8   0 5817.70 401.814  11
  -9   8   0 6749.23 484.701  10
  -9   8  -1 71.0047 98.4771  10
  -9   8  -1-30.6095 92.8371   4
  -9   8  -1 91.2195 81.5930   8
   9  -8   1 62.6310 86.2842  13
  -9   8  -1 32.9751 76.8451  12
  -9   8  -1 52.9899 104.934   1
  -9   8  -1 136.249 91.9869  11
  -9   8  -2 3968.78 409.111  10
  -9   8  -2 3369.37 355.643   1
  -9   8  -2 3157.55 334.524   8
   9  -8   2 2882.55 300.837  13
  -9   8  -2 3250.70 320.969  12
  -9   8  -3 107.865 80.4633   8
   9  -8   3 52.5835 93.2278  13
  -9   8  -3-99.8844 123.575   1
  -9   8  -4 69.8939 97.1111   8
  -9   8  -4 344.439 154.394   1
   9  -8   4 113.724 116.118  13
  -9   8  -5 1207.95 228.682   8
   9  -8   5 1154.49 212.195  13
  -9   8  -5 862.357 206.000   1
  -9   8  -6 2822.09 366.228   8
   9  -8   6 1983.90 283.840  13
  -9   8  -7 268.294 140.976   8
   9  -8   7 185.159 112.122  13
   9  -8   8 116.641 118.241  13
  -9   7  11 57.9708 90.8538  14
  -9   7  10 442.163 161.869  14
  -9   7  10 523.898 177.179  11
  -9   7   9 18.4850 81.7553  14
  -9   7   9 82.1281 96.3848   4
  -9   7   9 156.989 112.513   7
  -9   7   9-78.3363 141.975  11
  -9   7   8 1695.33 227.402   9
  -9   7   8 1692.12 242.413  14
  -9   7   8 1536.93 241.741   7
  -9   7   8 2002.46 301.649   4
  -9   7   8 2258.09 328.490  11
  -9   7   7 1158.82 197.970   9
  -9   7   7 943.180 172.269  14
  -9   7   7 1072.58 202.888   7
  -9   7   7 938.060 203.645   4
  -9   7   7 860.424 191.093  11
  -9   7   6-13.3737 64.6095  14
  -9   7   6 33.2613 82.2629   7
  -9   7   6-138.157 103.447   2
  -9   7   6 223.441 139.082   4
  -9   7   6-7.32737 96.6288  11
  -9   7   5 242.821 100.965  14
  -9   7   5 535.445 172.975   2
  -9   7   5 198.131 99.4832  12
  -9   7   5 317.764 138.219   4
  -9   7   5 178.429 109.563  11
  -9   7   4 3134.34 325.657   2
  -9   7   4 2997.23 262.107  14
  -9   7   4 3589.81 372.510   4
  -9   7   4 2853.14 283.964  12
  -9   7   4 3632.77 355.058  11
  -9   7   3 400.604 114.365   8
  -9   7   3 384.789 95.7175  14
  -9   7   3 311.002 122.491   2
  -9   7   3 691.988 157.547  12
  -9   7   3 529.911 167.699  11
  -9   7   3 611.031 178.650   4
  -9   7   2 797.340 165.156   4
  -9   7   2 527.615 119.490   8
  -9   7   2 654.593 144.375   2
  -9   7   2 712.130 144.735  12
  -9   7   2 625.199 144.725  11
  -9   7   1 365.518 112.859  10
  -9   7   1 411.009 132.856   4
  -9   7   1 330.944 114.279   2
  -9   7   1 503.094 115.628   8
  -9   7   1 561.849 130.361  12
  -9   7   1 173.749 100.220   1
  -9   7   1 425.859 125.388  11
  -9   7   0 671.288 186.894  10
  -9   7   0 774.264 175.387   4
  -9   7   0 795.797 142.439   2
  -9   7   0 705.715 151.246   8
   9  -7   0 698.405 168.578  13
  -9   7   0 856.466 145.726  12
  -9   7   0 615.718 143.649  11
  -9   7   0 1219.14 204.353   1
  -9   7  -1 11420.2 631.203  10
  -9   7  -1 10934.3 606.922   1
  -9   7  -1 11443.0 584.927   8
   9  -7   1 10494.4 559.664  13
  -9   7  -1 11445.4 548.842  12
  -9   7  -1 10924.6 598.868   4
  -9   7  -1 10935.4 491.338  11
  -9   7  -1 11342.3 494.114   2
  -9   7  -2 657.787 191.629  10
  -9   7  -2 399.542 127.319   8
   9  -7   2 446.843 130.819  13
  -9   7  -2 661.872 168.360   1
  -9   7  -3 216.060 120.611   1
  -9   7  -3-17.2758 110.951   8
   9  -7   3-21.3380 93.0732  13
  -9   7  -4 15.5565 98.9229   8
   9  -7   4 62.3465 75.2337  13
  -9   7  -4-19.3477 107.917   1
  -9   7  -5 0.58256 108.505   8
   9  -7   5 20.4213 108.932  13
  -9   7  -6 1003.44 222.591   8
   9  -7   6 987.675 207.158  13
  -9   7  -7 1175.53 254.862   8
   9  -7   7 567.048 171.585  13
   9  -7   8 1224.40 239.834  13
  -9   6  11 76.0901 111.149  11
  -9   6  10 309.021 113.168  14
  -9   6  10 259.997 129.921  11
  -9   6   9 1180.40 204.615   9
  -9   6   9 846.614 193.690  14
  -9   6   9 929.454 206.975   7
  -9   6   9 864.085 207.704  11
  -9   6   8 228.502 104.951   9
  -9   6   8 109.699 87.1336  14
  -9   6   8-21.2390 115.368   7
  -9   6   8-161.354 169.388   2
  -9   6   8 2.19137 111.193  11
  -9   6   7 243.444 114.266   9
  -9   6   7 290.709 94.8916  14
  -9   6   7 443.904 143.896   4
  -9   6   7 348.419 132.058   7
  -9   6   7 316.086 129.193   2
  -9   6   7 60.4090 110.438  11
  -9   6   6 137.449 69.3114  14
  -9   6   6 329.821 132.802   2
  -9   6   6 289.692 125.562   7
  -9   6   6 226.204 128.512   4
  -9   6   6 288.553 112.454  11
  -9   6   5 376.066 101.521  14
  -9   6   5 267.293 104.856   2
  -9   6   5 462.462 115.310  12
  -9   6   5 466.694 149.506   4
  -9   6   5 326.593 123.147  11
  -9   6   4 23313.2 669.894   8
  -9   6   4 20267.5 607.992  14
  -9   6   4 22204.9 864.391   4
  -9   6   4 22897.6 756.893  12
  -9   6   4 23875.7 872.481  11
  -9   6   4 23325.4 832.120   2
  -9   6   3 315.767 128.608   2
  -9   6   3 246.958 81.5245   8
  -9   6   3 313.334 80.0535  14
  -9   6   3 489.191 120.189  12
  -9   6   3 123.388 78.8484   4
  -9   6   2 2779.31 249.153   8
  -9   6   2 2547.09 281.532   4
  -9   6   2 2627.70 243.278  12
  -9   6   2 2794.80 276.872  11
  -9   6   2 2768.17 268.628   2
  -9   6   2 2538.79 278.214   1
  -9   6   1 13980.3 657.878   1
  -9   6   1 13364.7 554.007   8
   9  -6  -1 13644.7 622.669  13
  -9   6   1 13650.5 641.766   4
  -9   6   1 14073.9 555.329  12
  -9   6   1 14247.7 606.295   2
  -9   6   1 13677.4 589.553  11
  -9   6   1 14085.0 662.604  10
  -9   6   0 18456.7 761.511   1
  -9   6   0 20529.5 719.634   8
   9  -6   0 18728.9 746.120  13
  -9   6   0 19327.8 660.592  12
  -9   6   0 19100.8 755.199   4
  -9   6   0 19850.6 685.376  11
  -9   6   0 18998.9 780.695  10
  -9   6  -1 3257.68 339.479  10
  -9   6  -1 3023.29 289.930   8
  -9   6  -1 3213.63 334.953   1
   9  -6   1 2951.75 306.557  13
  -9   6  -1 2933.03 265.170  12
  -9   6  -1 3007.95 303.998   4
  -9   6  -1 2625.09 238.186  11
  -9   6  -2 15690.0 730.173  10
  -9   6  -2 15551.7 689.047   8
  -9   6  -2 14414.8 707.392   1
   9  -6   2 14753.4 678.210  13
  -9   6  -3 177.535 99.7320   8
   9  -6   3 152.929 105.343  13
  -9   6  -3 300.157 100.570   1
  -9   6  -4 343.757 127.986   8
   9  -6   4 383.607 147.266  13
  -9   6  -5 404.104 142.173   8
   9  -6   5 714.479 175.897  13
  -9   6  -6 46.5585 140.450   8
   9  -6   6-7.87428 105.046  13
  -9   6  -7 1305.75 258.827   8
   9  -6   7 1110.61 233.759  13
  -9   5  12 334.277 188.089  11
  -9   5  11 874.324 234.361  11
  -9   5  10-130.572 158.117   2
  -9   5  10-228.800 143.619  11
  -9   5   9 2666.92 307.103   9
  -9   5   9 2214.86 299.302   7
  -9   5   9 2537.36 344.933   2
  -9   5   9 2785.32 351.202  11
  -9   5   8 752.799 182.577   9
  -9   5   8 403.844 147.801   2
  -9   5   8 625.784 172.289   7
  -9   5   7 661.761 162.747   9
  -9   5   7 574.170 144.291   2
  -9   5   7 353.252 107.801   7
  -9   5   6 2185.86 270.157   9
  -9   5   6 2168.72 276.025   2
  -9   5   6 2069.33 277.938   4
  -9   5   5 5345.09 419.771   4
  -9   5   5 5328.67 355.290  12
  -9   5   5 5428.00 422.021   2
  -9   5   4-58.8567 108.651   2
  -9   5   4 35.7341 54.4408   8
  -9   5   4 32.0173 56.7206  12
  -9   5   4 99.0367 108.014   4
  -9   5   3 3114.26 292.113   1
  -9   5   3 3434.08 242.904   8
  -9   5   3 3569.44 327.469   4
  -9   5   3 3245.43 258.399  12
  -9   5   2 995.267 183.634   1
  -9   5   2 1040.31 144.600   8
  -9   5   2 952.366 140.667  12
  -9   5   2 899.542 175.371  10
  -9   5   2 833.137 160.313   4
  -9   5   1 5765.16 408.861   1
  -9   5   1 5576.80 342.883   8
   9  -5  -1 5013.56 394.520  13
  -9   5   1 5554.51 386.641   4
  -9   5   1 5599.37 327.162  12
  -9   5   1 5705.35 411.173  10
  -9   5   0 1378.94 216.556  10
  -9   5   0 1372.42 195.019   4
  -9   5   0 1639.43 203.417   8
   9  -5   0 1579.65 225.987  13
  -9   5   0 1358.68 165.185  12
  -9   5   0 1392.33 218.537   1
  -9   5  -1 247.837 132.729  10
  -9   5  -1 110.697 77.4159   4
  -9   5  -1 327.552 98.4341   8
   9  -5   1 99.0508 91.9925  13
  -9   5  -1 354.311 122.602   1
  -9   5  -2 4165.55 351.525   8
   9  -5   2 3936.58 359.025  13
  -9   5  -2 4281.48 383.923   1
  -9   5  -3 1527.76 240.681   8
   9  -5   3 1394.74 229.010  13
  -9   5  -4 102.533 106.635   8
   9  -5   4 44.2729 73.2632  13
  -9   5  -5 209.308 126.599   8
   9  -5   5 23.3044 102.303  13
  -9   5  -6 81.6745 80.8904   8
   9  -5   6-23.1035 121.163  13
  -9   5  -7 1126.32 234.335   8
   9  -5   7 1084.96 226.598  13
  -9   4  12 846.433 226.299  11
  -9   4  11-152.893 182.257   2
  -9   4  10 555.960 175.371   7
  -9   4  10 556.977 184.176   2
  -9   4   9 161.962 110.444   9
  -9   4   9 238.909 121.766   2
  -9   4   9 153.370 109.520   7
  -9   4   8 3354.70 357.644   2
  -9   4   8 3279.78 335.089   9
  -9   4   8 3276.34 348.727   7
  -9   4   7 1306.45 224.511   9
  -9   4   7 1097.58 208.438   2
  -9   4   7 1397.79 221.299   7
  -9   4   6 3485.01 340.400   9
  -9   4   6 3231.19 328.920   2
  -9   4   5 5179.99 394.294   4
  -9   4   5 4820.84 308.942  12
  -9   4   5 4858.81 393.834   2
  -9   4   5 4784.09 344.687   1
  -9   4   4-0.94161 50.8512  12
  -9   4   4 95.5531 95.6281   4
  -9   4   4 178.606 90.7868   1
  -9   4   3 5651.16 386.961   1
  -9   4   3 5447.41 282.362   8
  -9   4   3 5985.77 398.315   4
  -9   4   3 6020.96 311.103  12
  -9   4   2 8634.99 382.159   8
  -9   4   2 8950.44 499.499   1
   9  -4  -2 8569.65 502.099  13
  -9   4   2 9212.22 486.865   4
  -9   4   2 8947.53 367.732  12
  -9   4   2 9059.42 497.435  10
  -9   4   1 15310.9 545.904   8
  -9   4   1 15258.3 660.629   1
[truncated: 70,911 more chars]
