# Supplementary material for: Crystal structure analysis of ethyl 6-(4-meth­oxy­phen­yl)-1-methyl-4-methyl­sulfanyl-3-phenyl-1H-pyrazolo­[3,4-b]pyridine-5-carboxyl­ate
Source: Acta Crystallogr E Crystallogr Commun. 2020 Jul 7;76(Pt 8):1209–12. doi: 10.1107/S2056989020008841 (PMC7405588; doi:10.1107/S2056989020008841)
Supplement: Supplementary file 2 [file e-76-01209-Isup2.hkl]

data_I                                                                          
_shelx_title ' SIR92 run in space group P -1'                                   
_shelx_refln_list_code          4                                               
_shelx_F_calc_maximum      141.69                                               
_exptl_crystal_F_000       456.00                                               
_reflns_d_resolution_high  0.7290                                               
                                                                                
loop_                                                                           
 _space_group_symop_operation_xyz                                               
 'x, y, z'                                                                      
 '-x, -y, -z'                                                                   
                                                                                
_cell_length_a    10.1911                                                       
_cell_length_b    10.7274                                                       
_cell_length_c    11.7692                                                       
_cell_angle_alpha  98.550                                                       
_cell_angle_beta  105.632                                                       
_cell_angle_gamma 111.015                                                       
                                                                                
_shelx_F_squared_multiplier     1.000                                           
                                                                                
loop_                                                                           
 _refln_index_h                                                                 
 _refln_index_k                                                                 
 _refln_index_l                                                                 
 _refln_F_squared_calc                                                          
 _refln_F_squared_meas                                                          
 _refln_F_squared_sigma                                                         
 _refln_observed_status                                                         
   2   0   0       5318.59       5210.78        19.38 o                         
   3   0   0       2216.40       2178.91         7.55 o                         
   4   0   0          4.88          6.41         0.38 o                         
   5   0   0          6.72          6.62         0.50 o                         
   6   0   0         82.77         84.62         2.55 o                         
   7   0   0          0.04          0.64         0.48 o                         
   8   0   0          0.26          0.58         0.62 o                         
   9   0   0          4.94          3.46         2.14 o                         
  10   0   0         10.86          9.07         2.56 o                         
  11   0   0          0.36         -1.17         2.44 o                         
 -11   1   0         26.15         18.04         4.47 o                         
 -10   1   0         21.93         37.77         5.43 o                         
  -9   1   0         42.08         34.95         4.71 o                         
  -8   1   0          0.17          0.29         0.50 o                         
  -7   1   0         31.75         28.24         1.28 o                         
  -6   1   0         20.11         24.71         0.87 o                         
  -5   1   0        781.11        822.94         4.36 o                         
  -4   1   0        164.97        136.82         1.48 o                         
  -3   1   0       2213.60       2165.21         4.67 o                         
   2   1   0         33.15         34.18         2.15 o                         
   3   1   0        566.56        534.45         5.72 o                         
   4   1   0        654.38        708.61         4.34 o                         
   5   1   0        207.16        209.00         2.75 o                         
   6   1   0         21.19         21.05         0.96 o                         
   7   1   0         47.39         46.60         1.70 o                         
   8   1   0         43.24         34.31         2.80 o                         
   9   1   0          5.37          4.07         2.02 o                         
  10   1   0          4.60          5.35         1.75 o                         
  11   1   0          4.00          7.79         2.17 o                         
 -11   2   0          3.11          6.50         2.91 o                         
 -10   2   0          0.03          2.11         2.13 o                         
  -9   2   0         38.39         40.77         2.12 o                         
  -8   2   0         63.14         67.82         2.02 o                         
  -7   2   0        187.09        163.20         2.87 o                         
  -6   2   0        294.55        312.86         2.95 o                         
  -5   2   0        492.26        532.28         4.17 o                         
  -4   2   0        249.95        243.09         2.57 o                         
  -3   2   0         61.40         57.31         1.12 o                         
  -2   2   0       1551.60       1443.08        12.87 o                         
  -1   2   0        441.84        414.87         4.42 o                         
   0   2   0         50.29         54.17         2.04 o                         
   1   2   0        110.47        117.07         1.68 o                         
   2   2   0         15.26         16.78         0.93 o                         
   3   2   0        190.29        207.98         3.59 o                         
   4   2   0        362.51        390.10         6.79 o                         
   5   2   0        131.82        140.35         3.12 o                         
   6   2   0         40.76         37.61         1.58 o                         
   7   2   0        155.44        137.66         3.28 o                         
   8   2   0         26.38         28.05         1.97 o                         
   9   2   0          2.17          4.11         1.47 o                         
  10   2   0          5.65          3.39         1.64 o                         
  11   2   0          0.01          1.29         2.44 o                         
 -12   3   0          1.53          1.38         2.19 o                         
 -11   3   0          2.85          4.72         2.03 o                         
 -10   3   0        141.14        153.75         5.51 o                         
  -9   3   0         20.01         18.53         1.48 o                         
  -8   3   0        277.06        304.55         5.03 o                         
  -7   3   0        244.11        236.27         3.76 o                         
  -6   3   0       1567.57       1577.23        28.03 o                         
  -5   3   0          3.87          3.38         0.38 o                         
  -4   3   0        957.22        940.54         4.75 o                         
  -3   3   0         65.31         59.96         1.27 o                         
  -2   3   0        247.50        231.87         2.69 o                         
  -1   3   0       1805.05       1599.53        14.81 o                         
   0   3   0        259.65        251.54         3.20 o                         
   1   3   0        148.15        134.43         1.92 o                         
   2   3   0          0.10          0.08         0.25 o                         
   3   3   0         69.66         74.99         1.88 o                         
   4   3   0         70.83         64.10         1.80 o                         
   5   3   0         17.38         15.32         0.79 o                         
   6   3   0         62.02         62.15         2.20 o                         
   7   3   0         27.36         27.84         1.97 o                         
   8   3   0         88.46         98.81         4.19 o                         
   9   3   0         22.25         21.90         2.37 o                         
  10   3   0          1.20         -0.05         1.39 o                         
 -12   4   0          7.38          5.19         2.63 o                         
 -11   4   0         38.53         47.45         4.17 o                         
 -10   4   0         27.32         26.68         1.96 o                         
  -9   4   0          5.25          4.11         0.94 o                         
  -8   4   0        704.67        757.43         7.07 o                         
  -7   4   0        560.26        573.85         7.13 o                         
  -6   4   0         14.48         13.52         0.75 o                         
  -5   4   0       1075.42       1086.26         6.24 o                         
  -4   4   0        357.64        368.65         3.87 o                         
  -3   4   0        107.82        111.81         2.20 o                         
  -2   4   0        634.68        564.07         4.57 o                         
  -1   4   0         52.92         37.52         1.83 o                         
   0   4   0        928.65        951.44         9.04 o                         
   1   4   0          4.40         11.41         0.67 o                         
   2   4   0        129.27        126.29         2.95 o                         
   3   4   0          4.30          5.72         0.44 o                         
   4   4   0         80.42         81.23         2.27 o                         
   5   4   0        237.57        245.71         3.58 o                         
   6   4   0        201.39        203.63         4.23 o                         
   7   4   0          0.51         -0.81         0.81 o                         
   8   4   0          5.36          5.00         1.12 o                         
   9   4   0          0.05         -1.13         1.46 o                         
  10   4   0          0.05         -1.55         2.14 o                         
 -12   5   0         12.82         15.04         3.99 o                         
 -11   5   0          5.89          7.68         1.53 o                         
 -10   5   0         69.81         75.17         2.97 o                         
  -9   5   0         24.43         26.50         1.50 o                         
  -8   5   0         12.04         14.84         1.10 o                         
  -7   5   0        564.31        581.26         6.45 o                         
  -6   5   0          1.90          1.17         0.34 o                         
  -5   5   0        684.48        635.07        11.68 o                         
  -4   5   0       1894.02       2021.59        15.11 o                         
  -3   5   0        109.82         98.41         2.79 o                         
  -2   5   0         36.52         27.12         1.38 o                         
  -1   5   0        170.38        185.60         3.77 o                         
   0   5   0         88.78        104.36         3.39 o                         
   1   5   0        366.83        376.40         4.02 o                         
   2   5   0          2.12          1.74         0.38 o                         
   3   5   0        140.22        143.10         3.64 o                         
   4   5   0        158.26        167.19         4.02 o                         
   5   5   0         48.55         45.53         2.21 o                         
   6   5   0         18.52         22.65         1.55 o                         
   7   5   0         37.94         46.35         2.72 o                         
   8   5   0          7.30          7.13         1.47 o                         
   9   5   0          4.91          4.24         3.73 o                         
 -12   6   0          2.19          1.38         1.05 o                         
 -11   6   0         11.90         10.13         1.49 o                         
 -10   6   0          7.40          6.74         0.92 o                         
  -9   6   0        336.82        353.05         5.01 o                         
  -8   6   0         40.10         36.68         1.45 o                         
  -7   6   0        203.56        210.25         2.96 o                         
  -6   6   0         58.08         65.85         1.84 o                         
  -5   6   0        126.80        129.85         3.23 o                         
  -4   6   0         25.60         32.80         1.36 o                         
  -3   6   0         12.09         11.97         0.81 o                         
  -2   6   0        612.27        610.33         9.04 o                         
  -1   6   0         55.34         46.49         2.65 o                         
   0   6   0        909.64       1004.32        28.21 o                         
   1   6   0         23.60         23.26         0.86 o                         
   2   6   0          0.32         -0.42         0.42 o                         
   3   6   0         30.88         26.47         1.70 o                         
   4   6   0          0.41          0.38         0.80 o                         
   5   6   0         55.60         56.29         3.07 o                         
   6   6   0          3.22          4.28         1.23 o                         
   7   6   0          0.61         -1.31         1.67 o                         
   8   6   0         11.99         10.92         2.33 o                         
 -12   7   0         16.49         17.18         1.92 o                         
 -11   7   0          0.07         -0.88         1.04 o                         
 -10   7   0          4.14          3.54         0.68 o                         
  -9   7   0         14.75         14.63         1.04 o                         
  -8   7   0         20.37         20.41         1.22 o                         
  -7   7   0         26.31         20.67         1.28 o                         
  -6   7   0         54.11         46.80         2.30 o                         
  -5   7   0         48.18         43.66         2.58 o                         
  -4   7   0        132.57        128.62         4.07 o                         
  -3   7   0         75.33         63.70         2.05 o                         
  -2   7   0         74.55         83.51         3.63 o                         
  -1   7   0         75.95         85.36         5.79 o                         
   0   7   0        397.90        419.53         6.28 o                         
   1   7   0        133.31        146.27         3.33 o                         
   2   7   0          0.22          0.79         0.45 o                         
   3   7   0        237.09        249.56         5.50 o                         
   4   7   0         99.86        104.09         4.74 o                         
   5   7   0         34.24         37.17         2.67 o                         
   6   7   0          2.94          2.26         2.11 o                         
   7   7   0          0.17         -0.43         1.18 o                         
   8   7   0          0.30         -3.23         3.23 o                         
 -13   8   0          2.85          3.84         2.79 o                         
 -12   8   0         10.47         13.60         3.78 o                         
 -11   8   0          2.43          1.72         1.22 o                         
 -10   8   0          1.10          0.72         0.68 o                         
  -9   8   0        109.19        114.59         3.00 o                         
  -8   8   0          9.45          9.80         1.11 o                         
  -7   8   0        355.23        358.13         8.03 o                         
  -6   8   0        181.57        172.44         5.41 o                         
  -5   8   0        133.19        146.34         5.04 o                         
  -4   8   0        523.37        573.39        11.87 o                         
  -3   8   0        214.02        198.27         8.48 o                         
  -2   8   0          1.06          0.55         0.29 o                         
  -1   8   0          8.47         10.55         2.24 o                         
   0   8   0        167.58        176.49         5.39 o                         
   1   8   0        134.74        130.78         5.36 o                         
   2   8   0         13.39         10.89         1.83 o                         
   3   8   0         58.36         55.92         4.90 o                         
   4   8   0         21.64         25.15         4.08 o                         
   5   8   0          3.47          4.95         1.85 o                         
   6   8   0          2.12          1.45         3.49 o                         
   7   8   0          1.74          7.23         3.05 o                         
 -12   9   0         27.96         32.13         5.57 o                         
 -11   9   0          7.74          6.15         1.09 o                         
 -10   9   0         11.41         12.25         1.23 o                         
  -9   9   0          9.92         10.52         1.49 o                         
  -8   9   0         59.17         55.27         2.98 o                         
  -7   9   0          7.43          7.38         1.33 o                         
  -6   9   0         74.57         70.13         3.64 o                         
  -5   9   0          7.19          5.44         1.04 o                         
  -4   9   0        126.73        139.19         4.18 o                         
  -3   9   0          7.43          9.25         1.47 o                         
  -2   9   0         73.01         73.59         3.34 o                         
  -1   9   0          0.02         -0.15         0.83 o                         
   0   9   0          0.65         -1.50         1.50 o                         
   1   9   0         23.63         18.84         2.46 o                         
   2   9   0         40.79         38.87         3.39 o                         
   3   9   0         77.94         74.33         7.13 o                         
   4   9   0        101.72         99.84         6.25 o                         
   5   9   0          9.83          8.14         2.80 o                         
   6   9   0          5.14          9.51         3.44 o                         
 -11  10   0          0.44          2.25         1.07 o                         
 -10  10   0          2.01          1.41         0.93 o                         
  -9  10   0          6.50          5.55         1.13 o                         
  -8  10   0        141.60        155.11         5.12 o                         
  -7  10   0        163.48        170.46         8.38 o                         
  -6  10   0         64.77         71.45         3.35 o                         
  -5  10   0         29.79         34.88         2.34 o                         
  -4  10   0         10.39          9.81         1.66 o                         
  -3  10   0        119.49        117.02         4.59 o                         
  -2  10   0         33.11         29.27         2.25 o                         
  -1  10   0          8.33         10.38         2.15 o                         
   0  10   0         31.43         30.48         4.31 o                         
   1  10   0          1.78          2.10         1.45 o                         
   2  10   0          6.57          6.15         1.48 o                         
   3  10   0         18.86         20.61         4.19 o                         
   4  10   0          0.68          4.89         2.43 o                         
 -11  11   0          4.62          5.71         1.67 o                         
 -10  11   0         35.68         30.29         2.78 o                         
  -9  11   0          0.87          1.19         1.05 o                         
  -8  11   0         23.35         26.24         2.71 o                         
  -7  11   0         37.31         45.99         3.36 o                         
  -6  11   0          2.34          4.18         1.60 o                         
  -5  11   0          2.31          6.48         1.49 o                         
  -4  11   0         49.02         54.31         3.69 o                         
  -3  11   0         24.95         23.34         2.25 o                         
  -2  11   0          0.00         -1.19         1.42 o                         
  -1  11   0         29.48         29.48         3.36 o                         
   0  11   0          4.99          4.48         1.46 o                         
   1  11   0          0.09         -0.55         1.27 o                         
   2  11   0          0.02          4.89         2.39 o                         
   3  11   0         12.38         20.19         4.65 o                         
 -11  12   0         13.32          8.75         3.26 o                         
 -10  12   0          6.54          5.99         1.86 o                         
  -9  12   0          0.43          0.97         1.02 o                         
  -8  12   0          1.02          1.67         1.41 o                         
  -7  12   0          3.43          1.76         1.43 o                         
  -6  12   0          6.50          6.22         1.61 o                         
  -5  12   0         21.70         22.36         2.71 o                         
  -4  12   0         49.74         49.39         3.38 o                         
  -3  12   0         31.26         42.26         4.25 o                         
  -2  12   0          0.36          0.26         1.55 o                         
  -1  12   0          0.40          1.46         1.31 o                         
   0  12   0          0.57          3.31         1.31 o                         
   1  12   0          1.82          2.29         2.50 o                         
  -8  13   0          2.62          4.64         2.28 o                         
  -7  13   0         14.53         22.59         3.19 o                         
  -6  13   0          0.01         -1.16         1.16 o                         
  -5  13   0          4.44          2.05         2.35 o                         
  -4  13   0         31.04         28.98         3.66 o                         
  -3  13   0          4.54          4.67         1.84 o                         
  -2  13   0          8.07          8.39         2.19 o                         
  -1  13   0          0.89          3.92         2.27 o                         
   0  13   0          4.81          3.59         2.35 o                         
  -7  14   0          3.21          4.22         2.61 o                         
   7 -14   1          0.82          1.83         1.96 o                         
   0 -13   1          0.07          1.22         1.74 o                         
   1 -13   1          0.14         -1.51         2.31 o                         
   2 -13   1          0.05          1.98         4.32 o                         
   3 -13   1         15.45         16.23         2.95 o                         
   4 -13   1          0.04         -1.92         3.84 o                         
   5 -13   1         39.69         45.42         3.51 o                         
   6 -13   1          5.72          6.99         1.67 o                         
   7 -13   1          1.63          1.39         1.65 o                         
   8 -13   1         18.23         13.68         3.62 o                         
  -2 -12   1          9.24         15.16         4.17 o                         
  -1 -12   1          0.02         -1.72         1.72 o                         
   0 -12   1          0.93         -1.94         2.10 o                         
   1 -12   1          0.01          0.44         1.49 o                         
   2 -12   1          1.07          3.62         1.79 o                         
   3 -12   1          9.34         12.98         2.57 o                         
   4 -12   1         12.43          9.51         1.64 o                         
   5 -12   1          0.38         -0.35         1.15 o                         
   6 -12   1          0.04         -0.73         1.15 o                         
   7 -12   1         17.05         20.04         2.88 o                         
   8 -12   1         68.97         74.36         5.35 o                         
   9 -12   1          0.47         -1.25         1.39 o                         
  10 -12   1          2.36          3.47         2.03 o                         
  -3 -11   1         26.97         20.37         4.41 o                         
  -2 -11   1          4.44          1.01         2.82 o                         
  -1 -11   1          2.12          1.90         1.77 o                         
   0 -11   1         19.57         15.51         3.50 o                         
   1 -11   1          9.63         11.85         3.14 o                         
   2 -11   1          1.83          3.49         1.61 o                         
   3 -11   1         38.03         37.45         2.79 o                         
   4 -11   1          3.23          2.87         2.06 o                         
   5 -11   1         12.83         17.35         2.08 o                         
   6 -11   1          0.21         -0.41         1.06 o                         
   7 -11   1         12.87         13.94         2.48 o                         
   8 -11   1          0.31          1.69         1.27 o                         
   9 -11   1          2.88          2.49         1.24 o                         
  10 -11   1          7.69          6.22         1.25 o                         
  11 -11   1          6.11          5.96         1.75 o                         
  -4 -10   1          4.59          0.32         1.44 o                         
  -3 -10   1         12.78         16.37         3.07 o                         
  -2 -10   1          1.18          0.97         1.46 o                         
  -1 -10   1         13.96          8.88         2.38 o                         
   0 -10   1         15.87         12.66         2.92 o                         
   1 -10   1         21.56         26.15         4.09 o                         
   2 -10   1         24.26         25.86         2.11 o                         
   3 -10   1          4.69          3.02         1.70 o                         
   4 -10   1         58.68         67.91         5.43 o                         
   5 -10   1         21.35         23.27         2.24 o                         
   6 -10   1          1.72         -1.10         1.10 o                         
   7 -10   1          8.67          7.26         1.42 o                         
   8 -10   1         29.49         28.69         2.28 o                         
   9 -10   1          6.52          7.28         1.44 o                         
  10 -10   1         13.57         14.15         1.63 o                         
  11 -10   1          2.12          1.23         1.28 o                         
  -6  -9   1          0.07         -1.15         2.00 o                         
  -5  -9   1         49.53         54.76         7.26 o                         
  -4  -9   1         27.03         27.20         3.35 o                         
  -3  -9   1          3.05          1.71         0.96 o                         
  -2  -9   1          0.22          0.73         1.31 o                         
  -1  -9   1          3.73          3.52         1.64 o                         
   0  -9   1         23.77         26.89         2.05 o                         
   1  -9   1         56.18         63.94         3.37 o                         
   2  -9   1        102.74        108.16         4.70 o                         
   3  -9   1        228.48        242.06         6.20 o                         
   4  -9   1          0.02          0.75         0.92 o                         
   5  -9   1        104.52        100.81         3.69 o                         
   6  -9   1        246.29        266.43         6.10 o                         
   7  -9   1         33.07         34.82         2.31 o                         
   8  -9   1          3.07          6.12         1.36 o                         
   9  -9   1         34.36         36.69         2.25 o                         
  10  -9   1         17.81         16.59         1.66 o                         
  11  -9   1          0.15          2.29         1.49 o                         
  -7  -8   1          8.27         10.20         2.42 o                         
  -6  -8   1          2.68          1.89         2.33 o                         
  -5  -8   1          0.00          4.37         1.90 o                         
  -4  -8   1          9.05          9.11         2.09 o                         
  -3  -8   1         99.83         93.35         7.06 o                         
  -2  -8   1         24.03         22.67         3.25 o                         
  -1  -8   1         58.96         58.51         6.41 o                         
   0  -8   1         68.01         66.33         2.97 o                         
   1  -8   1        204.54        202.77         5.68 o                         
   2  -8   1        302.33        312.07         7.47 o                         
   3  -8   1         31.92         27.76         1.83 o                         
   4  -8   1         53.99         49.48         1.84 o                         
   5  -8   1         36.19         34.73         2.13 o                         
   6  -8   1          5.92          5.79         1.77 o                         
   7  -8   1          2.40          1.93         0.92 o                         
   8  -8   1          0.10         -0.23         0.60 o                         
   9  -8   1          1.16          1.09         0.61 o                         
  10  -8   1          4.54          4.74         0.94 o                         
  11  -8   1          0.03          0.80         1.03 o                         
  12  -8   1          6.78          6.50         2.95 o                         
  -8  -7   1          0.00         -3.99         3.99 o                         
  -7  -7   1          2.52          0.20         1.44 o                         
  -6  -7   1          1.64          3.16         1.56 o                         
  -5  -7   1         10.78          9.57         1.46 o                         
  -4  -7   1         76.83         77.92         2.83 o                         
  -3  -7   1          0.51          0.18         0.52 o                         
  -2  -7   1          6.13          6.32         0.81 o                         
  -1  -7   1          0.57          0.19         0.29 o                         
   0  -7   1          6.81          6.72         0.95 o                         
   1  -7   1          1.17          2.54         2.45 o                         
   2  -7   1        221.18        227.38         5.98 o                         
   3  -7   1        488.82        483.87         8.29 o                         
   4  -7   1          3.74          8.08         0.69 o                         
   5  -7   1        581.85        588.78         7.86 o                         
   6  -7   1        576.29        581.58         8.05 o                         
   7  -7   1         23.24         24.51         1.26 o                         
   8  -7   1         25.96         22.73         1.22 o                         
   9  -7   1        201.48        203.04         3.60 o                         
  10  -7   1          0.35         -0.38         0.71 o                         
  11  -7   1          1.47          1.26         1.29 o                         
  12  -7   1          0.78          0.49         1.34 o                         
  -8  -6   1          0.48         -0.29         1.30 o                         
  -7  -6   1         17.58         23.18         3.92 o                         
  -6  -6   1         10.67         13.22         1.78 o                         
  -5  -6   1         47.85         49.27         2.80 o                         
  -4  -6   1         44.14         47.89         2.17 o                         
  -3  -6   1          1.57          2.41         0.71 o                         
  -2  -6   1         38.06         37.76         1.35 o                         
  -1  -6   1          3.29          3.03         0.43 o                         
   0  -6   1        620.83        632.77        12.05 o                         
   1  -6   1        118.58        121.26         3.83 o                         
   2  -6   1        184.60        166.69         4.79 o                         
   3  -6   1        129.31        119.22         3.22 o                         
   4  -6   1        105.56        106.59         2.19 o                         
   5  -6   1        184.78        207.31         4.22 o                         
   6  -6   1        418.06        434.81         7.83 o                         
   7  -6   1         13.68         13.12         0.87 o                         
   8  -6   1        663.68        692.89         8.14 o                         
   9  -6   1         54.70         54.22         2.01 o                         
  10  -6   1          1.09          1.17         0.97 o                         
  11  -6   1         23.70         29.00         2.06 o                         
  12  -6   1          0.89          4.74         2.41 o                         
  -9  -5   1          1.33         -1.31         1.41 o                         
  -8  -5   1          6.67          9.19         1.37 o                         
  -7  -5   1          3.89          5.70         1.19 o                         
  -6  -5   1          1.84          2.33         0.72 o                         
  -5  -5   1          1.54          1.56         0.47 o                         
  -4  -5   1          3.41          3.44         0.64 o                         
  -3  -5   1          0.01         -0.23         0.34 o                         
  -2  -5   1         54.00         49.91         1.75 o                         
  -1  -5   1        116.02        125.60         1.61 o                         
   0  -5   1         18.12         19.80         1.11 o                         
   1  -5   1       1033.39       1024.95        10.23 o                         
   2  -5   1         89.59         96.39         2.11 o                         
   3  -5   1          7.02          9.91         0.61 o                         
   4  -5   1         22.97         32.58         1.14 o                         
   5  -5   1         11.92         13.75         0.78 o                         
   6  -5   1         56.81         66.84         1.41 o                         
   7  -5   1         23.30         21.34         1.14 o                         
   8  -5   1        339.24        349.43         6.06 o                         
   9  -5   1          4.08          3.94         0.92 o                         
  10  -5   1          0.03          0.22         0.75 o                         
  11  -5   1         20.66         27.05         3.11 o                         
  12  -5   1          5.95          7.68         2.61 o                         
 -10  -4   1          2.85          6.18         1.85 o                         
  -9  -4   1          0.00         -1.28         1.28 o                         
  -8  -4   1          2.67          1.71         1.12 o                         
  -7  -4   1         51.97         52.78         2.71 o                         
  -6  -4   1         51.02         48.66         2.17 o                         
  -5  -4   1        124.27        130.43         2.53 o                         
  -4  -4   1         21.95         26.36         1.17 o                         
  -3  -4   1         13.06         10.87         1.17 o                         
  -2  -4   1         60.55         92.87         1.93 o                         
  -1  -4   1       1650.01       1655.04        12.87 o                         
   0  -4   1        411.07        398.34         5.72 o                         
   1  -4   1        791.46        725.37         6.48 o                         
   2  -4   1        206.44        189.82         1.89 o                         
   3  -4   1        953.27       1008.17         5.99 o                         
   4  -4   1         27.04         26.15         1.10 o                         
   5  -4   1        596.59        585.39        11.41 o                         
   6  -4   1         11.03         13.79         0.84 o                         
   7  -4   1        255.04        259.29         4.03 o                         
   8  -4   1         33.82         31.63         1.77 o                         
   9  -4   1         79.51         76.25         3.71 o                         
  10  -4   1          0.19          0.14         0.85 o                         
  11  -4   1         12.31         13.24         3.68 o                         
 -11  -3   1          0.26         -1.30         2.31 o                         
 -10  -3   1          2.16          4.28         1.76 o                         
  -9  -3   1         23.21         21.73         1.98 o                         
  -8  -3   1         19.37         18.72         1.75 o                         
  -7  -3   1         47.05         49.22         2.55 o                         
  -6  -3   1        267.70        260.34         5.69 o                         
  -5  -3   1        148.18        144.46         3.04 o                         
  -4  -3   1        639.99        613.37        10.34 o                         
  -3  -3   1         45.74         51.22         1.40 o                         
  -2  -3   1       1447.91       1453.95         7.16 o                         
  -1  -3   1         33.81         26.70         1.40 o                         
   0  -3   1         94.73         79.63         1.35 o                         
   1  -3   1       1465.02       1347.48         9.42 o                         
   2  -3   1       1340.08       1304.06         5.51 o                         
   3  -3   1       1204.37       1226.10         5.37 o                         
   4  -3   1        137.69        136.32         2.38 o                         
   5  -3   1          0.04          0.96         0.25 o                         
   6  -3   1          1.94          1.50         0.41 o                         
   7  -3   1         19.18         21.48         1.11 o                         
   8  -3   1          2.48         -0.40         0.73 o                         
   9  -3   1          2.14          0.96         1.14 o                         
  10  -3   1         14.37         24.84         2.85 o                         
  11  -3   1         54.58         52.55         6.63 o                         
 -11  -2   1          0.04         -1.92         1.92 o                         
 -10  -2   1          0.13         -0.02         1.54 o                         
  -9  -2   1          0.01          0.95         1.49 o                         
  -8  -2   1         44.62         43.65         2.78 o                         
  -7  -2   1         10.41         10.71         1.17 o                         
  -6  -2   1          6.33          6.58         0.77 o                         
  -5  -2   1        472.18        489.02         5.08 o                         
  -4  -2   1        270.46        265.90         3.18 o                         
  -3  -2   1         42.03         41.16         1.07 o                         
  -2  -2   1        567.65        562.76         9.32 o                         
  -1  -2   1         88.25         64.80         1.70 o                         
   0  -2   1      17205.01      15430.47        30.50 o                         
   2  -2   1         94.92        110.37         1.71 o                         
   3  -2   1        119.85        135.42         1.70 o                         
   4  -2   1        276.58        306.16         2.85 o                         
   5  -2   1         43.33         45.60         1.14 o                         
   6  -2   1         84.89         73.44         3.12 o                         
   7  -2   1         40.07         38.84         1.16 o                         
   8  -2   1         50.79         55.52         2.70 o                         
   9  -2   1         39.45         41.00         5.38 o                         
  10  -2   1        147.00        148.16        10.33 o                         
  11  -2   1          0.88          2.46         1.97 o                         
 -11  -1   1          0.13         -0.34         1.73 o                         
 -10  -1   1          5.64          3.65         1.55 o                         
  -9  -1   1         47.14         47.95         2.98 o                         
  -8  -1   1         24.57         25.63         2.53 o                         
  -7  -1   1        253.66        265.40         4.59 o                         
  -6  -1   1        163.69        172.00         3.21 o                         
  -5  -1   1        806.48        847.60         6.32 o                         
  -4  -1   1        815.49        882.38         6.63 o                         
  -3  -1   1          0.03         -0.25         0.25 o                         
  -2  -1   1        474.17        442.19         7.13 o                         
   2  -1   1        436.36        453.02         4.98 o                         
   3  -1   1        563.56        524.62         3.54 o                         
   4  -1   1       1574.66       1693.88         7.22 o                         
   5  -1   1         62.11         66.97         1.35 o                         
   6  -1   1        300.97        282.34         3.34 o                         
   7  -1   1         56.42         55.49         1.94 o                         
   8  -1   1        201.82        209.56         7.37 o                         
   9  -1   1          5.40          3.14         1.85 o                         
  10  -1   1          5.75          5.77         2.29 o                         
  11  -1   1          5.50          3.40         2.80 o                         
 -11   0   1          8.97          4.23         1.68 o                         
 -10   0   1         69.94         63.92         6.92 o                         
  -9   0   1         28.28         28.36         2.57 o                         
  -8   0   1         61.93         53.24         2.10 o                         
  -7   0   1          5.24          4.34         0.66 o                         
  -6   0   1        106.92        120.65         2.27 o                         
  -5   0   1         30.78         25.29         1.08 o                         
  -4   0   1         20.43         26.04         0.83 o                         
  -3   0   1        184.32        196.32         2.12 o                         
   2   0   1       1227.72       1252.65         7.03 o                         
   3   0   1         37.91         30.74         0.71 o                         
   4   0   1       1506.72       1707.69        10.33 o                         
   5   0   1          6.49          7.94         0.46 o                         
   6   0   1         34.04         32.49         1.13 o                         
   7   0   1          0.01          0.35         0.52 o                         
   8   0   1          6.15          8.04         1.33 o                         
   9   0   1         86.99         82.42         7.46 o                         
  10   0   1         20.15         16.73         3.87 o                         
 -11   1   1         59.88         73.70         7.69 o                         
 -10   1   1         23.68         24.69         4.45 o                         
  -9   1   1         24.52         21.91         1.47 o                         
  -8   1   1         11.44         14.65         1.15 o                         
  -7   1   1         10.16         12.02         0.83 o                         
  -6   1   1       1354.09       1418.84         7.95 o                         
  -5   1   1         25.47         26.28         0.73 o                         
  -4   1   1       1134.53       1114.94         6.03 o                         
  -3   1   1        146.63        136.34         1.87 o                         
   1   1   1        659.90        625.45         8.12 o                         
   2   1   1         51.26         49.90         1.20 o                         
   3   1   1       1093.91       1165.51         5.79 o                         
   4   1   1        396.23        409.28         4.04 o                         
   5   1   1         24.33         23.15         1.26 o                         
   6   1   1        406.31        417.21         5.58 o                         
   7   1   1          4.71          3.94         0.72 o                         
   8   1   1        275.29        269.91        12.30 o                         
   9   1   1         31.59         32.37         4.74 o                         
  10   1   1          0.30         -1.37         2.32 o                         
  11   1   1          4.00          5.49         2.93 o                         
 -12   2   1          1.63          1.61         2.07 o                         
 -11   2   1          3.95          8.59         3.23 o                         
 -10   2   1         10.99         10.20         1.90 o                         
  -9   2   1         18.10         17.48         1.41 o                         
  -8   2   1          2.56          2.89         0.59 o                         
  -7   2   1        139.99        144.18         2.80 o                         
  -6   2   1         23.03         17.34         0.58 o                         
  -5   2   1         18.10         22.06         0.75 o                         
  -4   2   1        405.60        401.66         5.02 o                         
  -3   2   1        202.68        182.70         3.41 o                         
  -2   2   1       5769.45       5116.33        24.96 o                         
   0   2   1        930.29        860.55         8.01 o                         
   1   2   1         70.83         62.26         1.23 o                         
   2   2   1          5.11          3.54         0.69 o                         
   3   2   1          2.41          3.06         0.55 o                         
   4   2   1        175.38        193.10         3.29 o                         
   5   2   1        451.39        469.69         6.92 o                         
   6   2   1         55.70         50.57         2.14 o                         
   7   2   1         33.93         37.28         1.92 o                         
   8   2   1          2.21          1.77         1.11 o                         
   9   2   1         18.62         18.40         2.67 o                         
  10   2   1          4.89          2.67         1.45 o                         
 -12   3   1         35.46         30.42         5.36 o                         
 -11   3   1         25.13         24.29         8.86 o                         
 -10   3   1          2.40          3.36         1.28 o                         
  -9   3   1         71.60         73.17         2.58 o                         
  -8   3   1         59.14         62.08         1.89 o                         
  -7   3   1          1.07          0.51         0.23 o                         
  -6   3   1         94.26        133.53         2.45 o                         
  -5   3   1        637.11        650.76         5.85 o                         
  -4   3   1        666.22        681.29         6.17 o                         
  -3   3   1        943.80        909.65         9.02 o                         
  -2   3   1         26.95         38.35         1.49 o                         
  -1   3   1        672.53        637.35         7.09 o                         
   0   3   1        438.42        424.87         9.30 o                         
   1   3   1        240.34        254.86         3.73 o                         
   2   3   1          6.82         11.06         0.87 o                         
   3   3   1        144.38        125.06         2.43 o                         
   4   3   1          4.16          4.13         0.49 o                         
   5   3   1          0.03          0.87         0.53 o                         
   6   3   1        130.86        141.42         3.42 o                         
   7   3   1          1.58          2.91         0.80 o                         
   8   3   1         23.54         24.76         1.97 o                         
   9   3   1         21.36         23.07         3.00 o                         
  10   3   1         22.92         25.28         4.89 o                         
 -12   4   1          9.24          7.73         2.16 o                         
 -11   4   1          1.59         -0.12         1.28 o                         
 -10   4   1         48.49         44.84         2.20 o                         
  -9   4   1        281.12        281.94         4.42 o                         
  -8   4   1         45.75         46.88         1.76 o                         
  -7   4   1        362.27        366.40         4.11 o                         
  -6   4   1         88.82         99.57         2.24 o                         
  -5   4   1        730.51        714.73         8.01 o                         
  -4   4   1        703.04        712.66         6.29 o                         
  -3   4   1         51.60         47.25         1.74 o                         
  -2   4   1        611.87        636.76         8.29 o                         
  -1   4   1       1488.81       1439.32        15.83 o                         
   0   4   1          0.65          0.77         0.30 o                         
   1   4   1          3.84          2.92         1.20 o                         
   2   4   1        249.84        231.16         5.45 o                         
   3   4   1        136.53        149.41         3.68 o                         
   4   4   1         43.25         38.05         1.47 o                         
   5   4   1         84.00         80.73         2.28 o                         
   6   4   1         47.20         45.05         2.05 o                         
   7   4   1         16.47         17.58         1.66 o                         
   8   4   1         10.60         10.93         1.68 o                         
   9   4   1          0.65         -0.06         1.97 o                         
 -13   5   1          4.13          3.89         1.99 o                         
 -12   5   1          0.10         -0.04         2.27 o                         
 -11   5   1          2.21          0.04         0.98 o                         
 -10   5   1         16.38         15.33         1.48 o                         
  -9   5   1         96.97        101.25         2.79 o                         
  -8   5   1          0.01         -0.08         0.50 o                         
  -7   5   1         82.95         80.00         2.40 o                         
  -6   5   1         71.87         66.05         1.81 o                         
  -5   5   1        317.71        300.28         5.47 o                         
  -4   5   1        104.99        127.41         2.94 o                         
  -3   5   1        296.32        312.37         4.66 o                         
  -2   5   1         48.87         62.32         2.55 o                         
  -1   5   1         28.15         10.95         1.75 o                         
   0   5   1        333.07        368.49         4.85 o                         
   1   5   1          4.24          6.89         1.81 o                         
   2   5   1          5.58          7.12         1.21 o                         
   3   5   1         17.98         17.95         1.46 o                         
   4   5   1          3.91          6.14         0.82 o                         
   5   5   1         68.77         61.43         2.59 o                         
   6   5   1          0.21          0.61         0.63 o                         
   7   5   1          2.40          1.15         1.44 o                         
   8   5   1          0.30          1.53         4.51 o                         
   9   5   1          0.21         -0.09         1.70 o                         
 -13   6   1          8.55         10.81         3.57 o                         
 -12   6   1          0.02         -1.19         1.19 o                         
 -11   6   1          1.39         -0.04         1.07 o                         
 -10   6   1        159.87        168.26         3.58 o                         
  -9   6   1        236.50        252.52         3.92 o                         
  -8   6   1         78.75         71.11         2.27 o                         
  -7   6   1          9.62         11.11         0.87 o                         
  -6   6   1         35.25         32.44         1.76 o                         
  -5   6   1        158.19        175.65         4.66 o                         
  -4   6   1         21.21         23.70         1.37 o                         
  -3   6   1         48.69         59.47         2.02 o                         
  -2   6   1         17.66         21.25         1.58 o                         
  -1   6   1         47.68         41.66         2.54 o                         
   0   6   1          2.91          3.40         0.58 o                         
   1   6   1         76.49         76.00         2.77 o                         
   2   6   1          1.93          2.90         0.73 o                         
   3   6   1         84.67         88.90         3.29 o                         
   4   6   1        155.96        158.31         4.47 o                         
   5   6   1         15.23         13.57         1.98 o                         
   6   6   1         24.48         24.72         2.36 o                         
   7   6   1         14.64         13.66         1.87 o                         
 -13   7   1         11.34          9.83         2.64 o                         
 -12   7   1          1.44         -1.11         1.28 o                         
 -11   7   1        119.62        124.72         4.02 o                         
 -10   7   1          0.11          0.68         0.60 o                         
  -9   7   1          8.62          7.35         0.81 o                         
  -8   7   1         83.54         88.25         2.64 o                         
  -7   7   1        171.38        170.98         4.35 o                         
  -6   7   1        134.71        156.24         4.77 o                         
  -5   7   1         16.71         12.56         2.13 o                         
  -4   7   1          0.29          0.71         0.52 o                         
  -3   7   1         22.53         17.68         0.87 o                         
  -2   7   1        156.75        146.76         5.44 o                         
  -1   7   1        200.54        210.39         6.05 o                         
   0   7   1          0.01          0.00         0.48 o                         
   1   7   1        227.69        220.73         5.00 o                         
   2   7   1         15.86         17.16         1.56 o                         
   3   7   1        118.48        133.91         4.26 o                         
   4   7   1        377.32        414.87         9.84 o                         
   5   7   1         43.93         45.98         3.51 o                         
   6   7   1         58.68         65.79         5.02 o                         
   7   7   1          0.77          4.00         1.71 o                         
 -13   8   1          0.03          3.20         2.56 o                         
 -12   8   1          0.06         -0.35         1.30 o                         
 -11   8   1          9.01         10.98         1.91 o                         
 -10   8   1          3.54          4.59         0.75 o                         
  -9   8   1          0.42          1.18         0.71 o                         
  -8   8   1         12.45         11.28         1.13 o                         
  -7   8   1          9.59         11.22         1.61 o                         
  -6   8   1         53.09         54.73         3.84 o                         
  -5   8   1          1.54          2.04         0.80 o                         
  -4   8   1        120.27        124.27         3.33 o                         
  -3   8   1         27.98         29.27         1.59 o                         
  -2   8   1         53.39         51.32         2.82 o                         
  -1   8   1         14.33         17.07         2.20 o                         
   0   8   1          0.87          1.33         1.06 o                         
   1   8   1         20.05         18.53         1.58 o                         
   2   8   1          9.20          8.25         1.17 o                         
   3   8   1          7.55          7.99         1.69 o                         
   4   8   1         10.93         17.65         3.58 o                         
   5   8   1          0.47          4.47         2.12 o                         
   6   8   1          0.59         -1.17         1.59 o                         
 -12   9   1          3.20         -0.12         2.65 o                         
 -11   9   1          0.83         -0.93         0.93 o                         
 -10   9   1          4.56          5.60         1.10 o                         
  -9   9   1          0.44         -0.81         0.81 o                         
  -8   9   1         18.60         18.33         2.08 o                         
  -7   9   1          0.01         -0.61         1.70 o                         
  -6   9   1         17.68         14.06         2.21 o                         
  -5   9   1          2.56          2.33         1.07 o                         
  -4   9   1          7.21          6.16         1.33 o                         
  -3   9   1         49.02         43.74         2.87 o                         
  -2   9   1          1.48          1.85         0.93 o                         
  -1   9   1         50.78         47.76         3.70 o                         
   0   9   1         44.18         48.09         3.80 o                         
   1   9   1         11.39          9.57         2.24 o                         
   2   9   1         45.23         35.69         3.35 o                         
   3   9   1          0.02          0.62         1.60 o                         
   4   9   1          6.76         10.10         2.90 o                         
 -11  10   1          0.14         -0.97         1.03 o                         
 -10  10   1          1.57          2.54         1.14 o                         
  -9  10   1         35.77         32.86         2.45 o                         
  -8  10   1         96.02        104.09         4.93 o                         
  -7  10   1          3.38          2.08         2.08 o                         
  -6  10   1          3.45          2.47         1.76 o                         
  -5  10   1          2.04          1.37         1.06 o                         
  -4  10   1        221.45        249.21         7.08 o                         
  -3  10   1          0.14         -0.72         1.07 o                         
  -2  10   1          0.49         -1.27         2.25 o                         
  -1  10   1          0.02          0.31         1.13 o                         
   0  10   1          0.19          1.62         1.12 o                         
   1  10   1          7.98          1.26         1.28 o                         
   2  10   1          0.99          1.05         2.27 o                         
   3  10   1          4.70          2.32         1.93 o                         
   4  10   1          0.89          0.36         1.69 o                         
 -11  11   1          0.51          0.50         1.74 o                         
 -10  11   1          9.26          8.38         1.73 o                         
  -9  11   1         20.38         16.13         2.13 o                         
  -8  11   1          8.14          8.31         1.75 o                         
  -7  11   1         14.79         15.75         2.41 o                         
  -6  11   1         37.89         39.15         3.06 o                         
  -5  11   1         38.24         32.57         2.84 o                         
  -4  11   1         46.21         43.14         3.25 o                         
  -3  11   1         69.13         66.29         3.64 o                         
  -2  11   1         10.81         13.33         2.91 o                         
  -1  11   1         33.43         37.66         3.84 o                         
   0  11   1          6.53          4.35         1.40 o                         
   1  11   1          6.43          5.19         1.40 o                         
   2  11   1          4.73          8.01         2.98 o                         
   3  11   1          4.65          5.29         2.48 o                         
 -11  12   1          0.54          4.24         2.98 o                         
 -10  12   1          3.98          5.44         1.90 o                         
  -9  12   1          0.02          1.25         1.34 o                         
  -8  12   1          0.03         -1.33         1.33 o                         
  -7  12   1          9.39          7.11         2.73 o                         
  -6  12   1         50.53         59.86         3.86 o                         
  -5  12   1         25.13         25.87         2.60 o                         
  -4  12   1          0.02         -0.96         1.01 o                         
  -3  12   1          3.50          4.69         1.44 o                         
  -2  12   1          0.34          1.55         1.21 o                         
  -1  12   1         36.32         42.52         3.54 o                         
   0  12   1         13.22         14.66         2.12 o                         
   1  12   1          1.89          0.93         2.27 o                         
  -8  13   1          7.00          6.84         2.93 o                         
  -7  13   1          2.24          2.65         2.28 o                         
  -6  13   1         23.39         23.09         4.13 o                         
  -5  13   1         21.44         18.29         3.08 o                         
  -4  13   1         16.64         18.44         2.52 o                         
  -3  13   1          1.59          0.40         1.51 o                         
  -2  13   1          0.92         -2.74         2.74 o                         
  -1  13   1          0.45         -2.52         2.52 o                         
  -7  14   1          6.84          6.78         2.65 o                         
   4 -14   2          3.86          2.33         2.30 o                         
   5 -14   2         12.10         11.24         3.11 o                         
   7 -14   2          0.83          5.27         2.49 o                         
   0 -13   2          1.38          2.77         2.12 o                         
   1 -13   2          0.89         -1.28         2.38 o                         
   2 -13   2          8.94         10.75         1.98 o                         
   3 -13   2          3.88          3.29         1.30 o                         
   4 -13   2         10.16          8.16         2.99 o                         
   5 -13   2          0.84          1.06         0.96 o                         
   6 -13   2         24.16         33.62         3.11 o                         
   7 -13   2          0.45         -1.52         1.52 o                         
   8 -13   2          4.99          8.97         3.34 o                         
  -3 -12   2          3.43          6.59         3.16 o                         
  -2 -12   2          0.01         -0.13         1.70 o                         
  -1 -12   2          0.49          3.19         2.13 o                         
   0 -12   2          3.28          6.64         1.89 o                         
   1 -12   2         18.21         18.38         2.96 o                         
   2 -12   2         14.21         15.18         2.64 o                         
   3 -12   2          1.62          1.96         3.42 o                         
   4 -12   2          3.30          4.32         1.40 o                         
   5 -12   2         44.21         53.67         3.63 o                         
   6 -12   2          5.96          3.86         1.40 o                         
   7 -12   2          0.63          0.24         1.42 o                         
   8 -12   2          9.32          9.09         1.68 o                         
   9 -12   2          3.89          3.85         1.43 o                         
  10 -12   2          0.08          1.58         4.62 o                         
  -3 -11   2          6.99         10.33         3.36 o                         
  -2 -11   2          1.39          2.55         2.73 o                         
  -1 -11   2          0.53          0.12         1.33 o                         
   0 -11   2          6.26          6.84         1.92 o                         
   1 -11   2          7.14          3.48         2.27 o                         
   2 -11   2         55.79         54.59         4.45 o                         
   3 -11   2          0.09          0.76         1.26 o                         
   4 -11   2          0.34          1.38         0.97 o                         
   5 -11   2         11.48         10.19         1.73 o                         
   6 -11   2          0.43         -1.90         1.90 o                         
   7 -11   2          2.65          3.19         1.24 o                         
   8 -11   2         32.06         27.85         2.77 o                         
   9 -11   2          0.08          1.99         1.94 o                         
  10 -11   2          0.31         -0.56         1.01 o                         
  11 -11   2          0.84          1.04         1.70 o                         
  -4 -10   2         23.37         27.73         3.52 o                         
  -3 -10   2         14.98         11.42         2.35 o                         
  -2 -10   2         25.81         29.61         3.33 o                         
  -1 -10   2         93.39        107.74         5.99 o                         
   0 -10   2          4.45          3.18         1.81 o                         
   1 -10   2         61.99         54.31         5.85 o                         
   2 -10   2          0.01          1.19         2.40 o                         
   3 -10   2        161.50        173.59         5.56 o                         
   4 -10   2         60.58         60.28         3.43 o                         
   5 -10   2          6.38          7.31         1.51 o                         
   6 -10   2         67.37         62.04         3.64 o                         
   7 -10   2          5.69          6.23         1.64 o                         
   8 -10   2         17.46         18.95         2.22 o                         
   9 -10   2          4.71          7.30         1.38 o                         
  10 -10   2          0.72         -0.62         0.96 o                         
  11 -10   2         34.36         43.05         5.94 o                         
  -5  -9   2          0.73          1.97         2.28 o                         
  -4  -9   2         61.51         50.81         4.34 o                         
  -3  -9   2          5.56          6.96         2.90 o                         
  -2  -9   2         15.10         17.01         4.13 o                         
  -1  -9   2         63.27         72.13         6.08 o                         
   0  -9   2         17.97         17.43         3.06 o                         
   1  -9   2          0.82          0.05         1.28 o                         
   2  -9   2         24.59         20.29         2.22 o                         
   3  -9   2          6.04          7.33         1.26 o                         
   4  -9   2         70.92         65.70         3.38 o                         
   5  -9   2          0.00         -0.78         0.96 o                         
   6  -9   2          0.70         -0.10         0.90 o                         
   7  -9   2         36.45         39.83         2.91 o                         
   8  -9   2         39.00         34.98         2.30 o                         
   9  -9   2          1.52          1.76         0.75 o                         
  10  -9   2          0.14          1.34         0.86 o                         
  11  -9   2          2.19          2.28         0.95 o                         
  12  -9   2          0.00         -2.05         2.35 o                         
  -7  -8   2         10.25          5.50         1.88 o                         
  -6  -8   2         13.74         14.17         4.09 o                         
  -5  -8   2         11.38         12.00         2.23 o                         
  -4  -8   2          0.00          0.50         0.96 o                         
  -3  -8   2         25.08         23.34         2.50 o                         
  -2  -8   2         41.68         49.01         3.60 o                         
  -1  -8   2        113.37        125.09         7.27 o                         
   0  -8   2          9.16         17.66         2.89 o                         
   1  -8   2          2.61          1.59         1.26 o                         
   2  -8   2         76.74         68.91         3.89 o                         
   3  -8   2         62.95         61.49         2.32 o                         
   4  -8   2         44.19         45.37         2.71 o                         
   5  -8   2         89.58        105.26         4.14 o                         
   6  -8   2        104.16         97.76         3.01 o                         
   7  -8   2        126.55        119.60         3.86 o                         
   8  -8   2        237.71        248.24         5.94 o                         
   9  -8   2         63.53         60.08         2.77 o                         
  10  -8   2         32.01         36.15         2.56 o                         
  11  -8   2         12.04         14.58         2.75 o                         
  12  -8   2          1.01         -2.48         2.48 o                         
  -8  -7   2          0.44          4.25         1.69 o                         
  -7  -7   2         47.00         51.18         4.67 o                         
  -6  -7   2          9.34          5.35         2.44 o                         
  -5  -7   2         43.33         45.00         3.65 o                         
  -4  -7   2         14.04         19.44         1.37 o                         
  -3  -7   2          5.27          5.06         0.72 o                         
  -2  -7   2         61.99         61.77         2.28 o                         
  -1  -7   2         35.05         33.35         3.52 o                         
   0  -7   2          3.42          3.05         1.42 o                         
   1  -7   2        183.07        168.13         4.99 o                         
   2  -7   2         13.47         12.88         1.53 o                         
   3  -7   2        139.53        125.60         3.49 o                         
   4  -7   2        277.77        297.80         7.70 o                         
   5  -7   2         28.82         29.21         1.54 o                         
   6  -7   2         51.26         52.49         1.59 o                         
   7  -7   2         27.48         27.48         1.35 o                         
   8  -7   2        175.37        179.50         3.23 o                         
   9  -7   2          6.70          9.67         1.35 o                         
  10  -7   2         12.06         16.76         1.81 o                         
  11  -7   2          7.67          3.27         1.33 o                         
  12  -7   2         14.25         15.85         3.50 o                         
  -9  -6   2          0.11          0.05         1.57 o                         
  -8  -6   2         14.31         11.69         2.43 o                         
  -7  -6   2          1.82          1.92         0.92 o                         
  -6  -6   2         11.90         16.15         2.22 o                         
  -5  -6   2        109.97        110.30         4.04 o                         
  -4  -6   2         83.01         69.85         3.09 o                         
  -3  -6   2          0.29          0.80         0.44 o                         
  -2  -6   2        114.75        119.34         2.55 o                         
  -1  -6   2          0.60          0.77         0.84 o                         
   0  -6   2         19.58         16.97         2.41 o                         
   1  -6   2        118.79        121.67         2.72 o                         
   2  -6   2         73.11         60.46         3.01 o                         
   3  -6   2        204.57        227.28         4.33 o                         
   4  -6   2          6.85          3.72         0.63 o                         
   5  -6   2          9.69          7.58         0.58 o                         
   6  -6   2         34.63         32.18         1.06 o                         
   7  -6   2          2.26          2.50         0.60 o                         
   8  -6   2        201.09        211.09         4.04 o                         
   9  -6   2        251.24        275.80         6.39 o                         
  10  -6   2         42.36         44.04         3.20 o                         
  11  -6   2         16.29         16.28         4.11 o                         
  -9  -5   2         25.73         21.79         2.16 o                         
  -8  -5   2         25.64         24.89         2.19 o                         
  -7  -5   2         10.61          9.36         1.35 o                         
  -6  -5   2         44.50         41.20         2.19 o                         
  -5  -5   2          3.29          2.64         0.83 o                         
  -4  -5   2         61.23         60.68         2.59 o                         
  -3  -5   2         53.12         55.23         2.53 o                         
  -2  -5   2        130.30        151.78         2.77 o                         
  -1  -5   2          0.14          0.39         0.52 o                         
   0  -5   2         75.67         68.50         4.28 o                         
   1  -5   2          6.24         11.86         1.26 o                         
   2  -5   2        652.46        643.01        12.52 o                         
   3  -5   2        150.55        161.05         4.41 o                         
   4  -5   2         41.51         24.52         0.89 o                         
   5  -5   2        178.56        176.03         3.85 o                         
   6  -5   2        245.01        247.05         4.33 o                         
   7  -5   2        477.97        517.38        12.38 o                         
   8  -5   2          0.07         -0.48         0.62 o                         
   9  -5   2         67.14         75.32         3.84 o                         
  10  -5   2          0.49         -0.16         1.14 o                         
  11  -5   2         25.62         34.13         3.63 o                         
 -10  -4   2          0.61          0.47         2.16 o                         
  -9  -4   2         13.07         11.33         1.59 o                         
  -8  -4   2         89.49         88.76         3.76 o                         
  -7  -4   2          2.54          1.29         1.08 o                         
  -6  -4   2         21.19         24.55         1.47 o                         
  -5  -4   2        125.50        126.44         3.30 o                         
  -4  -4   2        133.14        137.08         4.70 o                         
  -3  -4   2         16.68         17.53         0.99 o                         
  -2  -4   2         39.63         46.83         1.22 o                         
  -1  -4   2        559.98        583.17         4.87 o                         
   0  -4   2       1130.67       1166.40        10.08 o                         
   1  -4   2        606.32        651.15         5.86 o                         
   2  -4   2        126.32        122.99         2.21 o                         
   3  -4   2         79.38         72.90         1.37 o                         
   4  -4   2        383.79        451.35         5.00 o                         
   5  -4   2          0.47          0.11         0.37 o                         
   6  -4   2        295.96        299.75         4.71 o                         
   7  -4   2        170.03        186.63         4.71 o                         
   8  -4   2          0.71         -1.02         1.02 o                         
   9  -4   2          0.61         -0.69         1.21 o                         
  10  -4   2          2.95          3.64         1.22 o                         
  11  -4   2          2.77          3.05         2.10 o                         
 -11  -3   2         14.58         12.08         3.27 o                         
 -10  -3   2          2.01          0.58         1.27 o                         
  -9  -3   2          0.02         -0.18         1.17 o                         
  -8  -3   2         15.25         15.32         1.57 o                         
  -7  -3   2        280.44        291.73         6.10 o                         
  -6  -3   2         48.97         42.82         1.73 o                         
  -5  -3   2        191.58        219.60         4.85 o                         
  -4  -3   2        816.82        855.73        14.41 o                         
  -3  -3   2        141.51        144.81         2.35 o                         
  -2  -3   2        343.81        304.99         4.57 o                         
  -1  -3   2       3519.60       3407.10        14.04 o                         
   0  -3   2        780.33        718.38        13.19 o                         
   1  -3   2       5429.33       5219.19        20.31 o                         
   2  -3   2        110.27        109.77         1.81 o                         
   3  -3   2        148.54        147.77         2.77 o                         
   4  -3   2        130.27        146.79         2.17 o                         
   5  -3   2        233.40        245.23         3.09 o                         
   6  -3   2        297.97        313.05         7.63 o                         
   7  -3   2         35.51         35.40         3.53 o                         
   8  -3   2         65.35         59.88         3.88 o                         
   9  -3   2         62.21         77.84         4.69 o                         
  10  -3   2         10.52         10.63         1.95 o                         
  11  -3   2          1.12          1.44         1.77 o                         
 -11  -2   2          1.61         -1.72         1.72 o                         
 -10  -2   2         18.66         20.54         2.91 o                         
  -9  -2   2          7.58          7.67         1.14 o                         
  -8  -2   2        233.03        240.77         5.71 o                         
  -7  -2   2         28.06         22.74         1.67 o                         
  -6  -2   2          0.37          0.57         0.37 o                         
  -5  -2   2         77.43         69.19         1.44 o                         
  -4  -2   2        408.73        393.46         5.22 o                         
  -3  -2   2        639.22        635.89         6.01 o                         
  -2  -2   2       1372.51       1345.82         6.99 o                         
  -1  -2   2      20076.70      18193.08        49.23 o                         
   2  -2   2       1571.45       1495.29         6.89 o                         
   3  -2   2        983.71       1012.57         4.74 o                         
   4  -2   2       1197.40       1335.17         6.65 o                         
   5  -2   2        214.47        196.98         3.53 o                         
   6  -2   2          1.65          0.98         0.42 o                         
   7  -2   2          4.09          4.66         0.83 o                         
   8  -2   2         80.16         81.72         4.68 o                         
   9  -2   2         43.07         39.88         3.46 o                         
  10  -2   2          5.02          4.54         2.04 o                         
  11  -2   2          3.12          3.02         2.04 o                         
 -11  -1   2         24.33         25.14         3.33 o                         
 -10  -1   2          0.46          1.86         1.64 o                         
  -9  -1   2          8.37          5.98         1.28 o                         
  -8  -1   2         49.58         49.51         1.81 o                         
  -7  -1   2         30.21         28.59         1.30 o                         
  -6  -1   2         53.12         60.50         1.71 o                         
  -5  -1   2         61.40         62.01         1.78 o                         
  -4  -1   2         14.13         10.57         0.86 o                         
  -3  -1   2         79.05         86.12         1.84 o                         
  -2  -1   2         61.27         77.47         2.50 o                         
  -1  -1   2       4916.99       4590.86        16.73 o                         
   0  -1   2        484.30        485.97         4.79 o                         
   2  -1   2        334.56        314.88         4.09 o                         
   3  -1   2        719.95        736.14         4.29 o                         
   4  -1   2         87.43        100.60         1.69 o                         
   5  -1   2        762.03        805.42         7.20 o                         
   6  -1   2         30.49         30.21         1.06 o                         
   7  -1   2         26.53         29.61         1.68 o                         
   8  -1   2        444.29        382.79        15.04 o                         
   9  -1   2          1.63          4.18         2.33 o                         
  10  -1   2          0.78         -1.80         2.90 o                         
 -12   0   2          2.07          3.91         2.39 o                         
 -11   0   2          1.83          1.56         1.28 o                         
 -10   0   2          0.41          1.50         1.73 o                         
  -9   0   2        105.08        105.47         3.90 o                         
  -8   0   2        140.82        147.85         3.61 o                         
  -7   0   2         11.89         11.90         0.89 o                         
  -6   0   2         89.62         81.77         2.29 o                         
  -5   0   2        369.41        378.26         4.19 o                         
  -4   0   2         16.38         12.03         0.78 o                         
  -3   0   2       3195.00       3001.53        21.49 o                         
  -2   0   2        591.36        563.29         6.11 o                         
   1   0   2        342.91        328.71         3.94 o                         
   2   0   2       1162.61       1154.96        14.43 o                         
   3   0   2        878.93        981.24         6.51 o                         
   4   0   2          9.21         17.12         0.85 o                         
   5   0   2         24.76         18.31         1.13 o                         
   6   0   2         83.31         82.34         1.95 o                         
   7   0   2        191.99        195.56         4.40 o                         
   8   0   2         19.41         14.56         2.99 o                         
   9   0   2         57.53         53.19         6.23 o                         
  10   0   2         33.87         25.05         4.82 o                         
 -12   1   2         21.09         19.77         3.18 o                         
 -11   1   2         65.97         75.45         7.74 o                         
 -10   1   2          1.33          2.39         1.27 o                         
  -9   1   2        285.07        313.55         5.59 o                         
  -8   1   2        197.50        202.07         3.60 o                         
  -7   1   2        168.33        176.77         2.74 o                         
  -6   1   2         31.01         40.16         1.01 o                         
  -5   1   2        155.77        149.97         1.99 o                         
  -4   1   2        107.38        115.32         1.42 o                         
  -3   1   2        349.80        368.46         5.85 o                         
  -2   1   2       3197.22       3011.97        17.03 o                         
   1   1   2          1.99          1.28         0.90 o                         
   2   1   2       1533.24       1641.26         8.29 o                         
   3   1   2        487.19        527.09         5.24 o                         
   4   1   2        386.19        383.43         4.31 o                         
   5   1   2          7.48         12.47         1.25 o                         
   6   1   2         77.15         64.58         2.01 o                         
   7   1   2          6.30          4.77         0.87 o                         
   8   1   2         11.02         13.18         3.17 o                         
   9   1   2          4.79          7.69         2.88 o                         
  10   1   2          0.45          0.37         2.23 o                         
 -12   2   2          8.63         19.34         4.47 o                         
 -11   2   2         79.83         92.97         5.48 o                         
 -10   2   2         33.36         43.10         2.75 o                         
  -9   2   2        377.10        386.74         5.26 o                         
  -8   2   2        591.32        600.11         8.37 o                         
  -7   2   2         65.71         63.40         1.56 o                         
  -6   2   2       1142.27       1137.37        13.99 o                         
  -5   2   2        460.09        461.17         3.40 o                         
  -4   2   2         48.50         46.37         1.75 o                         
  -3   2   2        397.36        401.09         5.32 o                         
  -2   2   2       1431.16       1466.09        15.06 o                         
  -1   2   2       1232.42       1174.39         6.22 o                         
   0   2   2         59.46         57.11         1.69 o                         
   1   2   2         57.54         62.14         3.57 o                         
   2   2   2        411.86        440.97         7.02 o                         
   3   2   2        276.89        326.15         5.16 o                         
   4   2   2          6.88          5.29         0.65 o                         
   5   2   2        118.24        121.04         3.73 o                         
   6   2   2         74.50         72.85         3.08 o                         
   7   2   2          0.35         -0.33         0.55 o                         
   8   2   2          1.19          3.09         1.96 o                         
   9   2   2          9.42         13.41         3.38 o                         
 -12   3   2         15.79         16.98         2.63 o                         
 -11   3   2          4.60          5.68         1.38 o                         
 -10   3   2          0.00         -0.97         0.97 o                         
  -9   3   2         64.83         67.20         2.41 o                         
  -8   3   2        473.81        429.22        14.62 o                         
  -7   3   2          1.34          1.61         0.29 o                         
  -6   3   2        240.86        244.18         2.92 o                         
  -5   3   2        336.38        371.04         8.40 o                         
  -4   3   2       1585.10       1745.44        18.28 o                         
  -3   3   2          0.66          0.10         0.34 o                         
  -2   3   2        743.88        721.50         5.21 o                         
  -1   3   2         58.96         47.91         1.83 o                         
   0   3   2         47.42         47.19         1.61 o                         
   1   3   2         73.53         73.69         1.55 o                         
   2   3   2          1.86          0.20         0.41 o                         
   3   3   2        121.01        120.97         6.90 o                         
   4   3   2        153.02        159.44         3.37 o                         
   5   3   2        601.22        612.39         8.86 o                         
   6   3   2         34.61         32.85         1.91 o                         
   7   3   2          6.17          5.69         0.98 o                         
   8   3   2          3.60          1.42         1.10 o                         
   9   3   2          0.44          1.89         1.50 o                         
 -12   4   2          3.18          1.51         1.31 o                         
 -11   4   2         12.76         11.83         1.48 o                         
 -10   4   2          0.04         -0.68         0.93 o                         
  -9   4   2        158.39        162.17         3.31 o                         
  -8   4   2         88.61         99.85         2.01 o                         
  -7   4   2        580.67        608.91        10.78 o                         
  -6   4   2         30.17         28.04         1.37 o                         
  -5   4   2       1384.93       1506.15        18.35 o                         
  -4   4   2        140.43        180.05         6.70 o                         
  -3   4   2        397.75        395.67        10.17 o                         
  -2   4   2        328.12        316.54         4.11 o                         
  -1   4   2        434.24        444.01         6.80 o                         
   0   4   2       1368.77       1410.20        11.86 o                         
   1   4   2        158.11        163.31         3.61 o                         
   2   4   2        288.32        287.73         5.28 o                         
   3   4   2         76.05         69.43         2.56 o                         
   4   4   2        503.56        519.18         6.31 o                         
   5   4   2          8.05          8.30         1.01 o                         
   6   4   2          2.32          1.66         0.87 o                         
   7   4   2          1.10          0.77         0.81 o                         
   8   4   2          0.88          1.69         1.30 o                         
   9   4   2          6.78          7.56         2.99 o                         
 -13   5   2         31.49         41.82         5.89 o                         
 -12   5   2          3.22          2.71         1.06 o                         
 -11   5   2         37.88         42.56         3.05 o                         
 -10   5   2          7.37          4.21         1.07 o                         
  -9   5   2         18.81         17.40         1.29 o                         
  -8   5   2        148.34        157.98         4.40 o                         
  -7   5   2         12.81          9.38         0.99 o                         
  -6   5   2          8.53         13.35         1.13 o                         
  -5   5   2         65.29         62.69         2.30 o                         
  -4   5   2          1.10          0.46         0.82 o                         
  -3   5   2        187.98        218.84         6.16 o                         
  -2   5   2         72.84         78.52         3.45 o                         
  -1   5   2       1788.44       1979.68        19.81 o                         
   0   5   2        680.56        704.91         9.18 o                         
   1   5   2         33.26         33.19         1.85 o                         
   2   5   2        555.38        547.69         9.69 o                         
   3   5   2        144.65        130.90         5.02 o                         
   4   5   2         95.56         88.71         3.29 o                         
   5   5   2         74.05         74.10         2.85 o                         
   6   5   2          6.00          5.97         1.24 o                         
   7   5   2          0.01         -1.42         1.90 o                         
   8   5   2          2.31          6.99         2.81 o                         
 -13   6   2          4.62          6.90         2.01 o                         
 -12   6   2          3.02         -0.13         1.17 o                         
 -11   6   2         16.98         16.86         2.07 o                         
 -10   6   2          2.55          4.26         0.66 o                         
  -9   6   2         43.87         48.98         1.97 o                         
  -8   6   2         49.15         49.91         2.14 o                         
  -7   6   2        212.70        221.65         4.79 o                         
  -6   6   2          5.54          4.44         0.90 o                         
  -5   6   2        438.27        494.34         7.96 o                         
  -4   6   2        316.27        339.12        18.99 o                         
  -3   6   2        336.89        316.89         5.99 o                         
  -2   6   2          8.06          4.53         0.94 o                         
  -1   6   2        954.09       1008.86        16.12 o                         
   0   6   2        244.54        257.92         6.12 o                         
   1   6   2          2.86         -1.32         1.32 o                         
   2   6   2          8.19         10.21         1.47 o                         
   3   6   2          0.68         -0.21         1.02 o                         
   4   6   2         14.30         12.70         1.40 o                         
   5   6   2         13.53         10.90         1.46 o                         
   6   6   2          5.80          6.68         1.60 o                         
   7   6   2          2.18          3.22         1.62 o                         
 -13   7   2          8.80         18.43         4.21 o                         
 -12   7   2          4.27          5.87         1.23 o                         
 -11   7   2         30.62         30.30         2.04 o                         
 -10   7   2         50.77         51.87         2.07 o                         
  -9   7   2         10.02         12.01         1.15 o                         
  -8   7   2         13.81         12.58         1.13 o                         
  -7   7   2         85.56         88.44         3.22 o                         
  -6   7   2          8.58         10.26         1.46 o                         
  -5   7   2         97.65         94.43         4.53 o                         
  -4   7   2        274.93        292.29         4.68 o                         
  -3   7   2          3.63          3.39         0.74 o                         
  -2   7   2        302.65        296.43         7.47 o                         
  -1   7   2          4.24          2.99         0.54 o                         
   0   7   2          2.34          1.46         0.84 o                         
   1   7   2          3.77          2.02         1.47 o                         
   2   7   2        239.67        242.30         5.87 o                         
   3   7   2        250.29        244.91         6.10 o                         
   4   7   2         52.94         51.89         3.78 o                         
   5   7   2          1.83          1.69         1.06 o                         
   6   7   2          6.09          2.63         2.46 o                         
   7   7   2          0.01          3.32         2.65 o                         
 -13   8   2          5.32          5.55         3.06 o                         
 -12   8   2          5.45          5.25         2.31 o                         
 -11   8   2         29.53         27.02         1.77 o                         
 -10   8   2          4.55          4.28         0.81 o                         
  -9   8   2         63.27         58.53         2.59 o                         
  -8   8   2        401.72        427.88         8.93 o                         
  -7   8   2        279.65        298.73        12.24 o                         
  -6   8   2          0.31          0.93         1.16 o                         
  -5   8   2        201.46        199.80         5.44 o                         
  -4   8   2          0.02          1.15         0.58 o                         
  -3   8   2         50.05         47.44         2.80 o                         
  -2   8   2         88.19         96.23         3.39 o                         
  -1   8   2         66.89         62.97         2.74 o                         
   0   8   2         29.91         35.76         2.58 o                         
   1   8   2        130.10        127.11         4.32 o                         
   2   8   2          1.33          1.51         0.81 o                         
   3   8   2          2.91          4.44         1.28 o                         
   4   8   2         13.44         14.07         3.23 o                         
   6   8   2          0.26          0.73         1.65 o                         
 -12   9   2          3.62          3.96         2.31 o                         
 -11   9   2          3.25          3.62         1.17 o                         
 -10   9   2          8.56         13.70         1.33 o                         
  -9   9   2         32.42         32.93         2.34 o                         
  -8   9   2         75.81         78.13         8.87 o                         
  -7   9   2         20.75         21.39         2.62 o                         
  -6   9   2         34.91         36.46         3.28 o                         
  -5   9   2         26.23         30.26         3.10 o                         
  -4   9   2        212.34        223.40         6.42 o                         
  -3   9   2         31.18         29.20         2.33 o                         
  -2   9   2         89.76         90.89         3.51 o                         
  -1   9   2         30.53         28.27         3.03 o                         
   0   9   2          1.03          1.50         1.02 o                         
   1   9   2          8.77          8.85         1.50 o                         
   2   9   2          0.14          0.62         1.98 o                         
   3   9   2          0.05          1.79         2.10 o                         
   4   9   2          4.90          8.40         3.11 o                         
 -11  10   2         20.44         18.43         2.00 o                         
 -10  10   2          0.37         -0.25         1.04 o                         
  -9  10   2          0.20         -0.49         0.97 o                         
  -8  10   2         67.94         72.47         5.15 o                         
  -7  10   2          2.49          2.67         1.46 o                         
  -6  10   2         31.96         35.74         3.54 o                         
  -5  10   2        191.23        216.15         6.81 o                         
  -4  10   2        132.64        141.74         6.80 o                         
  -3  10   2          0.10         -0.49         0.91 o                         
  -2  10   2          1.93          1.19         1.06 o                         
  -1  10   2         25.32         26.39         4.37 o                         
   0  10   2          2.98          2.50         1.24 o                         
   1  10   2          5.65          2.99         1.07 o                         
   2  10   2          2.51          5.19         2.50 o                         
   3  10   2          0.14         -0.22         1.97 o                         
 -11  11   2         17.92         15.01         3.72 o                         
 -10  11   2          1.13          0.75         0.74 o                         
  -9  11   2          3.57          3.81         1.30 o                         
  -8  11   2         30.29         36.00         4.12 o                         
  -7  11   2         13.61         16.64         2.71 o                         
  -6  11   2         23.20         25.11         3.84 o                         
  -5  11   2        208.72        220.01         7.23 o                         
  -4  11   2         23.51         22.04         2.07 o                         
  -3  11   2          7.73          8.44         2.06 o                         
  -2  11   2         13.05         12.23         1.87 o                         
  -1  11   2          6.66          7.53         1.63 o                         
   0  11   2          9.01         13.57         1.98 o                         
   1  11   2          2.86         -0.72         1.07 o                         
   2  11   2          1.07          4.56         2.01 o                         
 -10  12   2          3.55          2.86         1.29 o                         
  -9  12   2          7.83          8.16         1.54 o                         
  -8  12   2          0.12         -1.85         2.08 o                         
  -7  12   2          1.41          2.80         1.64 o                         
  -6  12   2          2.05          1.99         1.64 o                         
  -5  12   2          6.45          5.02         1.77 o                         
  -4  12   2          1.14          0.22         1.13 o                         
  -3  12   2          1.36          1.83         1.29 o                         
  -2  12   2          2.39          2.69         1.45 o                         
  -1  12   2          4.47         -0.05         1.94 o                         
   0  12   2          6.48          5.88         1.85 o                         
   1  12   2          2.75          5.88         2.50 o                         
  -9  13   2          1.70          1.72         2.12 o                         
  -8  13   2          3.00         -0.66         2.92 o                         
  -7  13   2          1.68          1.65         1.62 o                         
  -6  13   2          0.40          1.55         1.21 o                         
  -5  13   2         12.94         13.56         3.67 o                         
  -4  13   2         27.09         27.76         5.13 o                         
  -7  14   2          1.04          0.49         2.28 o                         
   4 -14   3          0.48          3.53         2.50 o                         
   0 -13   3          2.17          0.65         2.16 o                         
   1 -13   3          0.37          1.10         1.62 o                         
   2 -13   3          1.15          1.05         1.75 o                         
   3 -13   3          3.13          1.39         1.22 o                         
   4 -13   3          0.01         -0.43         1.06 o                         
   5 -13   3          7.63          8.88         1.80 o                         
   6 -13   3          0.04         -1.83         2.37 o                         
   7 -13   3          8.35          9.46         2.83 o                         
  -3 -12   3          4.81          6.29         3.00 o                         
  -1 -12   3         14.48         15.81         4.57 o                         
   0 -12   3         13.80         14.46         2.65 o                         
   1 -12   3          4.29          6.75         1.88 o                         
   2 -12   3         12.10         11.52         1.79 o                         
   3 -12   3          6.67          6.12         1.29 o                         
   4 -12   3          2.28          3.24         1.22 o                         
   5 -12   3          4.07          2.85         1.26 o                         
   6 -12   3          2.34          4.44         1.51 o                         
   7 -12   3          8.47          6.02         1.38 o                         
   8 -12   3         10.41         12.96         2.60 o                         
   9 -12   3         11.35         11.92         2.03 o                         
  -2 -11   3          0.37         -1.33         1.46 o                         
  -1 -11   3         11.01          7.80         1.80 o                         
   0 -11   3         35.71         44.61         4.18 o                         
   1 -11   3          0.87         -0.43         1.23 o                         
   2 -11   3          0.64         -0.02         1.21 o                         
   3 -11   3          2.11          1.82         1.10 o                         
   4 -11   3          4.98          4.25         1.41 o                         
   5 -11   3         14.20         11.67         1.49 o                         
   6 -11   3          9.70         11.38         1.56 o                         
   7 -11   3          5.74          8.66         1.46 o                         
   8 -11   3          2.49          2.20         1.19 o                         
   9 -11   3          5.07          4.17         1.30 o                         
  10 -11   3          0.04          0.38         3.25 o                         
  -4 -10   3          1.20         -0.63         2.11 o                         
  -3 -10   3          1.43         -0.08         2.16 o                         
  -2 -10   3         13.59         11.70         2.15 o                         
  -1 -10   3         18.58         18.63         2.69 o                         
   0 -10   3         22.36         23.18         2.80 o                         
   1 -10   3          0.00         -0.70         1.72 o                         
   2 -10   3         33.60         36.26         3.45 o                         
   3 -10   3        142.34        136.22         5.26 o                         
   4 -10   3         34.57         35.32         2.27 o                         
   5 -10   3          2.25          2.91         0.92 o                         
   6 -10   3         23.80         23.37         2.33 o                         
   7 -10   3         17.45         13.77         2.17 o                         
   8 -10   3          2.47          2.99         1.19 o                         
   9 -10   3          0.15          3.08         1.50 o                         
  10 -10   3         16.72         19.33         2.98 o                         
  11 -10   3          0.86          2.31         2.28 o                         
  -6  -9   3          8.72          8.36         3.62 o                         
  -5  -9   3          0.53          3.84         2.76 o                         
  -4  -9   3          9.25         10.34         3.46 o                         
  -3  -9   3          0.33          0.56         1.02 o                         
  -2  -9   3         18.59         17.62         2.57 o                         
  -1  -9   3          3.98          5.20         1.40 o                         
   0  -9   3          4.76          4.80         1.40 o                         
   1  -9   3        300.22        328.94        17.02 o                         
   2  -9   3         26.58         30.01         2.95 o                         
   3  -9   3          8.48         13.00         1.47 o                         
   4  -9   3        120.68        127.08         3.97 o                         
   5  -9   3        452.58        490.01         7.07 o                         
   6  -9   3         63.09         53.81         2.04 o                         
   7  -9   3        113.51        113.28         3.93 o                         
   8  -9   3         24.76         26.52         1.91 o                         
   9  -9   3          0.11         -1.13         1.13 o                         
  10  -9   3          0.07         -0.03         1.04 o                         
  11  -9   3          6.73          4.26         2.44 o                         
  -7  -8   3         12.32         13.25         4.70 o                         
  -6  -8   3         11.72         11.70         3.56 o                         
  -5  -8   3         16.35         19.58         2.73 o                         
  -4  -8   3         15.72         16.08         3.47 o                         
  -3  -8   3          0.59          1.07         2.76 o                         
  -2  -8   3          7.39          6.81         1.53 o                         
  -1  -8   3          5.83          7.47         1.50 o                         
   0  -8   3         48.60         39.19         3.13 o                         
   1  -8   3          1.67          1.73         0.59 o                         
   2  -8   3         14.19         13.31         1.96 o                         
   3  -8   3          0.05          0.46         0.45 o                         
   4  -8   3         71.01         79.54         2.31 o                         
   5  -8   3        179.58        185.04         3.48 o                         
   6  -8   3         39.73         35.48         1.75 o                         
   7  -8   3        226.97        239.44         9.21 o                         
   8  -8   3        315.89        333.62         6.27 o                         
   9  -8   3          0.91          0.64         1.00 o                         
  10  -8   3         31.32         31.50         2.87 o                         
  11  -8   3          6.20          3.64         1.16 o                         
  -8  -7   3          1.04          1.68         2.76 o                         
  -7  -7   3          7.85          7.93         2.03 o                         
  -6  -7   3          1.55         -1.10         2.09 o                         
  -5  -7   3          1.52          1.47         1.01 o                         
  -4  -7   3          0.80          0.44         0.61 o                         
  -3  -7   3         98.68         85.80         3.22 o                         
  -2  -7   3         54.99         67.51         3.81 o                         
  -1  -7   3          0.06          0.32         0.80 o                         
   0  -7   3        232.38        254.63         7.19 o                         
   1  -7   3          0.37          0.63         0.82 o                         
   2  -7   3         62.56         64.15         3.52 o                         
   3  -7   3        200.52        200.17         3.51 o                         
   4  -7   3         19.60         20.97         1.13 o                         
   5  -7   3         65.84         59.85         1.88 o                         
   6  -7   3         38.21         36.91         1.27 o                         
   7  -7   3        259.94        263.98         6.74 o                         
   8  -7   3         74.35         76.62         3.83 o                         
   9  -7   3          0.87          0.92         1.31 o                         
  10  -7   3         11.75         13.70         1.93 o                         
  11  -7   3          3.60          4.22         1.89 o                         
  -9  -6   3         10.16         15.26         3.92 o                         
  -8  -6   3         20.45         22.10         4.99 o                         
  -7  -6   3         15.12         17.97         2.11 o                         
  -6  -6   3         16.48         15.13         2.09 o                         
  -5  -6   3          4.47          3.78         0.96 o                         
  -4  -6   3        178.93        158.13         4.24 o                         
  -3  -6   3        133.36        129.52         3.75 o                         
  -2  -6   3          1.66          2.63         1.03 o                         
  -1  -6   3         38.11         57.44         3.21 o                         
   0  -6   3        104.86         90.55         2.77 o                         
   1  -6   3        272.49        266.61         6.73 o                         
   2  -6   3         89.39         97.37         2.36 o                         
   3  -6   3          5.81         12.48         0.84 o                         
   4  -6   3        397.98        395.06         6.12 o                         
   5  -6   3         42.60         40.67         1.18 o                         
   6  -6   3        167.98        165.89         4.07 o                         
   7  -6   3        301.30        324.91         7.26 o                         
   8  -6   3         10.73          9.90         1.50 o                         
   9  -6   3          8.73          3.85         1.07 o                         
  10  -6   3         16.75         20.71         2.75 o                         
  11  -6   3          2.69          6.28         1.87 o                         
  -9  -5   3          8.90          5.75         1.27 o                         
  -8  -5   3          0.36         -0.57         0.93 o                         
  -7  -5   3         47.68         46.73         3.07 o                         
  -6  -5   3         21.71         20.95         1.58 o                         
  -5  -5   3          0.01          1.95         2.06 o                         
  -4  -5   3         45.39         42.63         2.19 o                         
  -3  -5   3        116.97        107.08         3.12 o                         
  -2  -5   3        612.44        664.79         8.71 o                         
  -1  -5   3        159.36        144.21         7.88 o                         
   0  -5   3        382.42        348.61         6.43 o                         
   1  -5   3        110.12        110.73         2.11 o                         
   2  -5   3        347.33        371.76         6.25 o                         
   3  -5   3        635.74        667.45         7.65 o                         
   4  -5   3        356.82        328.32         6.98 o                         
   5  -5   3          2.78          3.70         0.45 o                         
   6  -5   3        489.15        475.72        11.79 o                         
   7  -5   3        356.70        357.44         5.62 o                         
   8  -5   3          0.01          1.27         0.95 o                         
   9  -5   3         21.46         26.67         3.03 o                         
  10  -5   3         17.27         17.69         3.07 o                         
  11  -5   3          0.24          0.44         1.30 o                         
 -10  -4   3          4.32          4.43         1.34 o                         
  -9  -4   3          0.00          0.07         0.95 o                         
  -8  -4   3         98.42         95.31         3.87 o                         
  -7  -4   3          3.24          2.31         0.81 o                         
  -6  -4   3        110.60        114.17         3.03 o                         
  -5  -4   3         98.61         97.16         3.58 o                         
  -4  -4   3          7.11          8.01         1.21 o                         
  -3  -4   3        214.66        209.20         4.67 o                         
  -2  -4   3         95.72         97.01         2.02 o                         
  -1  -4   3       1282.28       1331.17         7.49 o                         
   0  -4   3       1844.58       1813.26        10.42 o                         
   1  -4   3       1245.74       1275.93        11.25 o                         
   2  -4   3         49.04         53.95         2.05 o                         
   3  -4   3          0.60         -0.03         0.33 o                         
   4  -4   3         88.61         95.82         3.21 o                         
   5  -4   3        196.31        176.51         4.86 o                         
   6  -4   3          6.27          3.70         0.86 o                         
   7  -4   3         12.02         13.24         1.94 o                         
   8  -4   3        165.04        159.50         6.52 o                         
   9  -4   3         67.94         63.87         5.24 o                         
  10  -4   3         13.18         12.64         2.30 o                         
  11  -4   3          7.22         11.70         3.38 o                         
 -11  -3   3          7.01          5.79         2.07 o                         
 -10  -3   3         21.38         23.07         2.51 o                         
  -9  -3   3         16.88         17.32         1.78 o                         
  -8  -3   3         44.78         52.61         2.81 o                         
  -7  -3   3          8.25          7.49         1.10 o                         
  -6  -3   3         35.89         37.03         1.16 o                         
  -5  -3   3         55.44         64.82         2.08 o                         
  -4  -3   3        126.82        111.74         2.77 o                         
  -3  -3   3          9.02         10.64         0.75 o                         
  -2  -3   3        158.18        133.31         2.81 o                         
  -1  -3   3         10.53          9.89         1.20 o                         
   0  -3   3       3578.73       3415.97        18.11 o                         
   1  -3   3       1037.83       1030.07         7.57 o                         
   2  -3   3        127.93        139.45         2.58 o                         
   3  -3   3       2561.45       2609.34        10.73 o                         
   4  -3   3         76.72         74.54         1.78 o                         
   5  -3   3       1149.97       1172.41        11.19 o                         
   6  -3   3         23.53         17.15         1.41 o                         
   7  -3   3         58.98         64.32         3.96 o                         
   8  -3   3         77.83         66.75         4.29 o                         
   9  -3   3         27.65         27.83         3.01 o                         
  10  -3   3          0.48          0.40         1.32 o                         
 -11  -2   3          0.00         -0.85         1.46 o                         
 -10  -2   3          0.37          0.47         2.50 o                         
  -9  -2   3          6.14          5.07         1.09 o                         
  -8  -2   3          6.60          6.45         1.01 o                         
  -7  -2   3        201.40        205.82         3.92 o                         
  -6  -2   3          6.63          7.27         0.50 o                         
  -5  -2   3          5.97          4.44         0.51 o                         
  -4  -2   3         45.43         44.42         1.36 o                         
  -3  -2   3          0.13          0.22         0.39 o                         
  -2  -2   3       2008.69       2060.56        16.61 o                         
  -1  -2   3        472.24        483.32         4.93 o                         
   0  -2   3        259.41        247.55         3.92 o                         
   1  -2   3       1612.03       1518.92         6.54 o                         
   2  -2   3       1403.58       1411.73         6.22 o                         
   3  -2   3        529.63        570.94         4.96 o                         
   4  -2   3         30.12         41.12         1.22 o                         
   5  -2   3        374.22        361.41         6.27 o                         
   6  -2   3         70.01         68.81         2.62 o                         
   7  -2   3         53.01         44.89         4.00 o                         
   8  -2   3        112.41        109.51         5.57 o                         
   9  -2   3         24.43         27.38         3.10 o                         
  10  -2   3          4.47         -0.89         1.68 o                         
 -11  -1   3          0.41         -0.72         2.81 o                         
 -10  -1   3          0.25          0.55         1.36 o                         
  -9  -1   3          4.66          3.08         1.00 o                         
  -8  -1   3        159.41        178.43         4.33 o                         
  -7  -1   3        103.71        101.05         3.55 o                         
  -6  -1   3         43.22         43.54         1.55 o                         
  -5  -1   3        403.24        367.58         9.89 o                         
  -4  -1   3        165.73        136.57         2.45 o                         
  -3  -1   3        139.84        142.02         2.77 o                         
  -2  -1   3       7844.95       7272.64        16.60 o                         
  -1  -1   3        334.64        317.07         3.41 o                         
   0  -1   3        571.07        485.14         4.59 o                         
   1  -1   3        198.33        192.84         2.36 o                         
   2  -1   3       1314.51       1427.66         8.65 o                         
   3  -1   3       1613.53       1801.54        10.22 o                         
   4  -1   3        447.57        487.53         5.38 o                         
   5  -1   3         34.17         32.92         1.43 o                         
   6  -1   3         21.60         20.39         1.05 o                         
   7  -1   3         85.25         73.45         2.34 o                         
   8  -1   3        172.26        161.14         9.98 o                         
   9  -1   3          5.30          8.68         3.38 o                         
  10  -1   3         16.05         17.85         4.18 o                         
 -12   0   3          0.00          0.50         1.59 o                         
 -11   0   3         16.57         18.46         2.86 o                         
 -10   0   3          0.20          0.04         1.06 o                         
  -9   0   3         60.94         61.27         2.36 o                         
  -8   0   3         20.42         25.90         1.71 o                         
  -7   0   3         97.42        106.68         2.49 o                         
  -6   0   3          2.34          2.47         0.36 o                         
  -5   0   3         31.55         33.39         1.92 o                         
  -4   0   3        157.29        144.80         2.19 o                         
  -3   0   3        973.20        949.95         6.62 o                         
  -2   0   3      11049.86      10843.22        37.98 o                         
  -1   0   3      12142.71      11071.59        21.82 o                         
   0   0   3          2.50          1.51         0.41 o                         
   1   0   3       1931.03       1877.85        12.90 o                         
   2   0   3        555.22        609.99         8.01 o                         
   3   0   3       1370.88       1466.70        10.82 o                         
   4   0   3        388.78        383.40         5.12 o                         
   5   0   3         69.54         55.87         2.06 o                         
   6   0   3         25.32         26.70         1.66 o                         
   7   0   3         79.29         62.78         2.69 o                         
   8   0   3         18.00         18.01         3.66 o                         
   9   0   3          3.58          1.68         1.60 o                         
  10   0   3          0.01          3.85         2.50 o                         
 -12   1   3          1.83         -0.89         2.05 o                         
 -11   1   3          7.40          5.74         4.83 o                         
 -10   1   3          0.22          0.07         1.01 o                         
  -9   1   3          9.09          8.91         1.58 o                         
  -8   1   3         51.40         54.39         3.33 o                         
  -7   1   3        225.96        229.49         5.69 o                         
  -6   1   3        113.52        120.87         2.86 o                         
  -5   1   3        465.56        489.27         4.12 o                         
  -4   1   3        652.68        702.31         4.88 o                         
  -3   1   3        243.29        277.97         3.20 o                         
  -2   1   3       5700.70       5693.48        11.90 o                         
  -1   1   3        238.75        216.23         3.30 o                         
   0   1   3       1393.67       1374.52         8.37 o                         
   1   1   3        941.34        867.39         4.57 o                         
   2   1   3         38.66         31.57         1.37 o                         
   3   1   3         14.01         18.91         1.44 o                         
   4   1   3        417.17        420.97         8.78 o                         
   5   1   3          0.06          2.11         1.24 o                         
   6   1   3         42.13         29.58         2.50 o                         
   7   1   3          6.71          8.23         1.18 o                         
   8   1   3         62.81         66.96         6.76 o                         
   9   1   3          0.01         -2.23         2.35 o                         
 -12   2   3          0.36         -0.29         1.97 o                         
 -11   2   3          2.05          2.35         1.50 o                         
 -10   2   3         15.65         10.17         1.44 o                         
  -9   2   3         72.48         68.50         2.43 o                         
  -8   2   3          1.07          1.87         0.44 o                         
  -7   2   3        186.89        186.76         4.16 o                         
  -6   2   3        228.78        218.24         3.21 o                         
  -5   2   3        798.64        831.25         5.64 o                         
  -4   2   3        251.00        285.56         5.31 o                         
  -3   2   3        316.80        326.24         4.42 o                         
  -2   2   3       4564.23       4507.50        12.85 o                         
  -1   2   3         41.74         34.23         1.22 o                         
   0   2   3       1445.82       1485.88         9.12 o                         
   1   2   3       1402.71       1406.05        13.81 o                         
   2   2   3        165.23        172.83         7.03 o                         
   3   2   3          6.22          4.80         0.86 o                         
   4   2   3         28.93         29.29         1.77 o                         
   5   2   3        182.06        175.68         4.68 o                         
   6   2   3         36.37         31.71         2.75 o                         
   7   2   3         30.68         29.86         2.91 o                         
   8   2   3          7.29         10.76         3.36 o                         
   9   2   3         17.47         17.18         4.08 o                         
 -12   3   3          2.24         -1.88         1.88 o                         
 -11   3   3          1.16          1.14         1.02 o                         
 -10   3   3          7.28          8.72         1.31 o                         
  -9   3   3          1.80          1.94         0.88 o                         
  -8   3   3        183.70        164.86         5.63 o                         
  -7   3   3          8.36          8.35         0.72 o                         
  -6   3   3        119.04        121.95         3.20 o                         
  -5   3   3        351.06        342.27         6.43 o                         
  -4   3   3        103.39        109.59         3.56 o                         
  -3   3   3        708.09        695.24        23.73 o                         
  -2   3   3        628.10        577.15         6.10 o                         
  -1   3   3        719.00        765.18         6.87 o                         
   0   3   3        542.65        557.23         7.73 o                         
   1   3   3         22.76         24.64         1.71 o                         
   2   3   3         61.39         65.28         7.34 o                         
   3   3   3         13.03         11.42         1.37 o                         
   4   3   3         55.71         56.53         2.71 o                         
   5   3   3          3.24          1.72         0.82 o                         
   6   3   3         44.64         38.59         3.48 o                         
   7   3   3          1.75         -0.24         0.78 o                         
   8   3   3          1.53         -0.06         1.68 o                         
   9   3   3          1.52         -1.48         2.48 o                         
 -13   4   3          0.31         -1.92         2.33 o                         
 -12   4   3         21.44         22.70         5.11 o                         
 -11   4   3          0.01          0.79         1.02 o                         
 -10   4   3          1.29          1.77         0.83 o                         
  -9   4   3        100.90        105.07         3.05 o                         
  -8   4   3        116.16        109.72         2.49 o                         
  -7   4   3         29.90         23.33         1.27 o                         
  -6   4   3        410.45        419.76         6.50 o                         
  -5   4   3         43.28         46.81         1.92 o                         
  -4   4   3          9.74          9.94         2.13 o                         
  -3   4   3        330.85        298.78         6.08 o                         
  -2   4   3        539.91        556.02        12.81 o                         
  -1   4   3        925.99        968.94        10.12 o                         
   0   4   3        552.53        560.47        10.63 o                         
   1   4   3         74.96         62.64         2.40 o                         
   2   4   3        113.65        128.39         4.25 o                         
   3   4   3         47.03         50.62         2.26 o                         
   4   4   3        314.58        326.01         5.38 o                         
   5   4   3        189.44        216.28         5.52 o                         
   6   4   3         46.09         49.92         2.98 o                         
   7   4   3          2.71          4.16         1.24 o                         
   8   4   3         22.34         27.57         4.89 o                         
 -13   5   3          0.79          0.54         1.85 o                         
 -12   5   3         15.89         14.23         1.91 o                         
 -11   5   3         78.44         76.64         4.03 o                         
 -10   5   3         23.85         27.31         2.86 o                         
  -9   5   3         62.66         60.99         2.51 o                         
  -8   5   3        240.18        254.07         4.28 o                         
  -7   5   3          0.84          0.05         0.49 o                         
  -6   5   3          0.02          0.90         0.63 o                         
  -5   5   3         96.97        109.09         3.11 o                         
  -4   5   3        498.33        522.41         7.26 o                         
  -3   5   3        700.33        711.38         8.61 o                         
  -2   5   3        131.06        138.71         3.75 o                         
  -1   5   3         89.23        100.48         2.65 o                         
   0   5   3        137.19        133.95         4.15 o                         
   1   5   3        242.63        233.71         4.99 o                         
   2   5   3         38.43         34.53         3.92 o                         
   3   5   3       1330.79       1398.73        28.28 o                         
   4   5   3         60.27         60.90         3.07 o                         
   5   5   3         20.91         25.20         2.13 o                         
   6   5   3         24.88         26.01         2.85 o                         
   7   5   3          0.71          1.53         1.21 o                         
   8   5   3          0.20         -2.79         2.79 o                         
 -13   6   3          0.75          1.38         1.24 o                         
 -12   6   3         19.04         18.22         1.92 o                         
 -11   6   3         26.07         29.91         2.31 o                         
 -10   6   3          0.01         -0.59         0.71 o                         
  -9   6   3          9.51          5.35         0.83 o                         
  -8   6   3          4.00          2.34         0.51 o                         
  -7   6   3         87.72         82.70         2.67 o                         
  -6   6   3        125.62        116.34         3.09 o                         
  -5   6   3          0.16          1.63         0.71 o                         
  -4   6   3          0.54          0.68         0.64 o                         
  -3   6   3         56.14         52.80         2.76 o                         
  -2   6   3          5.21          9.00         1.15 o                         
  -1   6   3        139.00        124.53         4.38 o                         
   0   6   3         66.22         65.70         2.94 o                         
   1   6   3        259.88        274.81         5.04 o                         
   2   6   3        168.60        171.66         9.29 o                         
   3   6   3         17.95         19.61         2.39 o                         
   4   6   3         11.51         11.90         2.02 o                         
   5   6   3          3.51          4.38         1.20 o                         
   6   6   3          9.85         14.62         3.32 o                         
   7   6   3          7.08          1.32         1.82 o                         
 -13   7   3          3.12          1.55         2.01 o                         
 -12   7   3          0.39         -0.02         0.84 o                         
 -11   7   3         14.34         21.37         1.76 o                         
 -10   7   3          0.41          1.08         0.99 o                         
  -9   7   3         10.77          8.63         1.00 o                         
  -8   7   3         50.74         45.95         2.18 o                         
  -7   7   3         22.19         21.36         1.69 o                         
  -6   7   3         14.65         15.77         1.92 o                         
  -5   7   3        119.18        114.69         3.64 o                         
  -4   7   3        137.48        125.54         3.48 o                         
  -3   7   3          1.57          1.81         0.89 o                         
  -2   7   3          6.58          7.17         1.13 o                         
  -1   7   3         46.86         47.14         2.56 o                         
   0   7   3         28.23         26.77         1.91 o                         
   1   7   3        120.92        107.95         5.24 o                         
   2   7   3          0.13         -0.38         1.26 o                         
   3   7   3         14.48         12.74         1.95 o                         
   4   7   3         22.95         29.68         3.10 o                         
   5   7   3          4.90          2.52         1.08 o                         
 -12   8   3          5.17          7.07         1.22 o                         
 -11   8   3          5.55          4.70         0.94 o                         
 -10   8   3         88.23         85.00         3.21 o                         
  -9   8   3        187.36        206.06         7.19 o                         
  -8   8   3          1.44          0.08         0.85 o                         
  -7   8   3         47.62         51.44         2.70 o                         
  -6   8   3         68.26         61.51         2.62 o                         
  -5   8   3        272.12        282.67         5.19 o                         
  -4   8   3        103.93        112.06         3.81 o                         
  -3   8   3         16.46         14.89         1.64 o                         
  -2   8   3         54.11         50.03         3.49 o                         
  -1   8   3          8.97         10.39         1.38 o                         
   0   8   3         15.80         20.14         2.76 o                         
   1   8   3          5.89          4.23         1.21 o                         
   2   8   3          7.28          9.13         1.21 o                         
   3   8   3          6.66          7.75         2.47 o                         
   4   8   3         13.08         12.28         3.13 o                         
 -12   9   3          3.28         -0.55         1.27 o                         
 -11   9   3          4.15          2.30         1.28 o                         
 -10   9   3          0.75          1.65         0.90 o                         
  -9   9   3          0.13          2.83         1.02 o                         
  -8   9   3         37.65         42.66         2.65 o                         
  -7   9   3         29.32         27.66         3.37 o                         
  -6   9   3         66.66         60.44         3.50 o                         
  -5   9   3        639.47        672.92        11.47 o                         
  -4   9   3         67.49         60.79         2.98 o                         
  -3   9   3         12.53         14.11         1.49 o                         
  -2   9   3        123.85        133.90         4.73 o                         
  -1   9   3          1.93          3.74         0.91 o                         
   0   9   3          0.12         -0.71         0.97 o                         
   1   9   3         48.90         57.29         3.51 o                         
   2   9   3          3.97          4.54         1.26 o                         
   3   9   3          3.27          4.06         2.33 o                         
   4   9   3          0.24          1.60         1.85 o                         
 -12  10   3          0.16         -2.77         2.77 o                         
 -11  10   3          0.30          1.10         0.79 o                         
 -10  10   3         13.44         10.08         1.40 o                         
  -9  10   3          2.50          2.80         1.43 o                         
  -8  10   3         17.64         17.97         2.15 o                         
  -7  10   3         41.75         38.44         3.06 o                         
  -6  10   3         36.62         43.82         3.23 o                         
  -5  10   3         13.08         10.91         1.84 o                         
  -4  10   3          6.16          7.52         1.78 o                         
  -3  10   3          2.90          1.18         0.85 o                         
  -2  10   3         84.90         83.40         3.62 o                         
  -1  10   3         90.46         77.92         4.31 o                         
   0  10   3          0.11          3.28         1.45 o                         
   1  10   3          4.46          2.08         1.15 o                         
   2  10   3          2.34          0.03         1.98 o                         
   3  10   3          0.73         -3.02         3.02 o                         
 -11  11   3          9.98          6.78         2.68 o                         
 -10  11   3          0.76          0.24         1.17 o                         
  -9  11   3          3.89          1.40         1.68 o                         
  -8  11   3          2.47          2.15         1.26 o                         
  -7  11   3          0.74         -0.49         1.05 o                         
  -6  11   3         25.34         20.92         2.39 o                         
  -5  11   3         14.89         14.95         3.12 o                         
  -4  11   3          1.79         -1.94         2.01 o                         
  -3  11   3          3.47          2.97         0.94 o                         
  -2  11   3         21.99         21.36         3.13 o                         
  -1  11   3         28.21         28.06         2.85 o                         
   0  11   3          0.60         -0.56         1.28 o                         
   1  11   3         11.50         18.13         2.94 o                         
 -10  12   3         13.78         15.22         3.68 o                         
  -9  12   3         18.04         20.36         2.54 o                         
  -8  12   3          4.83          3.24         1.66 o                         
  -7  12   3          5.54          3.64         1.92 o                         
  -6  12   3          0.30          1.10         1.14 o                         
  -5  12   3          0.30          2.10         1.31 o                         
  -4  12   3          0.30         -0.76         1.01 o                         
  -3  12   3          0.64          2.09         1.19 o                         
  -2  12   3          1.17          1.40         1.24 o                         
  -1  12   3          3.52          6.54         1.95 o                         
   0  12   3          8.41         12.17         2.45 o                         
  -7  13   3          2.31          3.00         2.23 o                         
  -6  13   3          2.33          3.44         2.42 o                         
  -5  13   3          0.03          0.09         1.94 o                         
   3 -14   4          3.20          3.43         2.49 o                         
   4 -14   4          4.78          4.33         2.72 o                         
   0 -13   4         19.50         19.81         4.27 o                         
   1 -13   4          0.39          0.16         3.74 o                         
   2 -13   4          2.12         -0.98         1.30 o                         
   3 -13   4          3.90          6.48         1.58 o                         
   4 -13   4         11.08         10.98         2.58 o                         
   5 -13   4          0.09          1.35         1.39 o                         
   6 -13   4          1.75          0.41         1.15 o                         
   7 -13   4          6.76         13.22         3.97 o                         
  -1 -12   4          0.30         -0.98         1.48 o                         
   0 -12   4          4.74          6.53         1.98 o                         
   1 -12   4          3.88          4.94         2.60 o                         
   2 -12   4          8.91         12.01         2.51 o                         
   3 -12   4          0.67          2.33         1.15 o                         
   4 -12   4          1.47         -0.23         1.38 o                         
   5 -12   4          0.04         -0.53         0.97 o                         
   6 -12   4          0.35         -0.60         1.07 o                         
   7 -12   4         30.85         34.91         3.16 o                         
   8 -12   4          7.82          6.32         1.54 o                         
  -3 -11   4          0.64         -1.95         2.33 o                         
  -2 -11   4          0.55          2.10         1.39 o                         
  -1 -11   4          0.27          0.62         1.29 o                         
   0 -11   4          1.36          1.34         1.19 o                         
   1 -11   4          0.20         -1.48         1.48 o                         
   2 -11   4          3.94          3.25         1.41 o                         
   3 -11   4          0.51          0.24         1.09 o                         
   4 -11   4          0.60          2.05         0.97 o                         
   5 -11   4          0.87          0.89         0.83 o                         
   6 -11   4          0.08          0.97         1.09 o                         
   7 -11   4         29.91         31.22         2.89 o                         
   8 -11   4          1.08          1.43         1.35 o                         
   9 -11   4          0.25          0.32         2.30 o                         
  -4 -10   4          1.12         -0.03         1.84 o                         
  -3 -10   4          3.13          1.81         1.90 o                         
  -2 -10   4          2.97          4.33         2.16 o                         
  -1 -10   4         14.31         15.16         2.38 o                         
   0 -10   4          3.55          3.07         1.27 o                         
   1 -10   4          0.46         -0.87         1.27 o                         
   2 -10   4          2.40          2.55         1.67 o                         
   3 -10   4          0.99          2.76         1.35 o                         
   4 -10   4         37.23         37.75         2.76 o                         
   5 -10   4         58.17         61.81         3.01 o                         
   6 -10   4          6.10          5.60         1.43 o                         
   7 -10   4        166.32        174.40         6.42 o                         
   8 -10   4         87.83         82.37         5.58 o                         
   9 -10   4         33.03         36.19         3.87 o                         
  10 -10   4          2.73          0.85         1.48 o                         
  -6  -9   4          0.00         -0.72         2.42 o                         
  -5  -9   4          1.13          1.03         1.80 o                         
  -4  -9   4          3.21          5.09         2.61 o                         
  -3  -9   4          1.42         -0.32         0.94 o                         
  -2  -9   4          6.87          6.92         1.71 o                         
  -1  -9   4          8.59          6.79         1.70 o                         
   0  -9   4          4.34          4.10         1.34 o                         
   1  -9   4        287.80        333.69         9.67 o                         
   2  -9   4         36.23         43.61         3.48 o                         
   3  -9   4        170.37        170.00         6.66 o                         
   4  -9   4         36.10         34.67         2.19 o                         
   5  -9   4         65.37         65.31         2.90 o                         
   6  -9   4         15.07         13.28         1.39 o                         
   7  -9   4         75.31         72.38         3.31 o                         
   8  -9   4        123.10        137.43         7.82 o                         
   9  -9   4         29.21         31.70         2.75 o                         
  10  -9   4         40.26         41.21         3.39 o                         
  11  -9   4         20.50         27.97         3.51 o                         
  -7  -8   4          4.11          2.82         5.06 o                         
  -6  -8   4         15.61         15.41         3.74 o                         
  -5  -8   4          0.80          0.38         2.22 o                         
  -4  -8   4         88.93         82.43         7.85 o                         
  -3  -8   4          4.59          2.85         1.62 o                         
  -2  -8   4         45.16         48.51         3.54 o                         
  -1  -8   4         12.25          8.28         1.76 o                         
   0  -8   4        146.13        151.07         6.83 o                         
   1  -8   4        423.37        446.82        18.71 o                         
   2  -8   4        114.04        121.01         5.26 o                         
   3  -8   4          3.18          2.65         0.52 o                         
   4  -8   4        112.86        107.07         2.79 o                         
   5  -8   4         23.37         27.21         1.49 o                         
   6  -8   4          0.00          0.15         0.62 o                         
   7  -8   4         54.63         50.66         3.13 o                         
   8  -8   4         95.84         94.26         4.41 o                         
   9  -8   4          4.58          2.83         1.36 o                         
  10  -8   4          5.37          4.74         1.68 o                         
  11  -8   4         23.05         24.82         3.26 o                         
  -8  -7   4          2.74          2.00         1.47 o                         
  -7  -7   4          0.64          0.85         1.22 o                         
  -6  -7   4         12.12         14.08         3.60 o                         
  -5  -7   4         15.25         15.38         2.11 o                         
  -4  -7   4          0.30          0.44         1.02 o                         
  -3  -7   4          0.58         -0.93         1.66 o                         
  -2  -7   4          0.45          1.40         1.02 o                         
  -1  -7   4         13.93         18.44         2.08 o                         
   0  -7   4          4.57          5.51         0.91 o                         
   1  -7   4          8.74          5.78         1.06 o                         
   2  -7   4         16.66         13.80         0.99 o                         
   3  -7   4          2.35          1.90         0.50 o                         
   4  -7   4         97.36        103.55         3.46 o                         
   5  -7   4        137.65        130.66         2.78 o                         
   6  -7   4         14.19         10.97         1.74 o                         
   7  -7   4         40.13         41.03         2.80 o                         
   8  -7   4         30.23         32.27         2.63 o                         
   9  -7   4          0.51          0.45         0.96 o                         
  10  -7   4         34.03         31.97         7.68 o                         
  11  -7   4         25.37         34.29         3.82 o                         
  -9  -6   4         25.69         22.70         4.77 o                         
  -8  -6   4         11.57         11.23         1.81 o                         
  -7  -6   4          0.69          0.29         1.05 o                         
  -6  -6   4          4.80          3.15         2.32 o                         
  -5  -6   4          3.51          3.67         1.45 o                         
  -4  -6   4          8.43          7.59         1.53 o                         
  -3  -6   4          0.18         -0.04         0.94 o                         
  -2  -6   4        211.66        194.03         5.87 o                         
  -1  -6   4        314.82        352.85         7.38 o                         
   0  -6   4        679.97        713.91        19.11 o                         
   1  -6   4        248.08        277.87         7.78 o                         
   2  -6   4         54.85         58.45         1.91 o                         
   3  -6   4         45.69         37.49         1.43 o                         
   4  -6   4          2.09          1.77         0.48 o                         
   5  -6   4         37.34         32.61         1.07 o                         
   6  -6   4         66.05         64.72         3.62 o                         
   7  -6   4         23.00         18.20         1.89 o                         
   8  -6   4          3.19          2.75         1.06 o                         
   9  -6   4          5.67          6.61         1.76 o                         
  10  -6   4         22.41         20.71         2.81 o                         
  11  -6   4          1.02          1.76         1.25 o                         
 -10  -5   4          0.19         -0.08         1.74 o                         
  -9  -5   4          7.36          9.72         2.80 o                         
  -8  -5   4          0.00          0.11         1.95 o                         
  -7  -5   4         17.67         16.58         2.64 o                         
  -6  -5   4          0.47          1.77         1.16 o                         
  -5  -5   4         83.80         90.94         4.58 o                         
  -4  -5   4        113.38        116.87         7.21 o                         
  -3  -5   4         35.09         26.39         2.71 o                         
  -2  -5   4        564.45        578.89        29.31 o                         
  -1  -5   4          5.26          5.11         0.53 o                         
   0  -5   4       2385.03       2376.56        13.83 o                         
   1  -5   4       1504.84       1519.20        49.34 o                         
   2  -5   4          4.22          4.45         0.70 o                         
   3  -5   4        864.99        831.44         8.56 o                         
   4  -5   4        427.81        431.14         7.70 o                         
   5  -5   4         21.39         22.74         1.84 o                         
   6  -5   4          0.67          1.09         0.80 o                         
   7  -5   4        256.55        259.47         9.60 o                         
   8  -5   4         18.67         17.11         2.91 o                         
   9  -5   4          0.07          1.24         1.10 o                         
  10  -5   4          9.01          6.65         1.62 o                         
  11  -5   4          8.30         11.99         3.28 o                         
 -10  -4   4          0.02          0.51         1.70 o                         
  -9  -4   4          1.12          3.34         1.20 o                         
  -8  -4   4         27.72         24.55         2.42 o                         
  -7  -4   4         47.24         48.78         3.18 o                         
  -6  -4   4          2.94          2.77         1.28 o                         
  -5  -4   4          7.42          6.13         0.58 o                         
  -4  -4   4          3.70          4.77         0.75 o                         
  -3  -4   4          6.50          8.45         0.77 o                         
  -2  -4   4       2337.91       2424.79        14.82 o                         
  -1  -4   4       1433.66       1513.84        18.08 o                         
   0  -4   4        437.21        396.56         7.38 o                         
   1  -4   4         29.69         46.69         1.94 o                         
   2  -4   4          0.04          0.04         0.33 o                         
   3  -4   4        290.04        289.42         3.88 o                         
   4  -4   4        661.48        654.60         9.12 o                         
   5  -4   4         80.46         85.14         3.70 o                         
   6  -4   4        443.70        408.01        22.32 o                         
   7  -4   4         22.33         14.96         2.10 o                         
   8  -4   4          0.89          3.20         1.30 o                         
   9  -4   4          5.11          6.86         2.71 o                         
  10  -4   4          5.18          7.96         2.02 o                         
  11  -4   4          2.14         -2.58         2.58 o                         
 -11  -3   4          0.00          0.29         2.20 o                         
 -10  -3   4          7.84          4.00         1.42 o                         
  -9  -3   4          4.95          4.76         1.64 o                         
  -8  -3   4        201.37        214.04         6.66 o                         
  -7  -3   4          1.19          3.62         1.13 o                         
  -6  -3   4          0.33          0.33         0.34 o                         
  -5  -3   4         10.02         10.33         0.69 o                         
  -4  -3   4        131.73        143.76         2.99 o                         
  -3  -3   4        579.03        589.19         5.80 o                         
  -2  -3   4        447.43        417.11         6.64 o                         
  -1  -3   4        491.60        540.96         5.29 o                         
   0  -3   4        598.02        634.57        10.15 o                         
   1  -3   4       1526.09       1449.97         9.25 o                         
   2  -3   4         32.62         35.91         1.45 o                         
   3  -3   4        338.46        325.27         3.73 o                         
   4  -3   4         63.01         57.30         3.23 o                         
   5  -3   4        186.94        139.56         8.04 o                         
   6  -3   4        119.66        141.52         6.11 o                         
   7  -3   4        292.13        271.35         8.49 o                         
   8  -3   4        142.50        116.52         7.39 o                         
   9  -3   4         11.32         14.90         2.43 o                         
  10  -3   4          4.61          2.69         2.59 o                         
 -11  -2   4          0.81          4.90         3.16 o                         
 -10  -2   4         28.69         32.50         2.91 o                         
  -9  -2   4          3.27          1.74         1.02 o                         
  -8  -2   4          9.35          7.77         1.41 o                         
  -7  -2   4          0.01          0.63         0.77 o                         
  -6  -2   4        175.12        166.26         6.04 o                         
  -5  -2   4         89.98         97.44         1.82 o                         
  -4  -2   4        257.71        253.68         3.38 o                         
  -3  -2   4        153.59        144.21         3.14 o                         
  -2  -2   4       1279.47       1336.37        10.56 o                         
  -1  -2   4        563.03        527.53         5.76 o                         
   0  -2   4          6.15          8.69         0.50 o                         
   1  -2   4        221.65        236.15         2.49 o                         
   2  -2   4         32.70         45.00         4.57 o                         
   3  -2   4        287.59        305.97         5.19 o                         
   4  -2   4         32.26         29.34         1.41 o                         
   5  -2   4         22.00         21.08         1.66 o                         
   6  -2   4        310.77        328.90         4.80 o                         
   7  -2   4          4.07         10.36         1.83 o                         
   8  -2   4         20.41         23.81         2.78 o                         
   9  -2   4        111.87        115.36         6.42 o                         
  10  -2   4          0.03         -0.97         1.95 o                         
 -11  -1   4          0.23          0.99         2.22 o                         
 -10  -1   4         35.75         37.04         3.46 o                         
  -9  -1   4          9.13          9.20         1.53 o                         
  -8  -1   4         35.86         37.98         2.67 o                         
  -7  -1   4          9.23         13.04         1.57 o                         
  -6  -1   4         88.05         74.39         2.97 o                         
  -5  -1   4          2.60          3.04         0.49 o                         
  -4  -1   4       1931.48       2038.77        13.97 o                         
  -3  -1   4       1800.25       1810.13        14.37 o                         
  -2  -1   4        103.25        113.99         1.59 o                         
  -1  -1   4        279.75        253.28         2.63 o                         
   0  -1   4        108.96         90.00         1.77 o                         
   1  -1   4         13.81         11.96         0.79 o                         
   2  -1   4        417.82        436.59         9.80 o                         
   3  -1   4          3.07          2.05         0.45 o                         
   4  -1   4        209.81        236.72         3.57 o                         
   5  -1   4        129.16        120.09         3.09 o                         
   6  -1   4         24.99         23.66         1.98 o                         
   7  -1   4          0.51         -0.02         0.79 o                         
   8  -1   4         58.78         54.57         6.18 o                         
   9  -1   4          4.39          4.43         2.71 o                         
 -12   0   4          2.48          4.97         3.01 o                         
 -11   0   4          0.34          0.62         1.96 o                         
 -10   0   4         18.40         18.45         2.42 o                         
  -9   0   4        501.09        540.43         9.12 o                         
  -8   0   4         86.81         83.75         4.49 o                         
  -7   0   4        213.10        224.02         5.68 o                         
  -6   0   4        136.78        141.08         4.23 o                         
  -5   0   4         78.04         77.59         1.87 o                         
  -4   0   4         18.20         16.55         0.80 o                         
  -3   0   4         24.85         21.15         0.71 o                         
  -2   0   4       1494.26       1475.82         7.70 o                         
  -1   0   4        105.55        107.04         1.61 o                         
   0   0   4        555.32        559.34         4.92 o                         
   1   0   4       1267.57       1328.34        12.05 o                         
   2   0   4         49.12         41.32         3.52 o                         
   3   0   4        175.58        215.87        16.56 o                         
   4   0   4        221.70        224.02         3.92 o                         
   5   0   4         68.66         59.10         2.65 o                         
   6   0   4         39.39         35.36         2.85 o                         
   7   0   4         16.30         14.10         2.86 o                         
   8   0   4         23.40         29.46         4.88 o                         
   9   0   4          7.44          9.94         3.56 o                         
 -12   1   4         26.40         24.36         5.09 o                         
 -11   1   4          0.11         -2.37         2.37 o                         
 -10   1   4         29.78         28.97         1.95 o                         
  -9   1   4        207.46        211.37         7.26 o                         
  -8   1   4        404.12        412.21         9.48 o                         
  -7   1   4        716.23        715.37        10.65 o                         
  -6   1   4        764.80        778.89        23.56 o                         
  -5   1   4         25.10         31.81         1.20 o                         
  -4   1   4       1517.43       1445.64        14.19 o                         
  -3   1   4        875.02        859.58         5.28 o                         
  -2   1   4        181.58        204.08         2.12 o                         
  -1   1   4        369.36        418.74         4.12 o                         
   0   1   4        994.30       1018.56         6.72 o                         
   1   1   4        148.89        188.03         4.41 o                         
   2   1   4          1.18          0.83         0.84 o                         
   3   1   4        149.34        128.01         8.90 o                         
   4   1   4          7.88          7.30         0.76 o                         
   5   1   4        167.03        165.93         5.92 o                         
   6   1   4        163.88        135.43         5.58 o                         
   7   1   4         25.15         29.61         2.75 o                         
   8   1   4         36.88         32.49         4.97 o                         
   9   1   4          1.08         -0.69         2.34 o                         
 -12   2   4          0.73          1.36         2.06 o                         
 -11   2   4         12.54         12.20         2.00 o                         
 -10   2   4          2.31          3.13         1.07 o                         
  -9   2   4        139.49        144.35         4.47 o                         
  -8   2   4         40.75         38.54         1.93 o                         
  -7   2   4          2.34          3.31         0.39 o                         
  -6   2   4         81.36         83.67         2.48 o                         
  -5   2   4        225.82        278.45         5.64 o                         
  -4   2   4        977.84       1035.04        12.15 o                         
  -3   2   4        831.95        830.33         7.48 o                         
  -2   2   4        621.80        682.91        13.14 o                         
  -1   2   4        137.67        129.92         2.99 o                         
   0   2   4        768.35        760.61        13.25 o                         
   1   2   4        686.24        722.64         6.63 o                         
   2   2   4        175.65        169.63         2.96 o                         
   3   2   4        185.63        177.02         4.74 o                         
   4   2   4       1023.02       1050.95        11.06 o                         
   5   2   4          0.61          1.44         0.95 o                         
   6   2   4         28.27         28.49         2.80 o                         
   7   2   4          9.94         13.65         3.35 o                         
   8   2   4          0.52          3.64         2.45 o                         
 -12   3   4          2.89          4.41         2.06 o                         
 -11   3   4          4.06          2.50         1.60 o                         
 -10   3   4          0.42          1.67         2.00 o                         
  -9   3   4        112.51        113.77         4.37 o                         
  -8   3   4        135.02        137.68         2.56 o                         
  -7   3   4         32.69         37.60         1.76 o                         
  -6   3   4        167.50        170.20         4.72 o                         
  -5   3   4         49.28         27.79         2.42 o                         
  -4   3   4       1076.55       1173.69        13.70 o                         
  -3   3   4       1031.01        998.74         8.25 o                         
  -2   3   4        283.99        324.83         5.36 o                         
  -1   3   4        845.83        974.23        10.79 o                         
   0   3   4        121.89        110.18         3.62 o                         
   1   3   4        458.56        458.77         7.35 o                         
   2   3   4        168.42        165.03         4.46 o                         
   3   3   4        572.00        558.34        11.82 o                         
   4   3   4        182.05        180.35         4.79 o                         
   5   3   4          3.24          3.67         0.96 o                         
   6   3   4         14.58         15.38         2.14 o                         
   7   3   4          8.86          7.59         2.71 o                         
   8   3   4          9.81         12.76         3.61 o                         
 -13   4   4          4.38          2.99         2.14 o                         
 -12   4   4          0.22         -0.50         1.04 o                         
 -11   4   4          1.50          2.11         1.26 o                         
 -10   4   4         11.39         11.97         2.01 o                         
  -9   4   4          0.57          1.31         0.88 o                         
  -8   4   4         61.13         51.83         1.90 o                         
  -7   4   4         26.25         30.17         2.19 o                         
  -6   4   4        177.78        174.16         5.18 o                         
  -5   4   4          4.05          6.42         0.97 o                         
  -4   4   4         33.84         39.22         2.15 o                         
  -3   4   4          0.02          0.67         0.77 o                         
  -2   4   4        378.58        372.39         6.67 o                         
  -1   4   4        193.70        228.12         4.33 o                         
   0   4   4        149.71        168.42         5.81 o                         
   1   4   4         44.31         31.62         1.57 o                         
   2   4   4         27.57         26.30         0.99 o                         
   3   4   4          6.21          6.02         1.01 o                         
   4   4   4        134.09        126.99         3.40 o                         
   5   4   4         62.56         56.94         3.04 o                         
   6   4   4         14.08         18.22         2.45 o                         
   7   4   4         34.63         38.38         5.56 o                         
   8   4   4          2.36          2.46         2.42 o                         
 -13   5   4         16.41         17.28         2.22 o                         
 -12   5   4          0.14          0.94         0.95 o                         
 -11   5   4          0.14          0.32         1.15 o                         
 -10   5   4          5.15          8.37         1.38 o                         
  -9   5   4          0.61          0.53         0.64 o                         
  -8   5   4          8.02         10.63         0.91 o                         
  -7   5   4         20.70         17.84         1.44 o                         
  -6   5   4        844.58        935.78        16.21 o                         
  -5   5   4          1.91          2.37         0.61 o                         
  -4   5   4         48.87         38.68         2.07 o                         
  -3   5   4        113.62        112.03         2.93 o                         
  -2   5   4        197.97        192.13         4.21 o                         
  -1   5   4         35.90         36.30         1.55 o                         
   0   5   4          0.75          1.01         0.56 o                         
   1   5   4         95.04         84.83         2.71 o                         
   2   5   4         87.71         85.56         4.94 o                         
   3   5   4        187.49        179.13         6.66 o                         
   4   5   4          0.01          1.40         0.86 o                         
   5   5   4          3.75          3.24         1.41 o                         
   6   5   4          4.22          5.98         2.32 o                         
   7   5   4          5.62          5.17         2.37 o                         
 -13   6   4          2.32         -0.36         1.32 o                         
 -12   6   4         10.08         12.06         1.61 o                         
 -11   6   4        105.99        110.95         5.01 o                         
 -10   6   4         67.06         67.52         5.34 o                         
  -9   6   4        413.56        410.51         8.10 o                         
  -8   6   4        138.20        137.65         3.59 o                         
  -7   6   4        101.77         95.94         3.32 o                         
  -6   6   4          2.04          3.38         0.75 o                         
  -5   6   4         11.68         12.58         1.19 o                         
  -4   6   4         25.58         18.31         1.74 o                         
  -3   6   4        323.25        313.09        13.28 o                         
  -2   6   4          6.99          4.94         0.93 o                         
  -1   6   4        133.32        122.58         3.34 o                         
   0   6   4        218.61        216.43         4.94 o                         
   1   6   4         22.21         19.21         1.45 o                         
   2   6   4         30.62         29.78         2.68 o                         
   3   6   4         17.18         15.58         1.70 o                         
   4   6   4         25.42         26.17         2.89 o                         
   5   6   4          1.72          4.14         1.80 o                         
   6   6   4          5.42          5.13         2.08 o                         
   7   6   4          2.03          0.28         1.98 o                         
 -13   7   4          4.20          0.96         1.12 o                         
 -12   7   4         18.16         15.20         1.65 o                         
 -11   7   4         12.65         13.41         1.70 o                         
 -10   7   4         21.46         18.12         1.74 o                         
  -9   7   4         69.17         58.35         2.62 o                         
  -8   7   4          0.00          0.67         0.87 o                         
  -7   7   4         21.78         20.56         1.73 o                         
  -6   7   4         61.21         57.53         2.55 o                         
  -5   7   4          7.30          9.54         1.09 o                         
  -4   7   4         19.71         17.83         2.15 o                         
  -3   7   4         44.10         33.17         2.94 o                         
  -2   7   4         68.72         64.91         3.08 o                         
  -1   7   4         74.07         69.03         3.09 o                         
   0   7   4          5.03          5.62         1.00 o                         
   1   7   4          0.58         -0.82         1.06 o                         
   2   7   4          0.63          0.40         0.82 o                         
   3   7   4          0.37          0.36         2.19 o                         
   4   7   4          0.33          0.00         1.29 o                         
 -13   8   4         29.72         34.09         3.99 o                         
 -12   8   4         29.81         26.10         2.34 o                         
 -11   8   4          0.91          1.02         1.10 o                         
 -10   8   4          4.42          4.41         1.15 o                         
  -9   8   4         31.39         30.01         1.95 o                         
  -8   8   4         21.75         20.65         1.85 o                         
  -7   8   4         35.32         36.14         1.99 o                         
  -6   8   4         82.68         79.80         3.45 o                         
  -5   8   4        294.18        350.44         9.63 o                         
  -4   8   4          3.02          2.80         1.28 o                         
  -3   8   4         20.42         22.60         2.06 o                         
  -2   8   4         25.67         21.98         1.99 o                         
  -1   8   4        134.29        135.11         4.58 o                         
   0   8   4         14.60         10.45         2.07 o                         
   1   8   4         14.94         17.24         2.48 o                         
   2   8   4         17.18         18.69         1.98 o                         
   3   8   4          2.36          2.31         1.68 o                         
   4   8   4          6.93          4.60         2.29 o                         
 -13   9   4         22.41         30.05         5.34 o                         
 -12   9   4          2.46          5.24         2.17 o                         
 -11   9   4         15.25          9.59         1.63 o                         
 -10   9   4         36.02         38.90         3.35 o                         
  -9   9   4          6.48          6.18         1.19 o                         
  -8   9   4          7.56          8.86         1.37 o                         
  -7   9   4          0.01          0.02         0.97 o                         
  -6   9   4        163.14        158.73         6.26 o                         
  -5   9   4        295.55        318.55         8.02 o                         
  -4   9   4         10.98         12.94         2.04 o                         
  -3   9   4         37.62         37.81         2.76 o                         
  -2   9   4          2.45          2.82         1.02 o                         
  -1   9   4         33.81         34.14         3.38 o                         
   0   9   4          0.11         -1.43         1.43 o                         
   1   9   4          0.03         -0.27         0.94 o                         
   2   9   4         23.48         25.16         3.06 o                         
   3   9   4          1.00          0.84         1.81 o                         
   4   9   4         22.16         22.50         4.66 o                         
 -12  10   4          1.85          4.08         2.80 o                         
 -11  10   4          0.05         -1.12         1.12 o                         
 -10  10   4          0.74          0.24         1.78 o                         
  -9  10   4          0.41         -0.04         1.05 o                         
  -8  10   4          0.00         -0.92         1.59 o                         
  -7  10   4          7.17          5.48         1.35 o                         
  -6  10   4          8.12          9.11         1.55 o                         
  -5  10   4         31.20         33.03         2.85 o                         
  -4  10   4          5.67          4.77         1.32 o                         
  -3  10   4          8.56         12.79         1.51 o                         
  -2  10   4          0.79         -0.77         1.36 o                         
  -1  10   4         25.03         21.35         2.41 o                         
   0  10   4          9.09         12.37         1.82 o                         
   1  10   4          9.76         13.41         3.06 o                         
   2  10   4          0.02         -0.40         1.80 o                         
 -11  11   4          9.22          3.33         1.86 o                         
 -10  11   4          0.34          0.41         1.28 o                         
  -9  11   4          0.58          2.20         1.41 o                         
  -8  11   4          4.15          6.37         1.60 o                         
  -7  11   4         27.70         25.46         2.80 o                         
  -6  11   4         23.77         26.29         2.69 o                         
  -5  11   4          9.64         10.47         1.79 o                         
  -4  11   4          4.28          6.42         1.69 o                         
  -3  11   4          7.60          9.45         2.04 o                         
  -2  11   4          0.08          0.48         1.33 o                         
  -1  11   4          0.08         -0.36         1.06 o                         
   0  11   4          2.17          1.80         1.33 o                         
 -10  12   4          3.34          3.76         2.29 o                         
  -9  12   4          0.95         -1.02         1.82 o                         
  -8  12   4          3.76          3.54         1.46 o                         
  -7  12   4          0.26         -0.46         1.18 o                         
  -6  12   4          2.59          1.38         1.90 o                         
  -5  12   4          5.73          3.39         1.32 o                         
  -4  12   4          0.14         -1.58         1.58 o                         
  -3  12   4          3.00          5.49         2.06 o                         
  -2  12   4          5.03          5.91         1.78 o                         
  -1  12   4          1.11          3.55         1.63 o                         
  -7  13   4          1.84         -2.35         2.66 o                         
  -6  13   4         15.99         11.67         3.29 o                         
   3 -14   5          0.53         -3.00         3.00 o                         
   0 -13   5         12.94         20.45         4.26 o                         
   1 -13   5          0.10          1.80         3.19 o                         
   2 -13   5          2.25         -0.33         1.34 o                         
   3 -13   5          0.40          1.31         1.07 o                         
   4 -13   5          9.18         14.22         2.11 o                         
   5 -13   5          0.01          0.85         1.42 o                         
   6 -13   5          1.52          0.11         2.06 o                         
   7 -13   5          3.67          4.53         2.41 o                         
  -1 -12   5         29.74         33.83         3.94 o                         
   0 -12   5          0.31          0.14         1.44 o                         
   1 -12   5          0.59          0.10         2.48 o                         
   2 -12   5          4.13         -0.14         1.47 o                         
   3 -12   5          3.00          4.66         1.74 o                         
   4 -12   5         20.90         30.16         2.47 o                         
   5 -12   5          2.38          2.71         1.24 o                         
   6 -12   5         14.05         12.33         2.04 o                         
   7 -12   5          0.64         -0.21         1.35 o                         
   8 -12   5         33.10         25.49         4.72 o                         
  -3 -11   5          0.44         -3.56         3.56 o                         
  -2 -11   5          5.17          4.47         2.38 o                         
  -1 -11   5          0.83          1.12         1.26 o                         
   0 -11   5          0.49          0.70         1.51 o                         
   1 -11   5         51.34         58.56         4.62 o                         
   2 -11   5          5.92          5.80         2.69 o                         
   3 -11   5         64.92         66.12         6.74 o                         
   4 -11   5         97.00         95.95         4.08 o                         
   5 -11   5          0.39          0.69         1.05 o                         
   6 -11   5          7.33         10.31         2.16 o                         
   7 -11   5          1.34          1.53         1.49 o                         
   8 -11   5         16.79         16.51         2.90 o                         
   9 -11   5         20.40         21.49         3.41 o                         
  -4 -10   5          7.93          5.48         2.48 o                         
  -3 -10   5          3.85          4.16         1.97 o                         
  -2 -10   5          2.27          1.72         2.10 o                         
  -1 -10   5          0.40          0.43         1.95 o                         
   0 -10   5         58.28         57.48         4.26 o                         
   1 -10   5         28.69         23.19         2.89 o                         
   2 -10   5         55.13         50.74         3.97 o                         
   3 -10   5         45.68         50.04         3.95 o                         
   4 -10   5         27.97         32.31         2.24 o                         
   5 -10   5         35.71         36.94         2.37 o                         
   6 -10   5         41.24         46.13         3.88 o                         
   7 -10   5         57.74         61.76         4.80 o                         
   8 -10   5          0.00          1.33         3.90 o                         
   9 -10   5          1.23          1.16         1.53 o                         
  -6  -9   5          0.63         -2.35         2.78 o                         
  -5  -9   5          1.21         -2.20         2.44 o                         
  -4  -9   5          0.43          0.73         1.59 o                         
  -3  -9   5         15.41         11.68         3.27 o                         
  -2  -9   5          5.20         10.54         3.21 o                         
  -1  -9   5         11.52         12.49         2.11 o                         
   0  -9   5          0.32          0.18         1.63 o                         
   1  -9   5          0.05          4.31         1.47 o                         
   2  -9   5         74.50         78.11         4.62 o                         
   3  -9   5          3.86          4.20         1.01 o                         
   4  -9   5          6.16          3.55         0.91 o                         
   5  -9   5          7.66          8.92         1.14 o                         
   6  -9   5         52.87         48.83         2.51 o                         
   7  -9   5         29.40         30.89         2.48 o                         
   8  -9   5         20.29         22.45         2.25 o                         
   9  -9   5          2.85          1.90         2.18 o                         
  10  -9   5          7.02          7.91         2.09 o                         
  11  -9   5          2.93          3.86         2.94 o                         
  -7  -8   5          0.76         -1.66         1.73 o                         
  -6  -8   5          0.00         -0.58         2.03 o                         
  -5  -8   5          1.81         -0.47         2.53 o                         
  -4  -8   5         57.99         60.16         6.87 o                         
  -3  -8   5         30.20         38.58         5.25 o                         
  -2  -8   5          5.57          2.83         1.46 o                         
  -1  -8   5         47.33         50.74         5.61 o                         
   0  -8   5          6.29          5.28         1.46 o                         
   1  -8   5          5.46          3.69         3.28 o                         
   2  -8   5        106.09        110.06         4.22 o                         
   3  -8   5         29.89         30.87         1.61 o                         
   4  -8   5         16.25         12.80         1.15 o                         
   5  -8   5        103.99         91.08         2.68 o                         
   6  -8   5         26.42         27.09         1.89 o                         
   7  -8   5         65.04         62.80         4.34 o                         
   8  -8   5         72.92         66.67         3.86 o                         
   9  -8   5         13.70         19.83         2.27 o                         
  10  -8   5          0.37          2.36         1.25 o                         
  -8  -7   5          3.08         -0.12         1.84 o                         
  -7  -7   5          3.16          4.88         1.72 o                         
  -6  -7   5         25.35         22.24         2.78 o                         
  -5  -7   5         40.96         45.01         3.62 o                         
  -4  -7   5        139.95        151.37         6.07 o                         
  -3  -7   5        116.15        131.54         9.12 o                         
  -2  -7   5         42.42         49.00         5.30 o                         
  -1  -7   5          0.11         -0.42         1.46 o                         
   0  -7   5         44.34         49.50         4.80 o                         
   1  -7   5         20.45         18.92         1.18 o                         
   2  -7   5         23.86         21.79         1.41 o                         
   3  -7   5          3.06          3.54         0.97 o                         
   4  -7   5          9.88          7.08         0.66 o                         
   5  -7   5          1.12          1.22         0.41 o                         
   6  -7   5          4.08          3.07         0.94 o                         
   7  -7   5         91.79         79.51         4.05 o                         
   8  -7   5         13.23         12.23         1.78 o                         
   9  -7   5          0.08          0.19         1.40 o                         
  10  -7   5          4.61          2.93         3.45 o                         
  11  -7   5          7.79          4.92         2.27 o                         
  -9  -6   5          3.15         -0.89         2.24 o                         
  -8  -6   5          0.42          0.10         1.03 o                         
  -7  -6   5         15.57         20.29         2.37 o                         
  -6  -6   5          8.94          9.93         1.96 o                         
  -5  -6   5          0.53          2.05         1.94 o                         
  -4  -6   5         41.66         43.68         4.56 o                         
  -3  -6   5         56.11         59.44         5.76 o                         
  -2  -6   5        267.06        257.38         4.40 o                         
  -1  -6   5       1610.21       1562.21        69.47 o                         
   0  -6   5        178.07        187.98         8.66 o                         
   1  -6   5          5.56         14.94         1.72 o                         
   2  -6   5          9.95         11.74         1.10 o                         
   3  -6   5         21.18         22.08         1.13 o                         
   4  -6   5        129.16        124.97         2.83 o                         
   5  -6   5         36.91         37.59         1.52 o                         
   6  -6   5        235.86        224.10         6.15 o                         
   7  -6   5         18.39         16.57         1.92 o                         
   8  -6   5         21.86         19.92         2.57 o                         
   9  -6   5         13.57         10.34         2.83 o                         
  10  -6   5          2.07          1.71         2.99 o                         
  11  -6   5         25.87         30.42         5.01 o                         
 -10  -5   5          9.03          6.69         3.28 o                         
  -9  -5   5         12.48         11.82         1.86 o                         
  -8  -5   5          9.49          7.56         1.52 o                         
  -7  -5   5          4.75          7.13         1.38 o                         
  -6  -5   5         63.66         62.57         4.22 o                         
  -5  -5   5          8.82         10.84         2.57 o                         
  -4  -5   5        134.43        138.64         5.47 o                         
  -3  -5   5         47.44         38.97         2.05 o                         
  -2  -5   5          3.50          2.28         1.60 o                         
  -1  -5   5        698.34        779.43        16.90 o                         
   0  -5   5       1285.00       1395.87        14.93 o                         
   1  -5   5         15.48         17.50         1.34 o                         
   2  -5   5         73.87         86.71         2.87 o                         
   3  -5   5         27.36         29.85         1.16 o                         
   4  -5   5        176.68        163.57         3.04 o                         
   5  -5   5          3.09          2.89         0.94 o                         
   6  -5   5        128.23        127.27         7.64 o                         
   7  -5   5         24.25         17.59         2.34 o                         
   8  -5   5         12.69         16.46         2.29 o                         
   9  -5   5          3.35          1.94         1.70 o                         
  10  -5   5         23.84         22.97         4.20 o                         
  11  -5   5          7.81         11.60         3.41 o                         
 -10  -4   5          0.03         -0.57         1.38 o                         
  -9  -4   5          0.05         -0.77         1.37 o                         
  -8  -4   5         12.20          8.38         1.81 o                         
  -7  -4   5         44.25         43.78         2.96 o                         
  -6  -4   5         26.39         32.93         2.49 o                         
  -5  -4   5         19.11         16.57         1.05 o                         
  -4  -4   5          0.11         -0.88         0.93 o                         
  -3  -4   5         65.63         75.82         2.75 o                         
  -2  -4   5         17.09         19.45         2.86 o                         
  -1  -4   5        270.33        275.69        15.18 o                         
   0  -4   5        445.67        462.33         9.21 o                         
   1  -4   5         69.25         64.17         2.29 o                         
   2  -4   5          6.52          5.10         0.60 o                         
   3  -4   5         50.63         52.83         1.57 o                         
   4  -4   5         56.33         44.87         1.49 o                         
   5  -4   5         23.51         18.50         2.19 o                         
   6  -4   5          1.45         -0.39         1.78 o                         
   7  -4   5        110.39        123.65         6.05 o                         
   8  -4   5         11.68         14.18         2.23 o                         
   9  -4   5         27.41         32.48         3.68 o                         
  10  -4   5         12.14         12.39         2.33 o                         
  11  -4   5         25.81         30.31         5.32 o                         
 -11  -3   5          0.14         -1.85         2.84 o                         
 -10  -3   5         11.65         11.69         1.97 o                         
  -9  -3   5          1.42          0.80         1.26 o                         
  -8  -3   5        202.92        207.98         6.75 o                         
  -7  -3   5         88.16         86.97         4.11 o                         
  -6  -3   5         58.97         58.48         1.63 o                         
  -5  -3   5        295.23        271.20         3.68 o                         
  -4  -3   5        295.32        318.78         5.15 o                         
  -3  -3   5        298.18        305.49         5.05 o                         
  -2  -3   5        512.29        503.76         9.65 o                         
  -1  -3   5         26.87         22.50         2.27 o                         
   0  -3   5        564.37        548.38         5.60 o                         
   1  -3   5          0.52         -0.21         0.39 o                         
   2  -3   5        164.77        200.52         4.62 o                         
   3  -3   5         15.81         25.59         1.27 o                         
   4  -3   5         72.12         67.78         2.36 o                         
   5  -3   5         40.15         45.23         5.67 o                         
   6  -3   5        156.11        165.47         8.58 o                         
   7  -3   5        107.76        106.08         5.60 o                         
   8  -3   5          7.57         11.86         2.43 o                         
   9  -3   5          7.42          9.45         3.91 o                         
  10  -3   5          3.80          3.51         1.38 o                         
 -11  -2   5          6.47          3.81         2.98 o                         
 -10  -2   5         41.21         47.01         3.54 o                         
  -9  -2   5        266.15        312.22         8.34 o                         
  -8  -2   5         88.72         98.17         4.39 o                         
  -7  -2   5          0.56          0.03         0.82 o                         
  -6  -2   5          5.91          7.12         0.77 o                         
  -5  -2   5        239.07        237.37         6.63 o                         
  -4  -2   5         12.01         11.59         0.77 o                         
  -3  -2   5        136.65        139.60         4.15 o                         
  -2  -2   5          2.73          7.28         0.88 o                         
  -1  -2   5         95.53         81.24         1.56 o                         
   0  -2   5          4.34          4.18         0.42 o                         
   1  -2   5          2.54          1.29         0.29 o                         
   2  -2   5        189.97        195.51         4.83 o                         
   3  -2   5        376.50        410.64         6.07 o                         
   4  -2   5        286.17        275.10         4.56 o                         
   5  -2   5         10.25          8.05         0.56 o                         
   6  -2   5          8.56          8.53         1.56 o                         
   7  -2   5        228.59        212.70        11.54 o                         
   8  -2   5          3.29          1.50         1.47 o                         
   9  -2   5         19.30         23.48         3.15 o                         
 -11  -1   5          2.51          1.76         2.38 o                         
 -10  -1   5         18.06         20.44         3.93 o                         
  -9  -1   5         24.61         30.23         2.65 o                         
  -8  -1   5         51.74         54.66         3.18 o                         
  -7  -1   5        100.54        113.30         4.27 o                         
  -6  -1   5        565.71        602.17        15.43 o                         
  -5  -1   5        548.89        562.01         5.78 o                         
  -4  -1   5        129.70        125.09         2.92 o                         
  -3  -1   5        101.13         84.07         1.87 o                         
  -2  -1   5        546.34        540.72         4.43 o                         
  -1  -1   5         78.44         73.07         1.91 o                         
   0  -1   5        464.56        433.48         4.38 o                         
   1  -1   5        274.80        301.49         3.95 o                         
   2  -1   5        219.96        239.38         4.70 o                         
   3  -1   5        233.58        199.97         5.17 o                         
   4  -1   5        212.22        216.73         3.82 o                         
   5  -1   5        243.35        218.74         4.89 o                         
   6  -1   5        469.28        429.21        10.11 o                         
   7  -1   5          1.78         -0.37         0.71 o                         
   8  -1   5          3.59          2.00         2.28 o                         
   9  -1   5         17.89         25.98         4.96 o                         
 -12   0   5          0.04          0.62         2.20 o                         
 -11   0   5          6.21          3.11         2.29 o                         
 -10   0   5          8.88          6.51         1.79 o                         
  -9   0   5          0.25         -0.39         1.08 o                         
  -8   0   5          2.03          2.35         1.15 o                         
  -7   0   5        121.32        124.78         4.78 o                         
  -6   0   5         36.73         34.98         1.33 o                         
  -5   0   5        102.35         83.03         1.66 o                         
  -4   0   5         13.90         14.47         0.69 o                         
  -3   0   5       1359.05       1308.03        10.85 o                         
  -2   0   5          1.41          0.64         0.27 o                         
  -1   0   5        538.15        578.26         6.18 o                         
   0   0   5        887.70        930.05         9.60 o                         
   1   0   5        639.15        647.32        10.23 o                         
   2   0   5         16.23         20.00         1.26 o                         
   3   0   5         69.69         69.81         2.46 o                         
   4   0   5         49.95         52.59         2.31 o                         
   5   0   5          3.17          4.44         1.27 o                         
   6   0   5          7.48         11.37         1.79 o                         
   7   0   5         31.84         34.08         3.08 o                         
   8   0   5          1.87          0.47         2.03 o                         
   9   0   5         30.23         29.01         5.40 o                         
 -12   1   5          0.12         -1.83         2.14 o                         
 -11   1   5         11.53          9.28         1.99 o                         
 -10   1   5         20.90         19.30         2.44 o                         
  -9   1   5         69.87         65.69         5.37 o                         
  -8   1   5        224.97        242.10         5.67 o                         
  -7   1   5         48.51         44.21         2.29 o                         
  -6   1   5         37.04         28.66         1.14 o                         
  -5   1   5         43.78         63.66         1.81 o                         
  -4   1   5         99.11        103.30         1.97 o                         
  -3   1   5       1221.79       1144.00         8.57 o                         
  -2   1   5        110.63        102.54         2.13 o                         
  -1   1   5        475.78        500.30        13.81 o                         
   0   1   5          2.01          3.39         0.85 o                         
   1   1   5         28.64         46.08         2.40 o                         
   2   1   5         49.76         54.74         2.79 o                         
   3   1   5         14.83         15.32         2.52 o                         
   4   1   5         75.82         78.79         4.90 o                         
   5   1   5          6.78          5.30         1.33 o                         
   6   1   5         45.34         45.39         3.83 o                         
   7   1   5          6.00          5.21         2.82 o                         
   8   1   5          1.17          5.03         2.89 o                         
 -12   2   5         15.35         14.13         3.84 o                         
 -11   2   5          7.30          7.38         1.74 o                         
 -10   2   5         76.46         82.58         3.81 o                         
  -9   2   5          2.59          0.67         0.73 o                         
  -8   2   5         24.94         23.69         2.30 o                         
  -7   2   5        239.81        232.32         4.84 o                         
  -6   2   5         87.50         88.62         2.92 o                         
  -5   2   5         13.82         15.16         1.07 o                         
  -4   2   5       1391.66       1398.35        27.45 o                         
  -3   2   5         10.60          9.59         0.88 o                         
  -2   2   5          7.71          8.31         0.88 o                         
  -1   2   5        940.37        987.68         6.93 o                         
   0   2   5        703.46        770.27        16.25 o                         
   1   2   5         21.15         19.21         3.40 o                         
   2   2   5        684.26        718.80         8.09 o                         
   3   2   5        119.44        112.22         6.85 o                         
   4   2   5        163.45        160.81         6.14 o                         
   5   2   5         58.29         61.92         4.05 o                         
   6   2   5          4.50          1.99         1.79 o                         
   7   2   5         12.22         11.89         3.24 o                         
   8   2   5         43.41         45.92         6.27 o                         
 -12   3   5          5.98          3.29         1.20 o                         
 -11   3   5         10.35         10.42         1.58 o                         
 -10   3   5         26.89         33.79         2.53 o                         
  -9   3   5        229.67        245.90         5.71 o                         
  -8   3   5         36.50         37.03         1.68 o                         
  -7   3   5        129.97        122.38         3.46 o                         
  -6   3   5         25.26         24.40         1.48 o                         
  -5   3   5        207.64        218.82         4.20 o                         
  -4   3   5         78.19         85.01         2.48 o                         
  -3   3   5        243.03        257.27         5.49 o                         
  -2   3   5         63.74         47.93         2.80 o                         
  -1   3   5         30.01         25.27         1.91 o                         
   0   3   5         57.50         53.15         4.58 o                         
   1   3   5         42.88         35.48         3.88 o                         
   2   3   5        280.20        271.77         4.29 o                         
   3   3   5        668.41        685.27         7.18 o                         
   4   3   5         68.23         74.62         3.18 o                         
   5   3   5         32.84         37.71         3.25 o                         
   6   3   5          6.96          6.42         1.58 o                         
   7   3   5         25.41         30.97         5.07 o                         
 -13   4   5          3.07          3.48         2.27 o                         
 -12   4   5          0.35          1.98         1.01 o                         
 -11   4   5         34.89         39.79         4.08 o                         
 -10   4   5         20.10         23.22         2.56 o                         
  -9   4   5         96.94         89.36         3.24 o                         
  -8   4   5         18.98         15.25         1.22 o                         
  -7   4   5          0.66          2.16         0.91 o                         
  -6   4   5         95.28        109.33         3.64 o                         
  -5   4   5         82.48        111.45         3.10 o                         
  -4   4   5        110.56        104.02         2.78 o                         
  -3   4   5          4.00          3.91         0.76 o                         
  -2   4   5         65.45         50.40         4.62 o                         
  -1   4   5         54.37         52.06         4.68 o                         
   0   4   5        159.13        151.47         8.26 o                         
   1   4   5        294.22        273.61         6.54 o                         
   2   4   5        689.60        693.18         7.38 o                         
   3   4   5         35.61         35.28         1.88 o                         
   4   4   5          9.28          8.55         1.84 o                         
   5   4   5          0.26          0.69         1.48 o                         
   6   4   5          0.80         -1.17         1.22 o                         
   7   4   5          0.02          1.03         1.65 o                         
 -13   5   5          2.39          1.27         1.60 o                         
 -12   5   5         23.57         34.60         6.53 o                         
 -11   5   5          8.78         12.81         1.78 o                         
 -10   5   5          0.69          0.93         0.75 o                         
  -9   5   5         92.74         97.88         4.16 o                         
  -8   5   5         76.01         72.88         4.28 o                         
  -7   5   5         81.27         75.67         3.32 o                         
  -6   5   5          1.96          3.38         0.80 o                         
  -5   5   5        140.78        141.87         3.48 o                         
  -4   5   5         13.67         13.61         1.21 o                         
  -3   5   5         75.72         87.09         7.77 o                         
  -2   5   5         61.70         63.10         3.09 o                         
  -1   5   5         58.74         54.50         3.29 o                         
   0   5   5         63.20         47.63         2.28 o                         
   1   5   5          4.68          5.27         0.78 o                         
   2   5   5         17.58         13.82         1.77 o                         
   3   5   5         47.53         46.29         3.12 o                         
   4   5   5         23.23         26.23         2.97 o                         
   5   5   5          0.12         -0.40         1.35 o                         
   6   5   5          6.96          3.88         2.02 o                         
 -13   6   5          0.91          3.65         1.11 o                         
 -12   6   5         34.68         43.48         5.55 o                         
 -11   6   5          2.71          2.82         1.10 o                         
 -10   6   5         79.17         88.08         4.20 o                         
  -9   6   5          6.47          6.94         0.94 o                         
  -8   6   5          5.23          5.13         0.91 o                         
  -7   6   5          1.59          1.61         0.70 o                         
  -6   6   5        242.70        244.29         5.16 o                         
  -5   6   5        123.77        134.49         3.40 o                         
  -4   6   5          1.61          1.89         0.62 o                         
  -3   6   5         38.86         36.19         2.88 o                         
  -2   6   5        168.70        165.38         5.00 o                         
  -1   6   5          6.16          4.88         0.75 o                         
   0   6   5        259.64        270.29         5.69 o                         
   1   6   5        102.65         99.40         4.73 o                         
   2   6   5         75.44         77.98         4.24 o                         
   3   6   5         18.45         21.62         2.69 o                         
   4   6   5          5.52          7.10         2.10 o                         
   5   6   5          3.92          2.11         1.67 o                         
   6   6   5          4.58          6.97         2.68 o                         
 -13   7   5         23.10         27.71         2.97 o                         
 -12   7   5          2.24          0.64         1.03 o                         
 -11   7   5          0.00         -1.35         1.35 o                         
 -10   7   5          7.43          8.21         1.22 o                         
  -9   7   5          3.32          4.97         0.95 o                         
  -8   7   5         87.70         96.04         3.24 o                         
  -7   7   5         64.20         59.61         3.02 o                         
  -6   7   5        342.52        338.00         6.29 o                         
  -5   7   5        461.66        474.08         9.55 o                         
  -4   7   5         24.44         22.92         1.51 o                         
  -3   7   5        465.15        487.03        10.87 o                         
  -2   7   5          0.22          0.24         0.92 o                         
  -1   7   5        188.92        190.15         5.28 o                         
   0   7   5         33.21         31.72         2.09 o                         
   1   7   5          0.07          0.00         1.94 o                         
   2   7   5          3.64          4.10         2.26 o                         
   3   7   5         12.63         15.86         2.46 o                         
   4   7   5          0.78          1.84         1.24 o                         
 -13   8   5         12.00          7.68         1.72 o                         
 -12   8   5          0.01          0.28         1.13 o                         
 -11   8   5          3.26          3.10         0.98 o                         
 -10   8   5          4.64          2.02         1.02 o                         
  -9   8   5          3.53          2.72         0.77 o                         
  -8   8   5         11.94         14.96         1.43 o                         
  -7   8   5          0.03         -0.76         0.76 o                         
  -6   8   5        136.27        174.27         6.03 o                         
  -5   8   5         10.94          8.70         1.90 o                         
  -4   8   5          7.53          4.12         1.44 o                         
  -3   8   5        226.13        238.97         8.98 o                         
  -2   8   5        211.62        204.29         9.20 o                         
  -1   8   5         18.28         13.54         1.55 o                         
   0   8   5         50.48         51.86         3.94 o                         
   1   8   5         11.44         12.10         2.02 o                         
   2   8   5          7.98         12.78         2.28 o                         
   3   8   5          2.72          3.36         2.02 o                         
   4   8   5          0.01         -1.72         1.87 o                         
 -12   9   5          4.01          3.66         3.10 o                         
 -11   9   5          6.92          7.75         2.28 o                         
 -10   9   5          5.00          3.94         1.23 o                         
  -9   9   5         16.77         18.13         1.89 o                         
  -8   9   5          0.42         -0.56         0.89 o                         
  -7   9   5         16.93         17.43         2.05 o                         
  -6   9   5         11.64         11.60         2.02 o                         
  -5   9   5          5.55          5.06         1.53 o                         
  -4   9   5          2.69          3.76         1.55 o                         
  -3   9   5         23.67         20.74         2.69 o                         
  -2   9   5         46.62         38.89         3.32 o                         
  -1   9   5          0.02         -0.01         1.34 o                         
   0   9   5          2.00          1.19         1.20 o                         
   1   9   5          0.12          4.47         2.87 o                         
   2   9   5          2.97          3.63         2.87 o                         
   3   9   5         29.69         22.69         4.83 o                         
 -11  10   5          7.87         11.61         4.60 o                         
 -10  10   5         18.67         17.34         2.26 o                         
  -9  10   5         22.94         24.48         2.58 o                         
  -8  10   5         20.74         16.85         2.16 o                         
  -7  10   5         20.02         19.71         2.35 o                         
  -6  10   5          0.15          0.40         1.09 o                         
  -5  10   5          6.38          6.81         1.54 o                         
  -4  10   5         50.40         51.27         4.22 o                         
  -3  10   5          3.55          5.07         2.56 o                         
  -2  10   5         19.34         20.15         4.25 o                         
  -1  10   5         21.13         22.65         4.05 o                         
   0  10   5          0.07         -0.79         1.48 o                         
   1  10   5          3.21          2.75         2.11 o                         
 -10  11   5         14.65         14.76         2.65 o                         
  -9  11   5          1.03          3.42         1.47 o                         
  -8  11   5          2.69          3.32         1.67 o                         
  -7  11   5          0.39         -1.10         1.38 o                         
  -6  11   5          6.21          6.30         2.08 o                         
  -5  11   5          3.50          2.35         1.33 o                         
  -4  11   5         12.31         12.61         2.36 o                         
  -3  11   5          2.92          3.02         2.32 o                         
  -2  11   5          5.18          1.30         1.90 o                         
  -1  11   5          0.22         -1.76         1.76 o                         
   0  11   5          1.15         -1.12         1.95 o                         
 -10  12   5         27.76         21.74         4.47 o                         
  -9  12   5          2.85          2.08         2.18 o                         
  -8  12   5          1.41          0.85         1.67 o                         
  -7  12   5         20.41         19.34         3.09 o                         
  -6  12   5          0.78          3.70         2.67 o                         
  -5  12   5          7.14          4.18         2.38 o                         
  -6  13   5          0.44          0.41         2.02 o                         
   3 -14   6          2.93          4.16         2.59 o                         
   1 -13   6          0.08         -2.19         2.23 o                         
   2 -13   6          3.34          3.20         1.65 o                         
   3 -13   6         13.85          9.53         1.80 o                         
   4 -13   6         10.34         10.72         2.71 o                         
   5 -13   6          1.70          5.19         2.85 o                         
   6 -13   6          9.74         11.72         4.68 o                         
   7 -13   6          1.42          1.30         2.20 o                         
  -1 -12   6          0.59          1.21         2.08 o                         
   0 -12   6          1.26          3.04         2.31 o                         
   1 -12   6          3.98          0.75         1.80 o                         
   2 -12   6          0.09         -0.26         1.58 o                         
   3 -12   6         13.91          8.40         4.70 o                         
   4 -12   6          8.08          6.88         1.54 o                         
   5 -12   6         13.76         16.49         2.76 o                         
   6 -12   6          6.29          7.21         1.51 o                         
   7 -12   6         20.48         13.92         4.44 o                         
   8 -12   6         25.85         26.26         4.83 o                         
  -3 -11   6          0.25          1.28         2.04 o                         
  -2 -11   6          0.25          2.35         2.25 o                         
  -1 -11   6          1.97          6.85         3.02 o                         
   0 -11   6          1.06          0.09         1.86 o                         
   1 -11   6          3.78          2.93         2.23 o                         
   2 -11   6          0.84          0.71         1.46 o                         
   3 -11   6          8.45          6.93         1.59 o                         
   4 -11   6          0.21          0.12         1.45 o                         
   5 -11   6          0.45         -0.30         1.16 o                         
   6 -11   6         35.41         28.87         2.74 o                         
   7 -11   6         79.62         86.52         7.77 o                         
   8 -11   6         35.47         35.73         4.04 o                         
  -4 -10   6         13.44         14.69         4.08 o                         
  -3 -10   6          0.40         -1.90         1.90 o                         
  -2 -10   6          6.23          7.24         2.80 o                         
  -1 -10   6          1.28          1.89         1.81 o                         
   0 -10   6         12.25         17.16         3.77 o                         
   1 -10   6         82.37         89.25         7.71 o                         
   2 -10   6          0.62         -0.17         1.09 o                         
   3 -10   6         21.40         26.88         2.90 o                         
   4 -10   6         27.85         28.22         2.40 o                         
   5 -10   6         29.57         26.15         2.48 o                         
   6 -10   6          4.77          1.82         1.05 o                         
   7 -10   6         58.51         72.39         5.20 o                         
   8 -10   6         38.93         35.59         3.96 o                         
   9 -10   6         23.58         37.77         4.16 o                         
  -5  -9   6          2.74          2.00         1.97 o                         
  -4  -9   6          3.47          3.95         2.73 o                         
  -3  -9   6          4.10          5.54         2.78 o                         
  -2  -9   6         13.11          9.59         2.70 o                         
  -1  -9   6         13.24         19.87         4.11 o                         
   0  -9   6          8.91          7.43         2.55 o                         
   1  -9   6         28.16         25.20         3.83 o                         
   2  -9   6          6.53          3.84         1.32 o                         
   3  -9   6          0.02          0.01         0.92 o                         
   4  -9   6          1.12          2.22         0.74 o                         
   5  -9   6          7.79          6.63         1.97 o                         
   6  -9   6         14.77         14.79         1.79 o                         
   7  -9   6         12.69         14.63         1.86 o                         
   8  -9   6         12.00         12.45         2.68 o                         
   9  -9   6          1.49          3.65         1.61 o                         
  10  -9   6         12.92         12.69         3.31 o                         
  -7  -8   6          3.83          0.91         2.01 o                         
  -6  -8   6          2.12          6.23         3.00 o                         
  -5  -8   6          1.33          1.77         1.70 o                         
  -4  -8   6          6.75          4.73         2.01 o                         
  -3  -8   6          0.37          0.17         1.73 o                         
  -2  -8   6         43.92         37.02         4.97 o                         
  -1  -8   6        497.39        557.84        18.10 o                         
   0  -8   6        233.35        247.91        11.64 o                         
   1  -8   6          4.50          2.13         1.78 o                         
   2  -8   6          7.69          6.25         1.50 o                         
   3  -8   6          9.30         11.05         1.06 o                         
   4  -8   6          0.34          0.63         0.54 o                         
   5  -8   6         11.90         10.52         1.49 o                         
   6  -8   6          0.17          1.27         0.84 o                         
   7  -8   6          1.85          2.38         1.01 o                         
   8  -8   6          5.12          6.82         1.44 o                         
   9  -8   6         34.47         43.26         7.65 o                         
  10  -8   6         22.09         21.57         5.44 o                         
  -8  -7   6          0.04          2.39         2.21 o                         
  -7  -7   6          0.18         -3.59         5.82 o                         
  -6  -7   6          5.16          6.06         1.77 o                         
  -5  -7   6         29.10         23.27         2.84 o                         
  -4  -7   6          2.65          5.08         2.30 o                         
  -3  -7   6         27.12         32.82         4.57 o                         
  -2  -7   6          7.72          8.41         2.45 o                         
  -1  -7   6        851.60        952.39        22.11 o                         
   0  -7   6        194.72        189.43         6.68 o                         
   1  -7   6          0.38          0.75         0.80 o                         
   2  -7   6        117.31        117.74         3.06 o                         
   3  -7   6        162.82        165.01         4.41 o                         
   4  -7   6         18.29         15.97         1.19 o                         
   5  -7   6         63.66         67.05         2.77 o                         
   6  -7   6        197.03        195.41        11.20 o                         
   7  -7   6         34.56         31.24         2.62 o                         
   8  -7   6          1.75          1.28         1.82 o                         
   9  -7   6         14.04         18.16         2.77 o                         
  10  -7   6          0.23          2.11         1.47 o                         
  -9  -6   6          0.24          1.00         1.50 o                         
  -8  -6   6          0.50          1.38         1.35 o                         
  -7  -6   6          2.05          0.98         1.02 o                         
  -6  -6   6          5.94          5.19         2.12 o                         
  -5  -6   6         38.22         37.66         3.44 o                         
  -4  -6   6         80.83         88.19         7.33 o                         
  -3  -6   6         33.91         36.53         4.66 o                         
  -2  -6   6          1.97          2.76         1.72 o                         
  -1  -6   6         22.68         21.89         2.22 o                         
   0  -6   6         28.23         28.59         2.45 o                         
   1  -6   6         10.43         12.52         1.23 o                         
   2  -6   6        120.60        128.70         3.88 o                         
   3  -6   6        466.82        467.31         8.33 o                         
   4  -6   6         27.33         31.31         1.50 o                         
   5  -6   6          7.51          7.78         1.03 o                         
   6  -6   6         43.51         54.48         3.92 o                         
   7  -6   6          4.11          2.58         1.35 o                         
   8  -6   6          0.75         -1.64         1.64 o                         
   9  -6   6          1.10          0.28         1.54 o                         
  10  -6   6         11.55         11.79         2.66 o                         
 -10  -5   6         10.41          6.80         2.08 o                         
  -9  -5   6          9.23         11.65         3.44 o                         
  -8  -5   6         49.84         51.78         3.62 o                         
  -7  -5   6         43.22         47.33         3.31 o                         
  -6  -5   6         14.57         13.76         2.20 o                         
  -5  -5   6         30.50         29.71         2.87 o                         
  -4  -5   6         33.48         33.98         2.93 o                         
  -3  -5   6         11.43         13.75         2.69 o                         
  -2  -5   6        110.13        120.89         4.65 o                         
  -1  -5   6         57.13         58.42         2.10 o                         
   0  -5   6          0.15          0.31         0.45 o                         
   1  -5   6        353.32        369.47        11.08 o                         
   2  -5   6        151.68        153.56         4.04 o                         
   3  -5   6        438.74        444.44         6.70 o                         
   4  -5   6         78.70         74.24         1.89 o                         
   5  -5   6        519.22        536.86        11.54 o                         
   6  -5   6        281.72        291.58        18.68 o                         
   7  -5   6        177.38        167.16         7.22 o                         
   8  -5   6         60.31         62.36         9.30 o                         
   9  -5   6          0.22          0.73         1.23 o                         
  10  -5   6          2.38          2.78         2.36 o                         
 -10  -4   6          9.07          3.34         1.68 o                         
  -9  -4   6         44.08         45.85         3.49 o                         
  -8  -4   6         30.21         39.52         3.12 o                         
  -7  -4   6         13.60         15.15         1.93 o                         
  -6  -4   6          0.17          0.11         0.98 o                         
  -5  -4   6          7.66         13.40         2.05 o                         
  -4  -4   6         68.56         57.09         2.54 o                         
  -3  -4   6         46.77         51.44         2.82 o                         
  -2  -4   6        120.57        104.30         4.01 o                         
  -1  -4   6          5.00          4.12         0.59 o                         
   0  -4   6        148.48        147.35         2.64 o                         
   1  -4   6         29.46         32.13         1.76 o                         
   2  -4   6        137.20        137.90         4.63 o                         
   3  -4   6          5.15          3.28         0.50 o                         
   4  -4   6        337.79        310.00         6.25 o                         
   5  -4   6         10.63          9.75         2.47 o                         
   6  -4   6         41.68         46.20         3.76 o                         
   7  -4   6         79.43         79.39         5.01 o                         
   8  -4   6         87.52         86.04         6.14 o                         
   9  -4   6          0.02          0.64         1.44 o                         
  10  -4   6         28.84         24.22         4.86 o                         
 -11  -3   6         10.40         15.16         2.96 o                         
 -10  -3   6          0.00          0.99         1.11 o                         
  -9  -3   6         19.78         17.86         2.00 o                         
  -8  -3   6          4.96          4.28         1.07 o                         
  -7  -3   6          0.07         -0.09         1.65 o                         
  -6  -3   6         88.91         78.27         3.48 o                         
  -5  -3   6        222.10        239.73        10.01 o                         
  -4  -3   6        150.55        173.86         6.07 o                         
  -3  -3   6         14.19         11.66         1.27 o                         
  -2  -3   6         78.51         81.30         5.74 o                         
  -1  -3   6          1.50          3.36         0.80 o                         
   0  -3   6          0.19          0.41         0.58 o                         
   1  -3   6          6.84          6.08         0.86 o                         
   2  -3   6         18.25         16.46         0.94 o                         
   3  -3   6        130.12        138.15         3.54 o                         
   4  -3   6        699.38        763.13        18.59 o                         
   5  -3   6         28.39         25.92         2.71 o                         
   6  -3   6        135.23        130.78         9.46 o                         
   7  -3   6         33.42         32.45         3.37 o                         
   8  -3   6         23.26         24.30         3.19 o                         
   9  -3   6          5.77          5.35         4.22 o                         
  10  -3   6         43.22         56.61         7.16 o                         
 -11  -2   6         10.66         12.10         2.46 o                         
 -10  -2   6          7.66          8.75         1.80 o                         
  -9  -2   6         70.37         70.88         4.11 o                         
  -8  -2   6         37.36         40.48         2.56 o                         
  -7  -2   6         19.78         20.09         1.73 o                         
  -6  -2   6         68.79         66.05         2.25 o                         
  -5  -2   6         37.44         35.63         2.51 o                         
  -4  -2   6        139.34        140.32         2.88 o                         
  -3  -2   6         15.62         17.16         1.51 o                         
  -2  -2   6          0.35          0.00         0.34 o                         
  -1  -2   6        158.83        133.93         2.32 o                         
   0  -2   6        265.52        254.65         3.45 o                         
   1  -2   6        377.88        403.74         5.14 o                         
   2  -2   6         14.16         14.42         1.27 o                         
   3  -2   6         60.59         62.83         2.64 o                         
   4  -2   6          0.03          0.42         0.39 o                         
   5  -2   6          2.77          4.62         1.16 o                         
   6  -2   6          1.61          1.06         0.90 o                         
   7  -2   6         28.77         30.34         2.56 o                         
   8  -2   6          8.59          7.80         2.25 o                         
   9  -2   6         41.33         41.05         6.14 o                         
 -11  -1   6          0.79         -1.31         1.31 o                         
 -10  -1   6         93.74         93.98         5.74 o                         
  -9  -1   6         51.81         47.91         3.25 o                         
  -8  -1   6          4.14          6.48         1.60 o                         
  -7  -1   6        334.92        355.56         6.78 o                         
  -6  -1   6         90.54         97.30         2.74 o                         
  -5  -1   6         72.04         71.79         2.23 o                         
  -4  -1   6       1133.90       1125.39        16.79 o                         
  -3  -1   6        181.96        160.63         2.52 o                         
  -2  -1   6         11.62          9.84         0.69 o                         
  -1  -1   6        953.44       1043.23        12.13 o                         
   0  -1   6        188.19        191.62         4.11 o                         
   1  -1   6         66.31         75.59         2.36 o                         
   2  -1   6          0.81          0.24         0.62 o                         
   3  -1   6        460.20        451.23         6.58 o                         
   4  -1   6        169.48        169.15         9.15 o                         
   5  -1   6          0.08          1.35         0.84 o                         
   6  -1   6          0.07          0.01         0.98 o                         
   7  -1   6         39.82         35.11         3.33 o                         
   8  -1   6         16.36         14.55         3.89 o                         
 -11   0   6          0.91         -0.43         1.37 o                         
 -10   0   6          5.43          5.55         2.90 o                         
  -9   0   6         47.27         42.00         4.33 o                         
  -8   0   6         40.44         40.53         3.34 o                         
  -7   0   6         28.83         32.85         1.51 o                         
  -6   0   6         19.11         20.85         0.92 o                         
  -5   0   6        187.32        185.41         3.08 o                         
  -4   0   6        667.30        721.81         9.24 o                         
  -3   0   6        354.26        336.85         4.87 o                         
  -2   0   6        285.24        292.24         3.56 o                         
  -1   0   6        282.58        277.72         6.32 o                         
   0   0   6       1290.34       1347.46        12.59 o                         
   1   0   6        944.09        856.49        44.23 o                         
   2   0   6       1164.30       1264.39        65.44 o                         
   3   0   6        972.98        965.50        29.17 o                         
   4   0   6          4.20          2.17         1.47 o                         
   5   0   6          4.91          8.50         1.71 o                         
   6   0   6        113.57        101.43         5.36 o                         
   7   0   6          3.63          2.55         1.08 o                         
   8   0   6         31.30         33.59         5.42 o                         
 -12   1   6          5.48          2.88         1.99 o                         
 -11   1   6          4.57          2.18         1.40 o                         
 -10   1   6          4.47          2.30         1.32 o                         
  -9   1   6         73.80         78.86         4.75 o                         
  -8   1   6         30.29         30.95         2.09 o                         
  -7   1   6          4.70          4.62         0.55 o                         
  -6   1   6         60.55         64.42         2.06 o                         
  -5   1   6        401.59        454.67         5.54 o                         
  -4   1   6          1.04          1.57         0.41 o                         
  -3   1   6        972.04       1005.32        12.23 o                         
  -2   1   6        290.39        294.22        10.21 o                         
  -1   1   6        719.92        689.54        15.97 o                         
   0   1   6       1289.50       1326.57        11.13 o                         
   1   1   6          3.11          0.74         0.97 o                         
   2   1   6        544.37        517.50         8.71 o                         
   3   1   6       1212.13       1195.04        23.49 o                         
   4   1   6         38.58         43.39         4.66 o                         
   5   1   6        147.67        143.23         6.25 o                         
   6   1   6          8.70          5.75         1.51 o                         
   7   1   6          2.14          5.14         2.74 o                         
   8   1   6          1.72         -1.17         2.44 o                         
 -12   2   6          2.31          2.06         1.50 o                         
 -11   2   6          2.46          3.04         1.33 o                         
 -10   2   6         10.31          9.10         1.41 o                         
  -9   2   6         17.06         14.81         1.60 o                         
  -8   2   6         13.94         16.25         1.16 o                         
  -7   2   6         27.91         29.54         1.71 o                         
  -6   2   6          0.87          1.03         0.44 o                         
  -5   2   6          1.30          2.67         0.58 o                         
  -4   2   6          3.71          3.38         0.60 o                         
  -3   2   6        580.63        594.86         8.30 o                         
  -2   2   6        129.35        155.65         2.81 o                         
  -1   2   6         28.21         37.66         1.66 o                         
   0   2   6         46.01         29.85         3.61 o                         
   1   2   6          2.84          1.98         1.02 o                         
   2   2   6         93.76         81.48         6.04 o                         
   3   2   6        183.27        162.90         8.83 o                         
   4   2   6        258.47        246.46        11.30 o                         
   5   2   6          6.76         10.15         2.47 o                         
   6   2   6         68.96         71.87         6.84 o                         
   7   2   6         14.72         18.55         4.14 o                         
 -12   3   6          0.00         -0.57         1.34 o                         
 -11   3   6          1.93          4.33         1.24 o                         
 -10   3   6          4.92          4.33         1.36 o                         
  -9   3   6         60.56         53.37         3.65 o                         
  -8   3   6         33.46         31.89         2.03 o                         
  -7   3   6        232.19        245.06         7.84 o                         
  -6   3   6         50.71         60.65         2.42 o                         
  -5   3   6          7.41         12.42         1.15 o                         
  -4   3   6        728.01        724.89        10.29 o                         
  -3   3   6        226.12        208.96        13.95 o                         
  -2   3   6        350.23        346.97         8.10 o                         
  -1   3   6        267.52        271.97         9.82 o                         
   0   3   6          0.11          0.88         1.15 o                         
   1   3   6          0.01          0.21         0.33 o                         
   2   3   6         49.57         46.37         5.18 o                         
   3   3   6         36.39         30.06         4.14 o                         
   4   3   6         69.22         67.47         4.49 o                         
   5   3   6          6.29          2.97         1.39 o                         
   6   3   6         11.34         15.46         3.21 o                         
   7   3   6          2.16          3.14         2.43 o                         
 -13   4   6          2.13          1.64         1.47 o                         
 -12   4   6          5.42          5.85         1.71 o                         
 -11   4   6          1.96          3.17         0.95 o                         
 -10   4   6         37.99         39.45         2.49 o                         
  -9   4   6         61.75         61.30         4.32 o                         
  -8   4   6          2.39          2.24         0.66 o                         
  -7   4   6         58.39         62.77         2.60 o                         
  -6   4   6         43.11         43.10         2.09 o                         
  -5   4   6        574.95        616.95         9.16 o                         
  -4   4   6        391.61        378.92         8.95 o                         
  -3   4   6        184.03        184.35         6.17 o                         
  -2   4   6        493.62        494.86        14.77 o                         
  -1   4   6        615.41        609.52        16.97 o                         
   0   4   6          1.80          2.15         1.71 o                         
   1   4   6         32.97         34.98         4.47 o                         
   2   4   6        125.81        125.42         6.89 o                         
   3   4   6          1.63          1.79         1.36 o                         
   4   4   6         16.88         20.13         2.57 o                         
   5   4   6          4.56          6.13         3.16 o                         
   6   4   6         21.46         23.68         4.43 o                         
 -13   5   6         21.84         25.10         4.70 o                         
 -12   5   6          0.17         -0.12         0.98 o                         
 -11   5   6          0.59         -1.05         1.05 o                         
 -10   5   6         21.24         20.51         1.79 o                         
  -9   5   6         44.87         39.12         2.89 o                         
  -8   5   6        103.36        114.15         4.24 o                         
  -7   5   6         38.94         34.72         1.86 o                         
  -6   5   6          6.66          7.85         1.06 o                         
  -5   5   6        302.30        298.88         5.92 o                         
  -4   5   6        668.30        662.51        12.32 o                         
  -3   5   6        156.37        157.50         6.08 o                         
  -2   5   6          0.21         -0.91         1.31 o                         
  -1   5   6        165.83        155.59         9.32 o                         
   0   5   6         56.29         63.31         5.99 o                         
   1   5   6         80.91         71.22         3.34 o                         
   2   5   6         74.38         77.11         6.98 o                         
   3   5   6         14.53         16.84         3.60 o                         
   4   5   6         42.29         47.87         5.34 o                         
   5   5   6          1.61          2.22         2.22 o                         
   6   5   6         16.29         16.88         4.29 o                         
 -13   6   6         17.79         21.93         4.70 o                         
 -12   6   6          0.17         -0.78         1.02 o                         
 -11   6   6          4.67          4.43         1.29 o                         
 -10   6   6         10.41          9.67         1.36 o                         
  -9   6   6          5.99          4.35         0.84 o                         
  -8   6   6         39.11         45.86         2.06 o                         
  -7   6   6        160.60        163.81         4.00 o                         
  -6   6   6         41.93         41.41         2.16 o                         
  -5   6   6         43.61         36.96         2.26 o                         
  -4   6   6         91.48         86.28        11.37 o                         
  -3   6   6          1.34          1.26         1.54 o                         
  -2   6   6        379.35        390.50        12.63 o                         
  -1   6   6        177.08        157.50         6.56 o                         
   0   6   6          0.01         -0.22         0.74 o                         
   1   6   6        129.17        136.90         9.52 o                         
   2   6   6          0.60          0.93         1.60 o                         
   3   6   6         17.70         13.44         2.30 o                         
   4   6   6          5.94          8.57         2.12 o                         
   5   6   6          1.63          2.08         1.32 o                         
 -13   7   6          3.75          6.24         3.13 o                         
 -12   7   6         29.04         27.50         2.69 o                         
 -11   7   6         55.36         64.30         4.02 o                         
 -10   7   6         18.19         20.65         1.78 o                         
  -9   7   6          0.00          0.13         0.77 o                         
  -8   7   6          0.65         -0.12         0.65 o                         
  -7   7   6         77.52         75.18         2.75 o                         
  -6   7   6        120.36        119.76         4.63 o                         
  -5   7   6         79.55         82.72         3.97 o                         
  -4   7   6         47.25         51.27         3.76 o                         
  -3   7   6         15.86         16.70         2.29 o                         
  -2   7   6         10.05          8.48         1.53 o                         
  -1   7   6         10.36         13.98         1.91 o                         
   0   7   6          0.26          1.82         2.07 o                         
   1   7   6         24.13         21.98         4.23 o                         
   2   7   6          0.23         -0.18         1.82 o                         
   3   7   6         66.36         69.13         6.61 o                         
   4   7   6         19.27         22.51         3.22 o                         
 -13   8   6          9.35         13.77         3.68 o                         
 -12   8   6          1.83          1.58         1.45 o                         
 -11   8   6          0.60          0.43         1.15 o                         
 -10   8   6          0.78          0.67         1.03 o                         
  -9   8   6          8.40         10.28         1.28 o                         
  -8   8   6          0.67          0.61         0.97 o                         
  -7   8   6         41.16         39.87         2.45 o                         
  -6   8   6         11.56         11.26         2.00 o                         
  -5   8   6         17.86         14.87         2.28 o                         
  -4   8   6         39.92         45.25         3.68 o                         
  -3   8   6          5.79          8.74         1.67 o                         
  -2   8   6          3.67          2.28         1.92 o                         
  -1   8   6         30.31         39.15         5.78 o                         
   0   8   6         20.14         30.30         5.17 o                         
   1   8   6          3.98          7.31         3.04 o                         
   2   8   6         14.60         18.97         2.86 o                         
   3   8   6         40.97         51.91         6.86 o                         
 -11   9   6          0.22         -0.33         1.07 o                         
 -10   9   6          0.22          1.45         1.23 o                         
  -9   9   6         20.33         19.92         2.00 o                         
  -8   9   6          7.96          9.81         1.64 o                         
  -7   9   6          0.36         -1.01         1.70 o                         
  -6   9   6         44.34         54.30         6.12 o                         
  -5   9   6          0.09         -0.18         1.90 o                         
  -4   9   6         45.15         44.03         3.81 o                         
  -3   9   6         27.92         36.11         3.41 o                         
  -2   9   6         28.14         28.09         5.20 o                         
  -1   9   6          3.63          2.68         1.76 o                         
   0   9   6         19.76         20.15         4.39 o                         
   1   9   6         11.50         14.76         4.09 o                         
 -11  10   6          1.96          1.59         2.15 o                         
 -10  10   6          0.96         -0.68         1.17 o                         
  -9  10   6          3.24          4.44         1.43 o                         
  -8  10   6         17.18         13.65         2.03 o                         
  -7  10   6         63.01         64.54         4.50 o                         
  -6  10   6          6.37          5.95         1.86 o                         
  -5  10   6          0.96          1.01         1.50 o                         
  -4  10   6         24.19         19.21         3.26 o                         
  -3  10   6         11.99          9.65         2.92 o                         
  -2  10   6          0.11         -2.07         2.54 o                         
  -1  10   6         27.01         35.57         6.09 o                         
 -10  11   6          3.79         -0.61         2.14 o                         
  -9  11   6          1.81          1.01         1.21 o                         
  -8  11   6         28.56         29.60         2.94 o                         
  -7  11   6         20.86         23.04         3.08 o                         
  -6  11   6          0.02         -0.51         1.30 o                         
  -5  11   6          8.19         11.27         1.88 o                         
  -4  11   6          3.49          2.35         1.45 o                         
  -3  11   6          0.86         -1.06         1.80 o                         
  -2  11   6          0.07         -0.95         2.27 o                         
  -7  12   6          0.31          1.15         1.90 o                         
  -6  12   6          0.15         -1.88         2.05 o                         
   1 -13   7          1.23          2.87         1.74 o                         
   2 -13   7          0.03         -1.07         2.49 o                         
   3 -13   7         13.76         14.27         3.65 o                         
   4 -13   7          0.01         -3.43         3.43 o                         
   5 -13   7          7.11         10.48         2.68 o                         
   6 -13   7          1.25          2.40         4.71 o                         
  -1 -12   7          0.27         -2.94         2.94 o                         
   0 -12   7          5.69          2.99         2.35 o                         
   1 -12   7          0.17          0.86         1.27 o                         
   2 -12   7         16.12         12.37         7.91 o                         
   3 -12   7         16.02         13.15         3.72 o                         
   4 -12   7          4.44          4.73         1.53 o                         
   5 -12   7          0.03          1.98         1.94 o                         
   6 -12   7          1.59          3.93         3.96 o                         
   7 -12   7          0.02         -0.96         2.21 o                         
  -2 -11   7          0.23          1.61         2.23 o                         
  -1 -11   7          8.98          9.98         3.26 o                         
   0 -11   7          1.78          0.43         1.61 o                         
   1 -11   7          4.21          4.48         2.01 o                         
   2 -11   7          0.97          0.31         1.10 o                         
   3 -11   7          0.02         -0.26         3.38 o                         
   4 -11   7          0.29          1.47         1.17 o                         
   5 -11   7         20.78         21.97         2.43 o                         
   6 -11   7          7.48          6.18         2.53 o                         
   7 -11   7          5.48         10.77         2.24 o                         
   8 -11   7          0.11         -2.75         2.75 o                         
  -4 -10   7          2.30         -0.29         2.02 o                         
  -3 -10   7          1.12          1.79         2.27 o                         
  -2 -10   7          0.09          3.44         2.33 o                         
  -1 -10   7          1.02         -0.32         1.81 o                         
   0 -10   7         17.49         15.15         2.50 o                         
   1 -10   7         17.94         20.78         2.79 o                         
   2 -10   7         13.39         12.60         2.18 o                         
   3 -10   7          2.75          1.87         1.26 o                         
   4 -10   7          1.77          1.54         1.14 o                         
   5 -10   7         29.25         25.74         2.45 o                         
   6 -10   7          6.24          9.27         1.74 o                         
   7 -10   7         20.27         16.71         2.67 o                         
   8 -10   7          1.84          1.71         1.44 o                         
  -5  -9   7         31.30         27.38         5.35 o                         
  -4  -9   7          4.15          3.50         2.63 o                         
  -3  -9   7          1.35         -1.09         1.89 o                         
  -2  -9   7          0.59          4.10         2.28 o                         
  -1  -9   7        185.53        206.31        11.96 o                         
   0  -9   7          1.67          0.21         1.26 o                         
   1  -9   7          1.22          1.14         1.36 o                         
   2  -9   7          0.01         -0.74         0.74 o                         
   3  -9   7          0.32          1.91         0.77 o                         
   4  -9   7         62.32         63.94         2.95 o                         
   5  -9   7          9.35          8.03         1.47 o                         
   6  -9   7         18.82         10.74         1.68 o                         
   7  -9   7          1.71         -0.14         1.37 o                         
   8  -9   7          5.53          6.52         1.85 o                         
  -7  -8   7          2.28         -0.02         2.13 o                         
  -6  -8   7         10.90          7.49         3.43 o                         
  -5  -8   7          0.61         -2.34         2.34 o                         
  -4  -8   7          1.49          2.36         2.06 o                         
  -3  -8   7          6.87          7.24         2.56 o                         
  -2  -8   7         43.14         50.09         5.93 o                         
  -1  -8   7        642.71        752.85        14.30 o                         
   0  -8   7         10.78         12.55         2.10 o                         
   1  -8   7         56.70         64.63         3.13 o                         
   2  -8   7          1.53          1.37         0.77 o                         
   3  -8   7        144.90        137.49         5.15 o                         
   4  -8   7          1.51          2.98         0.64 o                         
   5  -8   7         17.89         16.94         1.65 o                         
   6  -8   7          6.00          3.56         1.14 o                         
   7  -8   7         20.88         24.25         2.39 o                         
   8  -8   7          6.96          9.62         2.29 o                         
   9  -8   7          1.36          4.05         1.60 o                         
  -8  -7   7          0.01          1.69         2.78 o                         
  -7  -7   7          2.83         -0.14         1.45 o                         
  -6  -7   7         16.92         18.53         2.84 o                         
  -5  -7   7          1.64          3.11         2.07 o                         
  -4  -7   7         46.46         45.02         5.80 o                         
  -3  -7   7         54.59         50.91         5.94 o                         
  -2  -7   7        181.93        209.99         8.63 o                         
  -1  -7   7        317.80        367.94         9.52 o                         
   0  -7   7         40.31         35.64         2.13 o                         
   1  -7   7          3.08          2.59         1.05 o                         
   2  -7   7          1.52          2.68         1.06 o                         
   3  -7   7         91.54         90.79         3.00 o                         
   4  -7   7         72.79         66.03         2.33 o                         
   5  -7   7         39.35         37.20         2.18 o                         
   6  -7   7          9.32          4.57         1.41 o                         
   7  -7   7          8.45          6.75         1.70 o                         
   8  -7   7         20.83         25.28         3.33 o                         
   9  -7   7         13.41         15.73         5.55 o                         
  -9  -6   7          0.76          0.13         1.27 o                         
  -8  -6   7          1.35          0.57         1.24 o                         
  -7  -6   7          9.88         10.05         1.69 o                         
  -6  -6   7          0.82         -0.65         1.39 o                         
  -5  -6   7          0.42         -2.12         2.12 o                         
  -4  -6   7          0.60          0.91         0.90 o                         
  -3  -6   7          2.77          0.55         1.58 o                         
  -2  -6   7          0.44          1.31         0.59 o                         
  -1  -6   7         36.99         38.26         1.89 o                         
   0  -6   7         24.97         18.98         1.09 o                         
   1  -6   7          0.02         -0.10         0.55 o                         
   2  -6   7         27.70         23.20         1.75 o                         
   3  -6   7          0.21          0.32         0.69 o                         
   4  -6   7         34.88         32.68         1.59 o                         
   5  -6   7         11.27         10.66         1.38 o                         
   6  -6   7         40.33         41.30         4.39 o                         
   7  -6   7         11.94          6.32         1.58 o                         
   8  -6   7         58.45         52.69         5.85 o                         
   9  -6   7         18.62         22.01         3.17 o                         
 -10  -5   7          7.84          9.31         2.25 o                         
  -9  -5   7          0.81          1.77         1.44 o                         
  -8  -5   7          8.68          8.14         1.55 o                         
  -7  -5   7         22.30         20.06         2.29 o                         
  -6  -5   7          4.96          4.52         1.68 o                         
  -5  -5   7          0.06          0.17         0.68 o                         
  -4  -5   7          0.29          0.62         0.75 o                         
  -3  -5   7         68.98         74.64         3.80 o                         
  -2  -5   7          9.48          9.03         3.09 o                         
  -1  -5   7          9.66          9.95         0.95 o                         
   0  -5   7         17.43         12.18         0.86 o                         
   1  -5   7          3.34          2.88         0.81 o                         
   2  -5   7          3.37          1.20         0.94 o                         
   3  -5   7          2.49          2.55         1.70 o                         
   4  -5   7        217.45        218.55         5.76 o                         
   5  -5   7          0.12         -0.03         1.13 o                         
   6  -5   7         61.18         64.76         4.46 o                         
   7  -5   7          4.83          7.70         1.95 o                         
   8  -5   7          4.51          3.14         1.51 o                         
   9  -5   7         18.85         20.17         2.97 o                         
 -11  -4   7          0.20          0.33         1.54 o                         
 -10  -4   7          0.36          0.86         2.53 o                         
  -9  -4   7         78.21         80.54         4.70 o                         
  -8  -4   7         21.50         17.14         2.51 o                         
  -7  -4   7          4.52          2.99         1.13 o                         
  -6  -4   7          0.01          0.94         1.07 o                         
  -5  -4   7         34.33         36.60         2.07 o                         
  -4  -4   7         12.31         10.99         1.60 o                         
  -3  -4   7         34.25         38.80         2.55 o                         
  -2  -4   7          4.14          5.54         1.10 o                         
  -1  -4   7        585.56        624.99         7.56 o                         
   0  -4   7         37.58         41.35         2.76 o                         
   1  -4   7        128.46        143.60         5.12 o                         
   2  -4   7         24.82         25.04         2.18 o                         
   3  -4   7         20.56         22.08         1.28 o                         
   4  -4   7        186.26        202.06        10.51 o                         
   5  -4   7         62.94         67.86         4.42 o                         
   6  -4   7          7.02         10.65         1.93 o                         
   7  -4   7          0.02         -0.74         1.61 o                         
   8  -4   7         33.81         44.22         4.21 o                         
   9  -4   7         10.42         10.19         2.56 o                         
 -11  -3   7          1.64          0.18         1.46 o                         
 -10  -3   7         42.10         47.49         3.68 o                         
  -9  -3   7         21.52         27.31         2.67 o                         
  -8  -3   7          2.33          1.06         1.56 o                         
  -7  -3   7         40.27         44.27         3.11 o                         
  -6  -3   7         74.29         80.07         3.88 o                         
  -5  -3   7        130.95        128.82         3.04 o                         
  -4  -3   7        144.62        147.14         3.83 o                         
  -3  -3   7          5.77          8.28         1.53 o                         
  -2  -3   7        382.36        383.04         7.52 o                         
  -1  -3   7         40.78         48.37         2.12 o                         
   0  -3   7          7.43          8.43         0.85 o                         
   1  -3   7         61.60         60.85         2.09 o                         
   2  -3   7        447.65        466.47         8.44 o                         
   3  -3   7        220.77        203.57         5.91 o                         
   4  -3   7        720.78        749.22        26.99 o                         
   5  -3   7        273.28        269.22        10.07 o                         
   6  -3   7          7.94          9.74         2.01 o                         
   7  -3   7         14.36         11.16         4.62 o                         
   8  -3   7         20.95         20.08         2.98 o                         
   9  -3   7          0.25          1.41         2.64 o                         
 -11  -2   7          0.42          0.52         1.76 o                         
 -10  -2   7         23.73         20.95         2.22 o                         
  -9  -2   7          0.71          1.24         1.34 o                         
  -8  -2   7         16.01         16.51         1.81 o                         
  -7  -2   7          0.02          1.22         0.90 o                         
  -6  -2   7          2.65          0.78         0.93 o                         
  -5  -2   7          0.01          0.24         0.34 o                         
  -4  -2   7        134.36        113.04         3.27 o                         
  -3  -2   7         63.31         72.21         2.30 o                         
  -2  -2   7        246.91        222.51         5.02 o                         
  -1  -2   7        307.72        323.82         5.48 o                         
   0  -2   7          1.52          1.79         0.54 o                         
   1  -2   7         61.25         55.06         1.74 o                         
   2  -2   7        137.23        136.00         5.44 o                         
   3  -2   7         71.55         70.90         2.57 o                         
   4  -2   7         17.08         21.65         2.57 o                         
   5  -2   7          0.37          0.61         1.28 o                         
   6  -2   7          0.22          3.72         1.48 o                         
   7  -2   7          1.19          1.20         1.33 o                         
   8  -2   7          2.32          4.13         1.73 o                         
 -11  -1   7          6.60         11.26         2.34 o                         
 -10  -1   7         43.54         49.25         3.54 o                         
  -9  -1   7         22.40         24.59         2.11 o                         
  -8  -1   7          0.01         -0.88         0.88 o                         
  -7  -1   7          7.14          7.26         1.21 o                         
  -6  -1   7        208.47        223.90         6.46 o                         
  -5  -1   7          5.75          7.55         1.30 o                         
  -4  -1   7        138.78        132.25         2.52 o                         
  -3  -1   7         85.24         89.81         1.98 o                         
  -2  -1   7        483.14        487.38         8.60 o                         
  -1  -1   7          1.17          4.39         0.63 o                         
   0  -1   7         74.26         90.38         4.50 o                         
   1  -1   7          5.53          5.05         1.19 o                         
   2  -1   7         13.03         13.64         2.01 o                         
   3  -1   7        187.17        174.86         7.79 o                         
   4  -1   7        112.07        122.54         7.57 o                         
   5  -1   7         31.04         28.75         2.48 o                         
   6  -1   7          7.58          6.27         1.37 o                         
   7  -1   7         16.83         19.05         7.14 o                         
   8  -1   7          0.51          3.47         2.22 o                         
 -11   0   7          2.02          1.55         1.25 o                         
 -10   0   7         31.97         34.10         3.59 o                         
  -9   0   7         15.04         20.77         2.19 o                         
  -8   0   7        173.92        183.49         6.01 o                         
  -7   0   7         93.60         89.66         2.27 o                         
  -6   0   7         91.42        100.23         3.08 o                         
  -5   0   7        245.26        236.87         6.81 o                         
  -4   0   7        300.95        310.25         4.13 o                         
  -3   0   7        109.86        117.18         3.52 o                         
  -2   0   7        362.24        358.73        11.30 o                         
  -1   0   7        505.26        576.58         9.20 o                         
   0   0   7          2.40          6.98         1.03 o                         
   1   0   7          7.45          6.13         1.81 o                         
   2   0   7         96.11        100.18         4.89 o                         
   3   0   7        182.04        169.34         8.76 o                         
   4   0   7        232.12        218.46        10.50 o                         
   5   0   7         36.51         36.89         3.44 o                         
   6   0   7         24.19         29.40         3.13 o                         
   7   0   7         32.62         41.48         3.90 o                         
 -12   1   7          2.44         -2.66         2.66 o                         
 -11   1   7         16.40         14.10         3.56 o                         
 -10   1   7         31.20         34.44         2.89 o                         
  -9   1   7         63.99         54.82         3.41 o                         
  -8   1   7         71.93         65.79         2.73 o                         
  -7   1   7          6.64          5.98         0.76 o                         
  -6   1   7          9.62          7.24         1.75 o                         
  -5   1   7       1020.78       1034.61        23.54 o                         
  -4   1   7        330.30        314.98         5.45 o                         
  -3   1   7        215.11        211.34         8.75 o                         
  -2   1   7          9.26          7.87         1.23 o                         
  -1   1   7        266.54        268.93         7.19 o                         
   0   1   7         20.94         26.97         1.72 o                         
   1   1   7        185.74        179.03         9.03 o                         
   2   1   7          9.33         11.96         2.70 o                         
   3   1   7          1.56          2.89         1.82 o                         
   4   1   7         26.08         22.06         3.56 o                         
   5   1   7          6.73          4.19         1.41 o                         
   6   1   7         23.97         27.81         3.17 o                         
   7   1   7         30.77         29.48         5.18 o                         
 -12   2   7          0.51         -0.79         1.19 o                         
 -11   2   7          6.99         11.72         2.27 o                         
 -10   2   7          0.26          0.33         0.91 o                         
  -9   2   7         54.62         58.01         3.17 o                         
  -8   2   7         62.35         52.63         1.95 o                         
  -7   2   7          1.60          1.45         0.96 o                         
  -6   2   7         76.82         57.76         2.11 o                         
  -5   2   7        259.63        272.60         6.47 o                         
  -4   2   7         18.40         17.84         2.19 o                         
  -3   2   7         32.38         26.57         1.57 o                         
  -2   2   7          2.28          2.99         0.75 o                         
  -1   2   7         48.31         42.94         1.72 o                         
   0   2   7         50.08         44.17         4.67 o                         
   1   2   7        143.26        121.50         7.70 o                         
   2   2   7        166.47        159.51         9.29 o                         
   3   2   7          1.02          0.38         1.33 o                         
   4   2   7          1.12          2.08         1.60 o                         
   5   2   7          5.97          5.84         1.45 o                         
   6   2   7         30.78         39.30         3.90 o                         
 -13   3   7          0.08         -0.92         2.09 o                         
 -12   3   7          1.58         -1.49         1.49 o                         
 -11   3   7         33.71         33.35         5.16 o                         
 -10   3   7         12.78         13.03         1.60 o                         
  -9   3   7        219.29        226.39         5.55 o                         
  -8   3   7         96.07         94.79         3.82 o                         
  -7   3   7          0.82         -0.63         0.72 o                         
  -6   3   7         46.35         47.23         1.85 o                         
  -5   3   7          4.35          4.05         0.88 o                         
  -4   3   7         11.01         11.46         1.66 o                         
  -3   3   7         11.47         13.81         1.22 o                         
  -2   3   7          7.76          7.98         0.84 o                         
  -1   3   7         13.60         10.36         1.20 o                         
   0   3   7          0.18          0.64         1.17 o                         
   1   3   7         70.19         67.95         6.22 o                         
   2   3   7        159.03        142.63         9.03 o                         
   3   3   7         34.98         30.28         4.38 o                         
   4   3   7         14.02         18.00         3.59 o                         
   5   3   7          1.87          0.11         1.21 o                         
   6   3   7          1.05          2.04         3.14 o                         
 -13   4   7          7.22         10.49         3.13 o                         
 -12   4   7         18.94         17.21         2.29 o                         
 -11   4   7         26.51         24.68         2.20 o                         
 -10   4   7          0.91          1.56         0.88 o                         
  -9   4   7         22.17         23.23         2.29 o                         
  -8   4   7         36.79         39.86         2.23 o                         
  -7   4   7        180.10        179.64         5.14 o                         
  -6   4   7          3.56          3.30         0.77 o                         
  -5   4   7          0.87          0.82         0.95 o                         
  -4   4   7         13.80         12.90         1.88 o                         
  -3   4   7          0.90          2.06         1.24 o                         
  -2   4   7         64.76         56.92         5.51 o                         
  -1   4   7         79.98         75.37         6.37 o                         
   0   4   7         47.02         40.65         4.82 o                         
   1   4   7         29.44         28.98         4.31 o                         
   2   4   7         54.08         64.80         6.47 o                         
   3   4   7          1.62          3.91         2.18 o                         
   4   4   7          0.17          0.73         1.27 o                         
   5   4   7          0.26          1.34         1.28 o                         
 -13   5   7         11.99         13.16         3.38 o                         
 -12   5   7          0.32          0.51         1.58 o                         
 -11   5   7          8.40          8.46         1.16 o                         
 -10   5   7          3.62          4.23         1.15 o                         
  -9   5   7         10.76          9.48         1.56 o                         
  -8   5   7          5.11          5.62         1.08 o                         
  -7   5   7        196.70        194.52         4.40 o                         
  -6   5   7        153.42        151.25         4.11 o                         
  -5   5   7         11.80         14.96         2.15 o                         
  -4   5   7         15.38         14.84         2.09 o                         
  -3   5   7          0.40         -1.18         1.90 o                         
  -2   5   7        344.67        355.89        14.15 o                         
  -1   5   7        119.86        129.70         8.83 o                         
   0   5   7         36.19         37.60         5.01 o                         
   1   5   7        140.11        139.49         9.79 o                         
   2   5   7          7.03          9.85         2.99 o                         
   3   5   7          0.07         -0.31         2.06 o                         
   4   5   7          8.74         10.98         2.38 o                         
   5   5   7          1.75          2.52         3.33 o                         
 -12   6   7          8.87         11.95         1.55 o                         
 -11   6   7          3.23          1.55         1.10 o                         
 -10   6   7          2.55          3.21         1.41 o                         
  -9   6   7          4.59          5.03         0.87 o                         
  -8   6   7         66.22         67.70         2.78 o                         
  -7   6   7         18.28         22.10         1.71 o                         
  -6   6   7          9.43         12.72         1.56 o                         
  -5   6   7         54.10         49.59         3.82 o                         
  -4   6   7        173.12        172.79        10.06 o                         
  -3   6   7        310.22        321.65        13.90 o                         
  -2   6   7         41.75         34.41         4.71 o                         
  -1   6   7         40.96         42.04         3.24 o                         
   0   6   7          0.01         -2.03         2.03 o                         
   1   6   7          5.84          2.52         1.86 o                         
   2   6   7         11.27          7.56         2.68 o                         
   3   6   7         19.98         30.94         5.35 o                         
   4   6   7          2.53          3.45         1.75 o                         
 -12   7   7          3.28          1.19         0.86 o                         
 -11   7   7          1.18          1.77         0.82 o                         
 -10   7   7         18.05         16.75         1.65 o                         
  -9   7   7         18.17         18.26         1.57 o                         
  -8   7   7         17.08         14.16         1.35 o                         
  -7   7   7          0.05         -0.21         0.80 o                         
  -6   7   7          2.42          0.43         1.03 o                         
  -5   7   7         51.28         46.15         6.32 o                         
  -4   7   7          2.52          1.69         1.20 o                         
  -3   7   7          5.00          5.90         1.41 o                         
  -2   7   7          0.14         -1.18         1.18 o                         
  -1   7   7          2.17          1.21         1.92 o                         
   0   7   7          0.15          1.51         1.98 o                         
   1   7   7         17.66         23.66         4.78 o                         
   2   7   7         16.99         19.99         4.50 o                         
   3   7   7          2.77          2.07         1.73 o                         
   4   7   7         10.28         11.04         2.44 o                         
 -12   8   7          8.94          7.80         2.40 o                         
 -11   8   7         11.69          8.88         1.30 o                         
 -10   8   7          1.80          2.07         0.95 o                         
  -9   8   7         10.31         11.61         1.52 o                         
  -8   8   7         40.86         34.63         2.42 o                         
  -7   8   7          0.00          0.11         1.32 o                         
  -6   8   7          0.70          1.63         1.47 o                         
  -5   8   7         27.87         29.77         3.21 o                         
  -4   8   7         14.69         15.10         2.30 o                         
  -3   8   7          1.03          1.92         1.17 o                         
  -2   8   7         12.43         16.57         2.49 o                         
  -1   8   7          1.22          0.06         1.79 o                         
   0   8   7          9.19         14.12         4.06 o                         
   1   8   7         11.62         12.04         3.55 o                         
   2   8   7          4.24          2.37         2.17 o                         
 -11   9   7         13.95         21.33         4.37 o                         
 -10   9   7          0.87         -1.36         1.36 o                         
  -9   9   7          4.04          4.92         1.85 o                         
  -8   9   7          2.67          0.13         1.54 o                         
  -7   9   7         12.34         14.55         2.49 o                         
  -6   9   7          0.17          0.61         1.33 o                         
  -5   9   7          0.61          1.61         3.72 o                         
  -4   9   7          6.34          9.37         2.13 o                         
  -3   9   7          0.68          0.16         1.16 o                         
  -2   9   7          3.43          3.06         2.60 o                         
  -1   9   7          0.76          0.29         1.95 o                         
   0   9   7          0.56         -2.96         2.96 o                         
 -10  10   7          3.40          6.88         3.26 o                         
  -9  10   7          9.87          9.52         1.80 o                         
  -8  10   7          2.51          2.62         1.57 o                         
  -7  10   7         22.63         22.61         3.11 o                         
  -6  10   7         17.53         21.96         4.20 o                         
  -5  10   7         18.59         21.49         3.08 o                         
  -4  10   7          0.07          0.31         1.51 o                         
  -3  10   7         35.97         38.63         6.02 o                         
  -9  11   7          2.02          2.62         2.53 o                         
  -8  11   7         29.98         35.61         4.08 o                         
  -7  11   7          0.16          1.13         3.69 o                         
  -6  11   7          8.32         11.23         3.37 o                         
  -5  11   7          6.93         10.11         3.20 o                         
   2 -13   8          1.64         -2.82         2.82 o                         
  -2 -12   8          7.19         12.22         3.43 o                         
  -1 -12   8          0.00         -0.52         2.13 o                         
   0 -12   8          4.05          6.05         1.92 o                         
   1 -12   8          0.54          0.12         3.71 o                         
   2 -12   8          2.96          2.42         1.41 o                         
   3 -12   8          0.66          1.22         2.11 o                         
   4 -12   8          0.02          0.22         1.18 o                         
   5 -12   8          4.18          3.81         1.73 o                         
   6 -12   8         34.86         31.41         4.96 o                         
   7 -12   8          1.58          3.54         2.54 o                         
  -2 -11   8          0.00         -1.58         1.62 o                         
  -1 -11   8          8.03          8.05         2.07 o                         
   0 -11   8         12.58         11.30         2.45 o                         
   1 -11   8          0.05          0.04         3.14 o                         
   2 -11   8          1.53          1.71         2.73 o                         
   3 -11   8          7.72          5.93         1.66 o                         
   4 -11   8          4.84          3.55         1.59 o                         
   5 -11   8          5.15          2.62         1.43 o                         
   6 -11   8          0.19         -0.48         1.44 o                         
   7 -11   8          0.08          0.97         1.91 o                         
  -4 -10   8          0.40          3.63         2.57 o                         
  -3 -10   8          0.21         -0.35         1.30 o                         
  -2 -10   8         16.83         14.60         2.48 o                         
  -1 -10   8        154.85        158.74         7.59 o                         
   0 -10   8         45.68         49.50         4.31 o                         
   1 -10   8          5.00          3.63         1.57 o                         
   2 -10   8          9.94          9.74         1.44 o                         
   3 -10   8         19.13         17.20         1.91 o                         
   4 -10   8          0.16         -1.31         1.31 o                         
   5 -10   8          0.01         -1.07         1.07 o                         
   6 -10   8          0.03         -0.66         1.26 o                         
   7 -10   8         28.35         36.50         4.01 o                         
  -5  -9   8          5.19          4.58         2.60 o                         
  -4  -9   8          2.46          0.86         1.90 o                         
  -3  -9   8          1.19          0.79         1.65 o                         
  -2  -9   8        159.87        178.36         7.85 o                         
  -1  -9   8        178.63        189.00         7.89 o                         
   0  -9   8          0.47          0.73         1.10 o                         
   1  -9   8         15.85         18.65         1.79 o                         
   2  -9   8         37.88         41.66         2.72 o                         
   3  -9   8          0.04         -0.52         0.86 o                         
   4  -9   8         20.79         21.13         2.10 o                         
   5  -9   8         54.65         52.17         4.09 o                         
   6  -9   8          7.70          7.21         1.93 o                         
   7  -9   8          5.30          5.74         2.64 o                         
  -6  -8   8          0.73          4.01         2.63 o                         
  -5  -8   8          4.69          3.58         1.86 o                         
  -4  -8   8         13.55         11.53         2.10 o                         
  -3  -8   8         25.58         19.61         2.60 o                         
  -2  -8   8         36.97         41.04         3.58 o                         
  -1  -8   8          0.01          0.49         1.13 o                         
   0  -8   8          5.16          3.33         0.82 o                         
   1  -8   8         51.60         53.48         2.84 o                         
   2  -8   8         41.11         42.16         2.62 o                         
   3  -8   8         42.46         38.13         2.09 o                         
   4  -8   8         15.73         17.30         1.54 o                         
   5  -8   8          4.52          2.62         1.03 o                         
   6  -8   8          4.63          0.95         1.17 o                         
   7  -8   8         32.36         26.81        11.11 o                         
   8  -8   8          0.33         -0.19         1.30 o                         
   9  -8   8          1.81          2.13         2.16 o                         
  -7  -7   8         11.15         15.64         6.84 o                         
  -6  -7   8          0.20          4.32         2.65 o                         
  -5  -7   8          1.77          3.31         1.63 o                         
  -4  -7   8          7.40          7.39         2.04 o                         
  -3  -7   8         81.13        101.40         5.22 o                         
  -2  -7   8         19.59         19.10         2.38 o                         
  -1  -7   8          0.02         -0.49         0.56 o                         
   0  -7   8          0.04          0.15         0.65 o                         
   1  -7   8         29.76         34.32         2.21 o                         
   2  -7   8        131.89        121.43         5.12 o                         
   3  -7   8         16.17         13.50         1.33 o                         
   4  -7   8          1.47          1.70         0.82 o                         
   5  -7   8          3.71          1.97         1.08 o                         
   6  -7   8         23.22         19.64         2.68 o                         
   7  -7   8         79.36         91.38         8.93 o                         
   8  -7   8          5.89          5.98         2.26 o                         
   9  -7   8         19.44         22.35         4.38 o                         
  -9  -6   8          8.38          8.08         2.82 o                         
  -8  -6   8         36.31         37.59         3.31 o                         
  -7  -6   8          4.99          4.36         1.35 o                         
  -6  -6   8          6.50          4.16         2.08 o                         
  -5  -6   8         15.13         19.25         3.73 o                         
  -4  -6   8          3.55          1.98         3.72 o                         
  -3  -6   8          3.34          3.45         1.71 o                         
  -2  -6   8        138.89        142.89         5.81 o                         
  -1  -6   8          0.51          0.63         0.58 o                         
   0  -6   8         12.12         16.66         2.10 o                         
   1  -6   8         13.40         16.63         2.03 o                         
   2  -6   8          0.21          0.80         1.02 o                         
   3  -6   8         11.40         14.86         1.94 o                         
   4  -6   8        134.34        132.29         4.35 o                         
   5  -6   8         36.48         34.53         3.36 o                         
   6  -6   8         27.52         30.99         3.29 o                         
   7  -6   8         26.21         23.34         4.74 o                         
   8  -6   8          3.14          9.22         2.14 o                         
 -10  -5   8          2.97          1.83         2.44 o                         
  -9  -5   8         14.64         13.81         2.16 o                         
  -8  -5   8          0.25         -0.40         1.30 o                         
  -7  -5   8         17.00         20.64         2.36 o                         
  -6  -5   8         43.29         41.34         3.03 o                         
  -5  -5   8         57.71         56.91         3.94 o                         
  -4  -5   8          0.33          1.16         0.88 o                         
  -3  -5   8          0.22         -0.14         0.98 o                         
  -2  -5   8         37.61         39.36         2.97 o                         
  -1  -5   8          0.43          1.74         0.63 o                         
   0  -5   8          0.48          0.12         0.85 o                         
   1  -5   8          0.01         -0.48         0.80 o                         
   2  -5   8         32.66         26.98         2.47 o                         
   3  -5   8        305.36        346.93         8.53 o                         
   4  -5   8         49.57         45.43         5.57 o                         
   5  -5   8         24.83         20.56         2.72 o                         
   6  -5   8          3.43          0.49         1.30 o                         
   7  -5   8         27.54         22.19         3.10 o                         
   8  -5   8          0.08          3.19         1.61 o                         
 -10  -4   8          4.50          4.18         1.89 o                         
  -9  -4   8          0.25          0.34         1.59 o                         
  -8  -4   8          8.55          5.71         1.51 o                         
  -7  -4   8         24.49         29.18         2.63 o                         
  -6  -4   8         87.41         89.30         4.28 o                         
  -5  -4   8         56.61         49.81         2.77 o                         
  -4  -4   8         41.76         46.83         2.83 o                         
  -3  -4   8        107.63        108.05         4.44 o                         
  -2  -4   8         15.93         12.29         1.42 o                         
  -1  -4   8         24.55         27.29         1.75 o                         
   0  -4   8         49.68         52.53         3.32 o                         
   1  -4   8          0.08         -0.75         0.88 o                         
   2  -4   8         19.06         20.78         2.16 o                         
   3  -4   8          8.43          8.94         1.31 o                         
   4  -4   8         32.77         30.31         4.45 o                         
   5  -4   8          1.63          2.06         1.31 o                         
   6  -4   8         29.80         32.10         3.44 o                         
   7  -4   8         15.77         14.22         2.52 o                         
   8  -4   8         10.94         12.40         2.57 o                         
 -11  -3   8          0.01          2.20         1.99 o                         
 -10  -3   8         60.39         58.70         4.14 o                         
  -9  -3   8          0.28         -0.86         1.43 o                         
  -8  -3   8         73.38         64.16         3.94 o                         
  -7  -3   8         27.58         24.04         2.37 o                         
  -6  -3   8        157.71        170.53         5.72 o                         
  -5  -3   8         27.50         23.65         1.43 o                         
  -4  -3   8          1.11          1.36         0.74 o                         
  -3  -3   8          0.49          0.39         0.51 o                         
  -2  -3   8         61.28         71.55         2.82 o                         
  -1  -3   8        277.61        320.97         6.48 o                         
   0  -3   8          4.37          2.22         0.76 o                         
   1  -3   8         12.75         10.04         0.97 o                         
   2  -3   8        281.21        285.18         8.49 o                         
   3  -3   8          6.88          7.39         1.58 o                         
   4  -3   8         35.45         41.46         4.70 o                         
   5  -3   8          9.49          8.98         1.54 o                         
   6  -3   8         13.43         14.42         2.38 o                         
   7  -3   8          1.05          1.82         1.83 o                         
   8  -3   8          6.16          6.87         2.18 o                         
 -11  -2   8         18.98         18.63         2.90 o                         
 -10  -2   8          8.82         12.77         2.12 o                         
  -9  -2   8          0.07          0.37         0.97 o                         
  -8  -2   8         56.04         60.76         3.72 o                         
  -7  -2   8        145.31        149.56         5.49 o                         
  -6  -2   8         79.71         95.15         4.20 o                         
  -5  -2   8         98.13        100.25         3.66 o                         
  -4  -2   8         13.88         17.00         1.11 o                         
  -3  -2   8          5.40          4.80         0.68 o                         
  -2  -2   8        545.56        562.33        15.04 o                         
  -1  -2   8        326.63        378.86         7.04 o                         
   0  -2   8          0.05          0.35         0.78 o                         
   1  -2   8        169.77        178.37         6.17 o                         
   2  -2   8        253.18        240.48         8.28 o                         
   3  -2   8          5.57          3.78         3.06 o                         
   4  -2   8        197.39        202.34         7.77 o                         
   5  -2   8          2.75          5.25         1.26 o                         
   6  -2   8         11.87         12.24         1.95 o                         
   7  -2   8         17.40         22.38         2.51 o                         
 -11  -1   8          2.30          0.84         1.13 o                         
 -10  -1   8         17.15         16.51         2.21 o                         
  -9  -1   8          3.19          2.78         0.99 o                         
  -8  -1   8          1.70         -1.35         1.35 o                         
  -7  -1   8         47.68         47.09         3.09 o                         
  -6  -1   8         60.27         73.44         3.60 o                         
  -5  -1   8        227.29        248.85         4.61 o                         
  -4  -1   8         16.66         16.34         1.08 o                         
  -3  -1   8          6.58          7.32         0.83 o                         
  -2  -1   8         65.52         67.26         2.26 o                         
  -1  -1   8        273.55        272.01         4.95 o                         
   0  -1   8        397.14        412.69         7.67 o                         
   1  -1   8        156.93        176.95         6.43 o                         
   2  -1   8        820.01        830.54        14.67 o                         
   3  -1   8        358.91        356.79        12.81 o                         
   4  -1   8          0.46         -0.08         1.22 o                         
   5  -1   8        188.41        184.24         6.38 o                         
   6  -1   8          0.23         -0.22         2.08 o                         
   7  -1   8         29.07         27.62         3.35 o                         
 -11   0   8          0.20         -0.60         1.15 o                         
 -10   0   8          0.39          0.35         1.34 o                         
  -9   0   8          3.30          6.17         1.43 o                         
  -8   0   8        107.87        122.07         5.80 o                         
  -7   0   8         15.22         11.42         2.94 o                         
  -6   0   8         67.86         62.77         1.86 o                         
  -5   0   8          1.96          1.80         0.60 o                         
  -4   0   8         58.29         53.23         1.88 o                         
  -3   0   8         19.65         29.10         3.17 o                         
  -2   0   8         53.90         62.01         5.23 o                         
  -1   0   8          2.39          3.12         1.03 o                         
   0   0   8          6.24          5.15         0.95 o                         
   1   0   8         82.04         82.32         5.19 o                         
   2   0   8        311.78        315.45        12.86 o                         
   3   0   8        230.18        215.52        10.97 o                         
   4   0   8          0.35         -1.99         1.99 o                         
   5   0   8         22.79         24.93         3.01 o                         
   6   0   8         12.43         13.53         3.56 o                         
   7   0   8          4.53          5.94         2.81 o                         
 -11   1   8         12.47         15.55         3.07 o                         
 -10   1   8          6.55          5.65         1.52 o                         
  -9   1   8        201.23        238.20         7.26 o                         
  -8   1   8        113.05        123.95         4.35 o                         
  -7   1   8          0.32          0.54         0.66 o                         
  -6   1   8         95.65         95.96         3.56 o                         
  -5   1   8          0.65          1.35         0.48 o                         
  -4   1   8        201.95        187.71         9.28 o                         
  -3   1   8        102.14         91.85         6.28 o                         
  -2   1   8        396.26        419.66         8.94 o                         
  -1   1   8         85.97         86.09         4.05 o                         
   0   1   8         86.94         97.34         3.36 o                         
   1   1   8         65.00         58.31         5.64 o                         
   2   1   8         26.11         26.26         4.01 o                         
   3   1   8         40.11         32.10         4.49 o                         
   4   1   8         56.34         49.18         5.68 o                         
   5   1   8          7.81         10.14         2.17 o                         
   6   1   8          0.18          0.74         1.39 o                         
 -12   2   8          5.63          7.84         2.83 o                         
 -11   2   8         41.26         45.82         4.50 o                         
 -10   2   8          1.92          3.32         1.89 o                         
  -9   2   8         27.01         32.54         2.86 o                         
  -8   2   8          2.23          0.92         1.12 o                         
  -7   2   8        132.99        136.08         6.16 o                         
  -6   2   8         29.17         26.97         2.12 o                         
  -5   2   8        682.12        740.65        27.70 o                         
  -4   2   8          0.79          0.91         1.25 o                         
  -3   2   8         42.20         39.59         2.94 o                         
  -2   2   8        152.95        159.75         5.79 o                         
  -1   2   8          0.02          0.57         0.75 o                         
   0   2   8         31.54         27.92         4.15 o                         
   1   2   8          4.68          2.17         1.49 o                         
   2   2   8          5.92          3.52         1.85 o                         
   3   2   8         84.79         98.02         8.03 o                         
   4   2   8          0.64          1.20         1.74 o                         
   5   2   8          2.59          0.60         1.18 o                         
   6   2   8          6.79          4.78         1.73 o                         
 -13   3   8          6.32         12.42         3.60 o                         
 -12   3   8          7.27          2.55         2.73 o                         
 -11   3   8          6.03          7.16         1.63 o                         
 -10   3   8         13.65          9.88         1.80 o                         
  -9   3   8         12.16         15.21         2.45 o                         
  -8   3   8         45.39         45.17         2.44 o                         
  -7   3   8          0.08         -0.70         0.83 o                         
  -6   3   8        565.08        602.44        12.49 o                         
  -5   3   8        347.64        339.44        18.10 o                         
  -4   3   8         11.64         13.42         2.02 o                         
  -3   3   8        117.36        109.61         3.28 o                         
  -2   3   8          1.83          1.55         1.02 o                         
  -1   3   8         28.16         22.28         3.68 o                         
   0   3   8        100.66         91.47         7.43 o                         
   1   3   8          0.69         -1.64         2.04 o                         
   2   3   8          1.60          0.47         1.53 o                         
   3   3   8         35.39         36.55         5.09 o                         
   4   3   8          9.09          5.15         2.26 o                         
   5   3   8          1.51          2.52         1.29 o                         
 -12   4   8          9.16         13.68         1.86 o                         
 -11   4   8          1.01          0.37         1.17 o                         
 -10   4   8          9.01         12.92         1.96 o                         
  -9   4   8         54.11         60.28         3.65 o                         
  -8   4   8         28.48         27.41         1.99 o                         
  -7   4   8          2.34          2.72         1.11 o                         
  -6   4   8         12.43         12.05         1.85 o                         
  -5   4   8        388.43        411.72        10.32 o                         
  -4   4   8         36.81         40.45         3.31 o                         
  -3   4   8        249.81        248.39         8.03 o                         
  -2   4   8        323.46        322.52        13.64 o                         
  -1   4   8          4.43          2.12         2.13 o                         
   0   4   8          9.03          7.90         2.62 o                         
   1   4   8         98.14        110.69         8.59 o                         
   2   4   8         97.09        102.30         8.49 o                         
   3   4   8         13.77         13.56         3.51 o                         
   4   4   8          0.99          0.66         1.45 o                         
   5   4   8         26.84         33.29         3.80 o                         
 -12   5   8         29.61         34.25         2.82 o                         
 -11   5   8          9.28         12.97         1.73 o                         
 -10   5   8          1.27          0.42         1.09 o                         
  -9   5   8         13.84         10.95         1.74 o                         
  -8   5   8          1.46          1.39         0.70 o                         
  -7   5   8         77.20         72.42         3.09 o                         
  -6   5   8         48.03         45.02         3.70 o                         
  -5   5   8         84.61         84.53         4.98 o                         
  -4   5   8         33.26         38.34         3.41 o                         
  -3   5   8         33.93         31.21         4.54 o                         
  -2   5   8          4.00          5.55         2.07 o                         
  -1   5   8          0.45          4.70         1.98 o                         
   0   5   8         23.96         21.95         4.14 o                         
   1   5   8          3.30          5.43         2.60 o                         
   2   5   8         89.53        109.76         9.28 o                         
   3   5   8         34.43         40.95         6.06 o                         
   4   5   8          2.04          1.04         1.85 o                         
   5   5   8          0.96          3.75         2.68 o                         
 -12   6   8          1.29          0.18         0.92 o                         
 -11   6   8          5.94          6.13         1.14 o                         
 -10   6   8         16.07         17.33         1.74 o                         
  -9   6   8          0.54          0.95         1.04 o                         
  -8   6   8         10.34          9.41         1.36 o                         
  -7   6   8         10.70          8.38         1.39 o                         
  -6   6   8          8.57          6.21         1.72 o                         
  -5   6   8         49.81         55.25         4.23 o                         
  -4   6   8          2.25          0.32         1.63 o                         
  -3   6   8          4.20         -1.54         2.34 o                         
  -2   6   8          0.00          2.07         1.62 o                         
  -1   6   8         11.78         13.99         3.61 o                         
   0   6   8         61.99         68.00         7.40 o                         
   1   6   8         55.01         57.48         6.99 o                         
   2   6   8         66.53         75.31         8.15 o                         
   3   6   8         10.66         10.73         3.58 o                         
   4   6   8          1.41         -3.04         3.04 o                         
 -12   7   8          0.87         -1.86         1.86 o                         
 -11   7   8          1.60          0.10         0.80 o                         
 -10   7   8          0.11          0.97         1.10 o                         
  -9   7   8         32.84         32.93         2.13 o                         
  -8   7   8          3.18          4.08         1.32 o                         
  -7   7   8         13.05         13.47         2.28 o                         
  -6   7   8          0.16         -1.83         3.51 o                         
  -5   7   8         15.66         11.57         2.88 o                         
  -4   7   8        229.13        271.64         9.14 o                         
  -3   7   8          1.56          0.98         1.16 o                         
  -2   7   8         84.03         86.09         5.07 o                         
  -1   7   8         81.88         78.09         8.06 o                         
   0   7   8          0.51         -0.53         1.84 o                         
   1   7   8          1.93          0.08         2.16 o                         
   2   7   8         14.56         19.93         4.53 o                         
   3   7   8          2.73          4.72         3.00 o                         
 -12   8   8          0.08          0.49         2.04 o                         
 -11   8   8          0.99          0.11         1.26 o                         
 -10   8   8         12.27         11.87         2.45 o                         
  -9   8   8          3.50          2.06         1.48 o                         
  -8   8   8          0.68          2.19         1.29 o                         
  -7   8   8         32.56         36.45         3.03 o                         
  -6   8   8          0.34          0.81         1.72 o                         
  -5   8   8         33.14         30.17         3.34 o                         
  -4   8   8         33.62         38.02         3.74 o                         
  -3   8   8          8.94          7.62         1.81 o                         
  -2   8   8         43.92         51.86         6.80 o                         
  -1   8   8         27.50         26.85         4.95 o                         
   0   8   8          0.08          0.10         1.95 o                         
 -11   9   8          0.47         -0.42         2.15 o                         
  -9   9   8          3.35          4.13         1.45 o                         
  -8   9   8         46.65         47.19         3.66 o                         
  -7   9   8          0.69          0.71         1.40 o                         
  -6   9   8         22.12         23.01         3.12 o                         
  -5   9   8         46.47         49.96         4.32 o                         
  -4   9   8          0.27          3.03         1.56 o                         
  -3   9   8          4.43          5.28         2.60 o                         
  -2   9   8         14.51         11.04         3.80 o                         
  -9  10   8          8.37         11.14         3.35 o                         
  -8  10   8          9.79         10.31         2.31 o                         
  -7  10   8          0.01         -1.49         1.49 o                         
  -6  10   8          7.92          9.73         2.33 o                         
  -5  10   8         45.40         51.38         4.66 o                         
  -7  11   8          0.23         -3.35         3.35 o                         
  -6  11   8          2.62          3.34         2.61 o                         
  -1 -12   9          6.39          6.70         2.66 o                         
   0 -12   9         14.64         10.54         4.28 o                         
   1 -12   9          2.33          1.35         1.45 o                         
   2 -12   9          3.72          5.48         1.85 o                         
   3 -12   9          0.35         -3.15         3.15 o                         
   4 -12   9          0.02          2.89         2.47 o                         
  -2 -11   9         24.06         17.49         3.03 o                         
  -1 -11   9         73.25         77.25         5.71 o                         
   0 -11   9         23.52         24.68         3.19 o                         
   1 -11   9          4.48          4.74         1.65 o                         
   2 -11   9          4.43          2.59         1.19 o                         
   3 -11   9          1.31          6.72         3.07 o                         
   4 -11   9          0.26          0.86         1.52 o                         
   5 -11   9          0.02          0.43         3.21 o                         
   6 -11   9          1.27         -1.62         2.16 o                         
   7 -11   9          0.26         -1.38         2.15 o                         
  -3 -10   9         28.08         31.72         5.64 o                         
  -2 -10   9         38.38         39.16         4.01 o                         
  -1 -10   9         15.61         11.10         2.21 o                         
   0 -10   9          2.12          1.66         1.27 o                         
   1 -10   9          0.15          1.64         1.26 o                         
   2 -10   9          8.46         10.83         2.20 o                         
   3 -10   9         27.17         24.51         4.50 o                         
   4 -10   9          8.60          7.86         1.62 o                         
   5 -10   9          2.66          3.89         1.46 o                         
   6 -10   9          2.36          2.95         1.50 o                         
  -5  -9   9          0.12         -1.53         2.13 o                         
  -4  -9   9          1.07         -2.15         2.15 o                         
  -3  -9   9          1.04         -0.13         1.06 o                         
  -2  -9   9         41.59         33.64         3.59 o                         
  -1  -9   9         12.42          9.22         1.83 o                         
   0  -9   9          2.88          3.86         1.59 o                         
   1  -9   9          2.26          3.80         1.50 o                         
   2  -9   9         33.72         36.71         2.65 o                         
   3  -9   9          9.88          9.99         1.49 o                         
   4  -9   9          2.87          1.42         1.33 o                         
   5  -9   9          0.23          0.23         1.61 o                         
   6  -9   9          0.12         -1.52         2.39 o                         
  -6  -8   9          0.25          1.22         1.77 o                         
  -5  -8   9          0.65         -0.35         1.75 o                         
  -4  -8   9          7.29          2.91         2.48 o                         
  -3  -8   9          0.16         -1.14         1.14 o                         
  -2  -8   9          0.34          0.86         1.32 o                         
  -1  -8   9          0.07          1.31         1.31 o                         
   0  -8   9         20.44         20.03         2.63 o                         
   1  -8   9          3.47          2.60         0.92 o                         
   2  -8   9          0.24          0.32         0.79 o                         
   3  -8   9         25.81         26.75         2.84 o                         
   4  -8   9         19.87         18.98         2.52 o                         
   5  -8   9         17.34         16.76         3.23 o                         
   6  -8   9         11.83          2.63         3.23 o                         
   7  -8   9         46.82         49.97         4.82 o                         
   8  -8   9         14.00         13.34         3.60 o                         
  -7  -7   9         11.08         16.71         2.98 o                         
  -6  -7   9          7.11         11.15         3.57 o                         
  -5  -7   9          4.90          4.00         2.77 o                         
  -4  -7   9          0.40         -0.02         1.18 o                         
  -3  -7   9         13.04         14.19         2.22 o                         
  -2  -7   9         32.22         31.21         3.02 o                         
  -1  -7   9         17.44         22.71         4.93 o                         
   0  -7   9          1.62          1.59         1.49 o                         
   1  -7   9          0.84          0.40         2.80 o                         
   2  -7   9         26.49         35.17         3.16 o                         
   3  -7   9         10.80         14.75         2.16 o                         
   4  -7   9          3.21          0.56         1.23 o                         
   5  -7   9         17.26         21.19         2.79 o                         
   6  -7   9          0.63          1.95         1.50 o                         
   7  -7   9          5.18          4.84         1.97 o                         
   8  -7   9         12.04          9.52         2.97 o                         
  -9  -6   9          6.01         -0.78         2.79 o                         
  -8  -6   9          4.72          1.43         1.98 o                         
  -7  -6   9          0.48         -1.20         1.90 o                         
  -6  -6   9          5.02          4.90         2.31 o                         
  -5  -6   9         12.92         15.08         3.47 o                         
  -4  -6   9         22.20         19.44         2.75 o                         
  -3  -6   9         63.90         72.77         4.23 o                         
  -2  -6   9          7.14          5.45         1.05 o                         
  -1  -6   9          1.37          2.69         0.76 o                         
   0  -6   9         67.44         73.78         4.44 o                         
   1  -6   9         11.78         11.94         2.79 o                         
   2  -6   9          7.49          4.74         1.31 o                         
   3  -6   9         30.25         37.43         3.29 o                         
   4  -6   9          2.27          3.29         1.52 o                         
   5  -6   9          1.98          1.01         1.44 o                         
   6  -6   9          8.31         10.67         2.08 o                         
   7  -6   9         32.52         38.11         4.06 o                         
   8  -6   9          3.69          1.13         1.83 o                         
  -9  -5   9         12.00         10.24         2.37 o                         
  -8  -5   9          9.63          8.82         1.83 o                         
  -7  -5   9          4.36          4.35         1.21 o                         
  -6  -5   9          8.76         12.71         2.42 o                         
  -5  -5   9          0.00          2.47         2.26 o                         
  -4  -5   9         85.22         79.34         4.10 o                         
  -3  -5   9         41.02         45.55         3.62 o                         
  -2  -5   9          1.76          1.90         0.72 o                         
  -1  -5   9        115.78        131.63         5.19 o                         
   0  -5   9         20.10         25.59         2.56 o                         
   1  -5   9         70.77         77.94         4.38 o                         
   2  -5   9          6.10          6.77         1.43 o                         
   3  -5   9          3.74          1.37         1.77 o                         
   4  -5   9        450.60        512.80        18.55 o                         
   5  -5   9          7.58          8.38         1.85 o                         
   6  -5   9         12.40         15.50         2.59 o                         
   7  -5   9         18.12         16.86         2.83 o                         
 -10  -4   9          0.75          1.48         3.39 o                         
  -9  -4   9          0.39         -0.29         1.26 o                         
  -8  -4   9         13.56         14.04         2.08 o                         
  -7  -4   9         33.57         37.82         3.09 o                         
  -6  -4   9         14.42         16.77         2.56 o                         
  -5  -4   9          8.10          6.52         1.00 o                         
  -4  -4   9         18.63         15.68         1.83 o                         
  -3  -4   9         22.91         20.83         1.75 o                         
  -2  -4   9         11.31         12.21         1.38 o                         
  -1  -4   9          2.82          3.06         1.02 o                         
   0  -4   9         12.53         12.30         2.37 o                         
   1  -4   9          4.73          4.48         1.39 o                         
   2  -4   9         19.95         20.94         3.66 o                         
   3  -4   9        174.01        197.12        11.08 o                         
   4  -4   9         12.40          6.80         2.43 o                         
   5  -4   9          1.56          1.79         1.22 o                         
   6  -4   9          1.80          1.26         1.16 o                         
   7  -4   9          0.24         -1.13         1.33 o                         
 -11  -3   9          0.40         -1.40         2.33 o                         
 -10  -3   9         31.00         39.89         3.57 o                         
  -9  -3   9          0.04         -0.11         1.26 o                         
  -8  -3   9         13.51         15.31         2.13 o                         
  -7  -3   9          0.66          0.01         1.16 o                         
  -6  -3   9         27.94         26.45         2.42 o                         
  -5  -3   9         13.12         12.11         1.21 o                         
  -4  -3   9         68.59         75.39         2.69 o                         
  -3  -3   9         41.96         39.25         2.27 o                         
  -2  -3   9         32.06         33.53         1.87 o                         
  -1  -3   9          0.63          1.36         0.59 o                         
   0  -3   9         79.84         86.19         3.74 o                         
   1  -3   9        119.96        121.90         4.15 o                         
   2  -3   9         29.70         23.38         2.76 o                         
   3  -3   9        427.06        450.23        11.64 o                         
   4  -3   9          2.41          4.01         1.48 o                         
   5  -3   9         46.90         41.45         3.87 o                         
   6  -3   9         16.36         11.17         2.80 o                         
   7  -3   9          3.81          3.95         1.96 o                         
 -11  -2   9          5.41          4.15         1.88 o                         
 -10  -2   9          3.27          4.42         1.58 o                         
  -9  -2   9         62.45         60.41         3.99 o                         
  -8  -2   9          0.00          0.84         1.09 o                         
  -7  -2   9         11.80         13.51         1.92 o                         
  -6  -2   9         65.91         72.39         3.78 o                         
  -5  -2   9          0.00         -0.33         0.64 o                         
  -4  -2   9          0.71          1.72         0.50 o                         
  -3  -2   9          0.52          0.76         0.51 o                         
  -2  -2   9        280.48        267.54         4.49 o                         
  -1  -2   9         35.15         45.23         2.63 o                         
   0  -2   9         31.26         29.70         1.91 o                         
   1  -2   9          0.82          0.37         0.60 o                         
   2  -2   9        573.06        593.93        13.02 o                         
   3  -2   9        141.18        140.33         6.59 o                         
   4  -2   9          3.80          3.08         1.22 o                         
   5  -2   9         47.88         49.85         3.56 o                         
   6  -2   9         44.69         51.14         3.69 o                         
   7  -2   9          3.91          4.60         2.47 o                         
 -12  -1   9          9.05         10.89         3.24 o                         
 -11  -1   9          2.82         -1.50         1.50 o                         
 -10  -1   9         12.56         11.19         2.42 o                         
  -9  -1   9         47.86         46.47         3.42 o                         
  -8  -1   9          7.00          9.40         1.64 o                         
  -7  -1   9          7.69          9.86         1.70 o                         
  -6  -1   9          3.12          1.65         0.67 o                         
  -5  -1   9         36.93         38.25         2.13 o                         
  -4  -1   9         75.41         78.83         2.91 o                         
  -3  -1   9        111.51        125.53         4.14 o                         
  -2  -1   9         66.90         66.04         2.34 o                         
  -1  -1   9         65.47         61.82         2.17 o                         
   0  -1   9          3.72          5.82         1.04 o                         
   1  -1   9          0.32          0.73         1.32 o                         
   2  -1   9          0.05          1.11         1.23 o                         
   3  -1   9          0.01         -0.48         1.69 o                         
   4  -1   9         39.16         36.69         3.67 o                         
   5  -1   9         12.66         14.45         3.90 o                         
   6  -1   9          6.01          7.73         2.07 o                         
   7  -1   9          3.24          5.17         2.35 o                         
 -12   0   9          0.00          1.56         1.61 o                         
 -11   0   9         10.27         15.33         2.26 o                         
 -10   0   9          4.08          7.38         1.63 o                         
  -9   0   9         12.62          9.89         3.55 o                         
  -8   0   9          3.87          1.22         1.43 o                         
  -7   0   9          4.65          4.21         0.92 o                         
  -6   0   9          6.16          2.42         0.81 o                         
  -5   0   9        118.05        129.72         7.06 o                         
  -4   0   9          0.27          1.73         1.18 o                         
  -3   0   9          7.15         10.46         2.57 o                         
  -2   0   9         55.81         53.65         5.28 o                         
  -1   0   9          0.01         -0.03         0.72 o                         
   0   0   9        192.85        182.99         5.77 o                         
   1   0   9          0.39          1.04         1.51 o                         
   2   0   9          3.74          4.51         1.88 o                         
   3   0   9        152.19        154.84        10.02 o                         
   4   0   9          0.04         -0.72         1.91 o                         
   5   0   9         27.56         27.66         3.28 o                         
   6   0   9         29.16         24.69         4.38 o                         
 -12   1   9          0.00         -1.68         1.96 o                         
 -11   1   9          0.10          0.27         1.26 o                         
 -10   1   9         37.32         42.24         3.39 o                         
  -9   1   9         23.10         20.14         2.10 o                         
  -8   1   9          9.08          7.49         1.49 o                         
  -7   1   9          3.24          2.00         0.98 o                         
  -6   1   9         62.06         58.80         3.80 o                         
  -5   1   9          1.57          2.32         1.31 o                         
  -4   1   9         36.36         34.56         4.07 o                         
  -3   1   9         49.69         48.70         4.86 o                         
  -2   1   9          0.11          0.21         0.90 o                         
  -1   1   9         60.06         66.27         3.82 o                         
   0   1   9          0.16         -0.95         1.67 o                         
   1   1   9         67.42         63.48         6.32 o                         
   2   1   9         47.49         41.44         5.28 o                         
   3   1   9          8.23          9.97         2.89 o                         
   4   1   9         78.13         75.90         7.43 o                         
   5   1   9          2.25         -0.10         1.24 o                         
   6   1   9          2.86          0.04         1.86 o                         
 -11   2   9          2.25          3.35         1.87 o                         
 -10   2   9          0.87         -0.29         1.29 o                         
  -9   2   9          2.68          3.20         1.34 o                         
  -8   2   9         25.65         25.73         1.94 o                         
  -7   2   9          0.44          1.04         0.89 o                         
  -6   2   9          8.17          6.89         1.75 o                         
  -5   2   9          0.63          1.41         1.61 o                         
  -4   2   9          0.58          1.26         1.07 o                         
  -3   2   9        225.08        222.30         7.29 o                         
  -2   2   9        108.21        107.18         5.03 o                         
  -1   2   9          3.22          3.29         2.03 o                         
   0   2   9        148.53        152.38         9.75 o                         
   1   2   9         93.34        108.75         8.50 o                         
   2   2   9         14.95         11.82         2.87 o                         
   3   2   9          8.43         13.00         3.23 o                         
   4   2   9          6.81          8.74         2.87 o                         
   5   2   9          0.06         -0.30         1.30 o                         
   6   2   9         18.79         19.78         4.23 o                         
 -12   3   9          0.00         -1.83         2.57 o                         
 -11   3   9          3.65          1.09         2.07 o                         
 -10   3   9          1.16          1.41         1.34 o                         
  -9   3   9         14.02         12.56         2.01 o                         
  -8   3   9          1.82          1.04         0.87 o                         
  -7   3   9          2.19          2.34         1.07 o                         
  -6   3   9        162.91        159.06        12.35 o                         
  -5   3   9          7.78         10.28         4.15 o                         
  -4   3   9          0.05         -1.25         1.25 o                         
  -3   3   9        302.98        318.61         9.02 o                         
  -2   3   9        344.21        363.07         9.77 o                         
  -1   3   9         20.25         13.81         3.14 o                         
   0   3   9         11.05         11.72         3.04 o                         
   1   3   9        137.52        141.33         9.84 o                         
   2   3   9          0.38         -0.44         1.97 o                         
   3   3   9         56.57         62.29         7.04 o                         
   4   3   9          7.55          3.38         2.22 o                         
   5   3   9          0.38         -0.15         1.77 o                         
 -12   4   9          0.18         -3.11         3.11 o                         
 -11   4   9          2.03          1.62         1.53 o                         
 -10   4   9          0.55         -0.68         1.19 o                         
  -9   4   9          2.00          3.34         1.20 o                         
  -8   4   9          2.27          2.89         0.87 o                         
  -7   4   9         36.53         40.32         4.70 o                         
  -6   4   9          0.43         -0.68         1.09 o                         
  -5   4   9          0.73         -0.38         1.13 o                         
  -4   4   9         99.52         98.52         5.31 o                         
  -3   4   9         12.49          6.68         2.91 o                         
  -2   4   9         13.62         16.43         3.41 o                         
  -1   4   9          1.21          1.45         1.61 o                         
   0   4   9        139.44        150.67        10.27 o                         
   1   4   9          3.25          4.66         2.27 o                         
   2   4   9         36.92         42.01         5.90 o                         
   3   4   9         30.96         32.25         5.39 o                         
   4   4   9          1.42          0.22         1.35 o                         
   5   4   9          9.14         10.67         3.56 o                         
 -12   5   9          5.85          4.86         1.89 o                         
 -11   5   9          2.07          3.12         1.31 o                         
 -10   5   9          0.10         -0.40         1.69 o                         
  -9   5   9         39.57         46.55         2.95 o                         
  -8   5   9          2.37          3.35         0.94 o                         
  -7   5   9         15.28         13.04         2.15 o                         
  -6   5   9         59.91         55.73         4.24 o                         
  -5   5   9        106.24         99.76         5.58 o                         
  -4   5   9        153.93        165.30         9.86 o                         
  -3   5   9        102.74        116.35         8.86 o                         
  -2   5   9          5.44          0.86         1.61 o                         
  -1   5   9        150.02        155.20        10.85 o                         
   0   5   9          1.44          1.40         1.72 o                         
   1   5   9         22.03         27.88         4.87 o                         
   2   5   9          0.65          0.61         2.03 o                         
   3   5   9         17.45         17.55         4.13 o                         
 -12   6   9          0.24         -1.89         1.89 o                         
 -11   6   9          0.86         -0.90         0.90 o                         
 -10   6   9          1.95          2.88         1.31 o                         
  -9   6   9         16.33         17.73         1.85 o                         
  -8   6   9          3.56          1.47         1.18 o                         
  -7   6   9          0.00         -0.50         1.21 o                         
  -6   6   9          8.48          6.32         2.28 o                         
  -5   6   9          0.84         -1.67         1.67 o                         
  -4   6   9          7.20          6.93         2.54 o                         
  -3   6   9          0.05          2.27         2.03 o                         
  -2   6   9         15.97         12.21         3.37 o                         
  -1   6   9          3.17          5.13         2.64 o                         
   0   6   9         33.63         40.75         6.01 o                         
   1   6   9          0.46         -0.69         1.87 o                         
   2   6   9          6.58          8.28         2.98 o                         
 -12   7   9          1.23          0.56         1.57 o                         
 -11   7   9          0.53          0.13         2.45 o                         
 -10   7   9         15.63         16.35         3.93 o                         
  -9   7   9          1.53          0.91         0.93 o                         
  -8   7   9         12.73         14.46         2.42 o                         
  -7   7   9         35.14         40.62         4.05 o                         
  -6   7   9         18.03         14.49         2.41 o                         
  -5   7   9          3.06          2.90         2.64 o                         
  -4   7   9         15.64         19.02         4.01 o                         
  -3   7   9          3.85          2.70         1.32 o                         
  -2   7   9          9.46         11.96         3.72 o                         
  -1   7   9          0.10         -0.37         2.48 o                         
   0   7   9          4.62          7.50         3.39 o                         
  -9   8   9         19.94         16.93         3.94 o                         
  -8   8   9          0.03         -0.49         1.73 o                         
  -7   8   9         15.28         14.17         2.07 o                         
  -6   8   9          0.71         -0.45         1.41 o                         
  -5   8   9          7.39          7.40         2.00 o                         
  -4   8   9         13.44         17.18         2.74 o                         
  -3   8   9          3.72          6.08         3.52 o                         
  -2   8   9          1.42          0.84         2.32 o                         
  -9   9   9          0.18         -2.76         2.76 o                         
  -8   9   9          0.81          1.67         4.44 o                         
  -7   9   9          2.99          0.47         1.61 o                         
  -6   9   9          1.26          2.89         1.36 o                         
  -5   9   9          9.74         10.55         4.61 o                         
  -4   9   9          8.52         10.52         3.50 o                         
  -9  10   9          0.11         -2.73         2.73 o                         
  -7  10   9          4.70         10.09         3.18 o                         
  -6  10   9          3.74          3.00         1.77 o                         
  -1 -12  10          1.28         -2.66         2.66 o                         
   0 -12  10          3.29          7.17         2.97 o                         
   1 -12  10          0.26         -0.24         1.28 o                         
  -1 -11  10         12.06         13.48         3.07 o                         
   0 -11  10          1.21          2.09         1.44 o                         
   1 -11  10          3.78          2.09         1.34 o                         
   2 -11  10          0.06         -0.56         2.10 o                         
   3 -11  10          4.17         13.89         3.97 o                         
  -3 -10  10         10.66          6.38         3.30 o                         
  -2 -10  10          0.78          1.40         2.28 o                         
  -1 -10  10          6.81          1.86         2.92 o                         
   0 -10  10          0.01         -0.86         2.59 o                         
   1 -10  10          4.32          3.81         1.79 o                         
   2 -10  10          3.36          1.14         1.01 o                         
   3 -10  10          0.44          0.81         2.07 o                         
   4 -10  10          0.01         -0.44         1.85 o                         
  -4  -9  10          4.12          9.00         3.66 o                         
  -3  -9  10         26.79         30.41         5.32 o                         
  -2  -9  10         12.71         11.87         2.20 o                         
  -1  -9  10          0.33         -0.80         1.36 o                         
   0  -9  10          1.09          0.97         1.02 o                         
   1  -9  10         14.57         11.43         3.43 o                         
   2  -9  10         66.61         65.77         4.81 o                         
   3  -9  10          0.00         -0.86         1.96 o                         
   4  -9  10          1.04          2.16         2.38 o                         
   5  -9  10         11.74         21.67         4.53 o                         
  -5  -8  10          0.27          3.96         2.83 o                         
  -4  -8  10          8.82         11.39         3.52 o                         
  -3  -8  10         19.38         18.85         3.00 o                         
  -2  -8  10          9.11          7.72         1.78 o                         
  -1  -8  10          4.67          2.40         1.53 o                         
   0  -8  10          1.90          4.20         1.88 o                         
   1  -8  10          8.25          8.33         1.92 o                         
   2  -8  10         41.44         50.08         4.01 o                         
   3  -8  10          3.15          3.05         2.13 o                         
   4  -8  10          9.64          6.33         2.61 o                         
   5  -8  10          0.47          2.02         1.39 o                         
   6  -8  10         24.45         31.60         4.39 o                         
   7  -8  10          2.05          5.70         2.57 o                         
  -7  -7  10          7.73          3.92         2.74 o                         
  -6  -7  10          0.47         -1.01         1.98 o                         
  -5  -7  10          0.62         -1.02         2.13 o                         
  -4  -7  10         29.91         26.22         4.63 o                         
  -3  -7  10          2.60          0.52         1.08 o                         
  -2  -7  10         10.51          9.93         2.59 o                         
  -1  -7  10          0.15          0.02         1.10 o                         
   0  -7  10          0.06         -1.95         2.28 o                         
   1  -7  10          2.20         -0.58         1.17 o                         
   2  -7  10         14.99         19.64         2.95 o                         
   3  -7  10          1.74          0.65         2.18 o                         
   4  -7  10         23.73         22.43         3.00 o                         
   5  -7  10          3.65          3.08         1.43 o                         
   6  -7  10          0.51         -2.45         2.45 o                         
   7  -7  10          1.12         -2.03         2.32 o                         
  -7  -6  10          3.68          4.22         1.80 o                         
  -6  -6  10         21.04         17.69         2.79 o                         
  -5  -6  10         12.04         14.50         3.63 o                         
  -4  -6  10          2.13         -1.67         1.82 o                         
  -3  -6  10         64.90         64.12         3.18 o                         
  -2  -6  10          1.84          1.67         0.71 o                         
  -1  -6  10          5.34          2.97         1.21 o                         
   0  -6  10         10.64         15.11         2.14 o                         
   1  -6  10          0.41          0.10         1.08 o                         
   2  -6  10          2.48          2.04         1.11 o                         
   3  -6  10         31.51         26.35         4.51 o                         
   4  -6  10          5.25          6.17         2.77 o                         
   5  -6  10         19.99         19.10         2.77 o                         
   6  -6  10          3.95          5.07         2.03 o                         
   7  -6  10          2.82          3.18         2.85 o                         
  -9  -5  10          0.56         -0.14         2.82 o                         
  -8  -5  10          8.01          3.39         4.26 o                         
  -7  -5  10          0.14         -0.61         1.21 o                         
  -6  -5  10         18.40         11.85         2.26 o                         
  -5  -5  10         20.74         25.67         4.85 o                         
  -4  -5  10          9.60          8.43         1.46 o                         
  -3  -5  10         11.22         13.77         1.56 o                         
  -2  -5  10         24.32         21.33         2.03 o                         
  -1  -5  10         14.53         14.60         2.50 o                         
   0  -5  10          3.23          0.91         1.51 o                         
   1  -5  10         27.32         20.11         3.10 o                         
   2  -5  10          4.49          2.60         1.08 o                         
   3  -5  10        121.88        123.31         9.18 o                         
   4  -5  10          0.21         -0.11         1.59 o                         
   5  -5  10          5.21          4.04         1.46 o                         
   6  -5  10          8.72         10.19         3.78 o                         
   7  -5  10          0.11         -1.19         2.18 o                         
  -9  -4  10          4.76          5.31         1.59 o                         
  -8  -4  10          2.52          2.94         1.34 o                         
  -7  -4  10          5.29          4.78         1.74 o                         
  -6  -4  10          0.48          0.96         1.14 o                         
  -5  -4  10          1.32         -0.25         1.16 o                         
  -4  -4  10          0.42          0.21         0.73 o                         
  -3  -4  10          0.02          0.23         1.19 o                         
  -2  -4  10        300.00        327.35         7.23 o                         
  -1  -4  10          6.88          7.81         1.54 o                         
   0  -4  10        186.00        213.86         8.73 o                         
   1  -4  10        192.63        213.00         7.52 o                         
   2  -4  10        279.14        316.86        13.92 o                         
   3  -4  10         41.25         43.27         5.41 o                         
   4  -4  10         28.81         28.76         4.80 o                         
   5  -4  10          0.34          0.59         1.46 o                         
   6  -4  10          8.52         10.91         3.05 o                         
 -10  -3  10          5.79          5.15         1.89 o                         
  -9  -3  10         10.16          6.74         1.73 o                         
  -8  -3  10          7.86         10.60         1.93 o                         
  -7  -3  10         27.89         31.42         3.42 o                         
  -6  -3  10          1.83          3.99         1.52 o                         
  -5  -3  10         33.38         36.10         2.58 o                         
  -4  -3  10         26.35         28.33         1.78 o                         
  -3  -3  10        130.69        142.92         3.81 o                         
  -2  -3  10         20.67         24.99         2.12 o                         
  -1  -3  10         58.62         64.00         3.35 o                         
   0  -3  10         18.91         15.22         1.73 o                         
   1  -3  10         34.02         29.90         3.04 o                         
   2  -3  10        546.30        573.12        13.52 o                         
   3  -3  10          0.05         -0.31         1.26 o                         
   4  -3  10         41.57         42.88         3.99 o                         
   5  -3  10          0.42         -0.55         1.11 o                         
   6  -3  10         24.21         34.68         3.98 o                         
 -11  -2  10          0.19          1.74         2.03 o                         
 -10  -2  10          0.02          1.57         1.56 o                         
  -9  -2  10          2.31          2.46         1.89 o                         
  -8  -2  10         12.47         10.95         1.92 o                         
  -7  -2  10          2.57          2.20         1.12 o                         
  -6  -2  10          1.72          0.53         1.06 o                         
  -5  -2  10          8.97          7.97         1.30 o                         
  -4  -2  10          0.65          0.61         0.52 o                         
  -3  -2  10          0.69          0.76         0.83 o                         
  -2  -2  10          2.84          2.34         0.63 o                         
  -1  -2  10         13.56          9.74         1.20 o                         
   0  -2  10        195.69        196.71         5.45 o                         
   1  -2  10        136.38        149.18         6.70 o                         
   2  -2  10         21.27         19.47         2.76 o                         
   3  -2  10         20.36         18.83         2.80 o                         
   4  -2  10          1.55          3.21         1.50 o                         
   5  -2  10          0.16          1.39         1.35 o                         
   6  -2  10          8.11         10.99         2.51 o                         
   7  -2  10          3.16          2.74         1.70 o                         
 -12  -1  10          5.17          5.30         2.81 o                         
 -11  -1  10         11.27          6.54         3.10 o                         
 -10  -1  10         43.11         48.20         7.51 o                         
  -9  -1  10         35.73         44.38         8.11 o                         
  -8  -1  10          0.01         -0.78         1.27 o                         
  -7  -1  10          0.00          0.67         0.99 o                         
  -6  -1  10         14.49         15.23         1.52 o                         
  -5  -1  10         22.31         18.53         1.60 o                         
  -4  -1  10         35.50         40.51         2.16 o                         
  -3  -1  10        143.89        151.77         6.44 o                         
  -2  -1  10          8.55         10.23         1.71 o                         
  -1  -1  10         21.66         26.67         2.00 o                         
   0  -1  10          3.37          4.28         0.85 o                         
   1  -1  10         18.11         17.02         2.56 o                         
   2  -1  10          7.93          5.52         1.68 o                         
   3  -1  10          6.57          7.08         1.88 o                         
   4  -1  10          1.67          2.40         1.99 o                         
   5  -1  10          0.31          0.71         1.52 o                         
   6  -1  10          6.32          9.87         3.06 o                         
 -12   0  10          0.31          3.18         2.32 o                         
 -11   0  10          9.39          8.51         3.25 o                         
 -10   0  10          0.04          1.66         1.30 o                         
  -9   0  10          0.88          0.34         1.31 o                         
  -8   0  10          0.04         -0.69         1.24 o                         
  -7   0  10         66.57         73.54         3.30 o                         
  -6   0  10         32.24         33.82         3.54 o                         
  -5   0  10          3.83          2.44         1.08 o                         
  -4   0  10         29.55         31.23         4.13 o                         
  -3   0  10          0.85          0.77         1.40 o                         
  -2   0  10          1.73          0.77         0.87 o                         
  -1   0  10         29.01         29.95         2.57 o                         
   0   0  10         21.11         18.54         3.57 o                         
   1   0  10          9.51          5.74         2.35 o                         
   2   0  10         10.69         11.03         3.10 o                         
   3   0  10         13.79         13.04         3.33 o                         
   4   0  10          4.87          0.38         1.89 o                         
   5   0  10          2.03          1.08         1.27 o                         
   6   0  10          7.20          9.06         3.22 o                         
 -12   1  10          0.02         -3.41         3.41 o                         
 -11   1  10          0.13          0.22         1.10 o                         
 -10   1  10          0.26          1.09         1.24 o                         
  -9   1  10         33.37         29.52         2.82 o                         
  -8   1  10          1.94          2.62         1.20 o                         
  -7   1  10         39.98         42.87         3.46 o                         
  -6   1  10        816.96        865.94        36.99 o                         
  -5   1  10         32.12         34.46         3.16 o                         
  -4   1  10        113.85        105.45         7.55 o                         
  -3   1  10         22.10         20.68         4.33 o                         
  -2   1  10        128.29        128.81         5.60 o                         
  -1   1  10         10.31          7.82         1.52 o                         
   0   1  10         52.33         47.49         5.74 o                         
   1   1  10          6.13          4.10         1.69 o                         
   2   1  10         63.65         70.42         7.21 o                         
   3   1  10         16.85         16.90         3.60 o                         
   4   1  10          2.78          5.87         2.63 o                         
   5   1  10          0.49          1.67         1.85 o                         
   6   1  10          0.00         -3.43         3.43 o                         
 -11   2  10          0.07          1.44         1.49 o                         
 -10   2  10         16.47         25.49         2.78 o                         
  -9   2  10         37.90         37.19         3.90 o                         
  -8   2  10         18.59         13.47         1.76 o                         
  -7   2  10        195.14        199.11        13.69 o                         
  -6   2  10         71.10         71.18         6.04 o                         
  -5   2  10         30.80         30.95         4.32 o                         
  -4   2  10         61.01         57.16         4.01 o                         
  -3   2  10         48.20         43.01         3.46 o                         
  -2   2  10          9.18          3.58         2.89 o                         
  -1   2  10          4.76          7.63         2.50 o                         
   0   2  10          3.09          2.64         2.26 o                         
   1   2  10         32.10         37.07         5.35 o                         
   2   2  10          0.01         -0.10         1.87 o                         
   3   2  10          3.93          0.65         1.80 o                         
   4   2  10          7.90         10.41         3.42 o                         
   5   2  10         47.85         66.73         7.91 o                         
 -11   3  10          5.27          3.94         1.57 o                         
 -10   3  10          0.03         -0.89         2.10 o                         
  -9   3  10          0.19         -0.31         1.33 o                         
  -8   3  10          0.60          0.59         1.34 o                         
  -7   3  10          7.41          4.50         2.97 o                         
  -6   3  10         48.65         44.67         3.72 o                         
  -5   3  10         23.18         32.96         3.24 o                         
  -4   3  10          0.12         -0.52         1.17 o                         
  -3   3  10          0.17         -0.69         1.14 o                         
  -2   3  10         16.92         11.31         2.90 o                         
  -1   3  10         11.77          9.85         2.72 o                         
   0   3  10         17.25         14.14         3.73 o                         
   1   3  10         42.35         41.77         6.01 o                         
   2   3  10         24.15         23.18         4.65 o                         
   3   3  10         11.74         18.49         4.35 o                         
   4   3  10         11.20         14.11         4.13 o                         
 -11   4  10         13.61          9.79         3.26 o                         
 -10   4  10         19.28         16.19         2.60 o                         
  -9   4  10          6.79         10.16         2.32 o                         
  -8   4  10         35.70         28.97         2.65 o                         
  -7   4  10         25.75         32.80         3.39 o                         
  -6   4  10         25.83         26.07         3.75 o                         
  -5   4  10          0.02         -0.76         1.32 o                         
  -4   4  10         46.89         42.82         3.72 o                         
  -3   4  10          8.51          9.13         2.04 o                         
  -2   4  10          0.03         -0.28         1.54 o                         
  -1   4  10          4.74          3.99         2.15 o                         
   0   4  10         12.74         14.04         3.72 o                         
   1   4  10         60.20         58.50         7.15 o                         
   2   4  10         17.01         26.67         5.05 o                         
   3   4  10          0.25         -1.84         1.84 o                         
 -12   5  10          2.42          0.65         1.88 o                         
 -11   5  10          8.07         11.06         2.31 o                         
 -10   5  10          0.92         -0.21         1.28 o                         
  -9   5  10          0.83         -1.94         1.94 o                         
  -8   5  10          9.59         10.18         2.11 o                         
  -7   5  10          3.13          0.69         1.53 o                         
  -6   5  10         39.63         46.64         4.04 o                         
  -5   5  10        104.42        116.59         6.30 o                         
  -4   5  10         23.58         22.20         2.85 o                         
  -3   5  10         38.14         30.37         4.82 o                         
  -2   5  10         13.45         12.20         3.54 o                         
  -1   5  10         42.65         40.55         5.94 o                         
   0   5  10         35.06         33.88         5.68 o                         
   1   5  10         10.51          9.86         3.66 o                         
   2   5  10          0.43         -0.91         1.90 o                         
 -12   6  10          1.82          2.92         2.57 o                         
 -11   6  10          7.05          8.40         2.05 o                         
 -10   6  10         11.09          7.80         2.00 o                         
  -9   6  10          2.95          5.22         1.56 o                         
  -8   6  10          1.23          1.57         1.20 o                         
  -7   6  10         27.83         25.62         4.22 o                         
  -6   6  10          0.01          0.23         1.23 o                         
  -5   6  10          0.01         -0.57         1.48 o                         
  -4   6  10          9.17          5.30         2.37 o                         
  -3   6  10         20.38         19.51         4.30 o                         
  -2   6  10         54.89         56.21         7.15 o                         
  -1   6  10         22.10         27.48         5.11 o                         
   0   6  10         22.26         25.71         5.01 o                         
 -11   7  10          7.95          9.27         3.43 o                         
  -9   7  10         11.54          8.78         2.18 o                         
  -8   7  10          1.10         -0.21         2.63 o                         
  -7   7  10          0.03          0.64         2.28 o                         
  -6   7  10         45.18         53.55         4.83 o                         
  -5   7  10         15.27         12.37         3.55 o                         
  -4   7  10          8.65          3.63         2.88 o                         
  -3   7  10         21.89         15.51         4.26 o                         
  -2   7  10          0.01         -2.67         2.82 o                         
  -9   8  10          0.64          0.86         1.42 o                         
  -8   8  10          0.92         -2.32         2.32 o                         
  -7   8  10          5.90          3.93         2.55 o                         
  -6   8  10         42.04         48.56         4.49 o                         
  -5   8  10         19.00         28.87         3.59 o                         
  -4   8  10          0.06          0.11         1.34 o                         
  -9   9  10         11.04          6.71         3.36 o                         
  -8   9  10          3.02          3.53         2.52 o                         
  -7   9  10         13.74         15.85         3.92 o                         
  -6   9  10          6.26          2.58         2.00 o                         
  -5   9  10          0.09          1.90         1.71 o                         
  -1 -11  11          3.87          5.91         2.69 o                         
   0 -11  11          0.05          1.72         2.36 o                         
   1 -11  11          1.07          2.63         1.43 o                         
   2 -11  11         16.17          9.07         3.05 o                         
  -2 -10  11          3.33          1.70         1.93 o                         
  -1 -10  11          0.02         -1.75         1.75 o                         
   0 -10  11          0.45          0.75         1.11 o                         
   1 -10  11          6.36          6.42         1.81 o                         
   2 -10  11          5.50          5.48         2.87 o                         
   3 -10  11          5.56          3.93         2.23 o                         
  -3  -9  11          0.08          1.35         1.91 o                         
  -2  -9  11          7.49          3.16         1.95 o                         
  -1  -9  11          0.77          0.12         1.83 o                         
   0  -9  11          0.02         -0.38         2.74 o                         
   1  -9  11          5.51          5.85         1.78 o                         
   2  -9  11         12.69         11.71         3.46 o                         
   3  -9  11          0.35         -3.28         3.28 o                         
   4  -9  11          2.16          0.29         1.81 o                         
  -5  -8  11          1.43          3.21         2.33 o                         
  -4  -8  11          3.58          0.28         1.93 o                         
  -3  -8  11         32.67         26.57         4.77 o                         
  -2  -8  11          0.72          0.56         2.73 o                         
  -1  -8  11         13.05         18.92         2.72 o                         
   0  -8  11         31.98         33.65         3.58 o                         
   1  -8  11          0.31          1.30         1.20 o                         
   2  -8  11          0.22          3.30         2.25 o                         
   3  -8  11         21.30         26.80         5.24 o                         
   4  -8  11          0.03         -0.90         1.87 o                         
   5  -8  11         31.57         43.36         6.58 o                         
  -6  -7  11          0.56          1.27         2.28 o                         
  -5  -7  11         10.18          9.06         3.22 o                         
  -4  -7  11         73.98         86.52         8.71 o                         
  -3  -7  11          0.00         -0.06         0.97 o                         
  -2  -7  11         30.14         38.67         3.63 o                         
  -1  -7  11         34.44         44.90         3.88 o                         
   0  -7  11          0.96          0.39         1.25 o                         
   1  -7  11          1.14          0.67         1.79 o                         
   2  -7  11          7.30         13.49         2.25 o                         
   3  -7  11          0.42         -2.28         2.28 o                         
   4  -7  11          0.00          0.34         1.28 o                         
   5  -7  11          7.98          4.41         2.55 o                         
   6  -7  11          0.84          2.35         1.98 o                         
  -7  -6  11          0.82         -1.19         1.50 o                         
  -6  -6  11          0.09          0.12         1.68 o                         
  -5  -6  11          2.43          1.96         1.75 o                         
  -4  -6  11          0.72         -0.13         1.16 o                         
  -3  -6  11          0.10         -1.43         1.43 o                         
  -2  -6  11         25.61         27.72         3.01 o                         
  -1  -6  11         36.03         42.36         3.67 o                         
   0  -6  11          1.11          2.42         1.31 o                         
   1  -6  11         35.85         38.47         3.53 o                         
   2  -6  11          3.85          8.12         1.91 o                         
   3  -6  11         17.37         20.33         4.22 o                         
   4  -6  11          0.04         -0.08         1.89 o                         
   5  -6  11          2.09          1.40         1.42 o                         
   6  -6  11          3.10          1.28         2.41 o                         
  -8  -5  11          2.29          5.06         2.02 o                         
  -7  -5  11          0.07         -1.07         1.28 o                         
  -6  -5  11          4.07          4.59         1.69 o                         
  -5  -5  11         49.18         53.18         3.38 o                         
  -4  -5  11         52.22         46.44         3.68 o                         
  -3  -5  11          1.86          1.02         0.83 o                         
  -2  -5  11          8.45          9.98         2.75 o                         
  -1  -5  11         27.65         31.82         3.06 o                         
   0  -5  11         51.32         53.72         4.24 o                         
   1  -5  11          1.40          1.41         1.23 o                         
   2  -5  11        251.06        301.28        14.43 o                         
   3  -5  11         10.97          5.96         2.13 o                         
   4  -5  11         25.12         25.47         4.60 o                         
   5  -5  11          5.00          2.51         1.57 o                         
   6  -5  11          2.47          2.88         2.61 o                         
  -9  -4  11          1.68          0.90         1.54 o                         
  -8  -4  11          5.94          6.19         2.16 o                         
  -7  -4  11          5.06          6.63         2.06 o                         
  -6  -4  11          0.02          0.55         1.59 o                         
  -5  -4  11          5.96          9.21         1.53 o                         
  -4  -4  11          5.33          2.80         1.04 o                         
  -3  -4  11          1.70          0.90         0.76 o                         
  -2  -4  11          3.02          0.59         2.12 o                         
  -1  -4  11          7.29          9.26         1.80 o                         
   0  -4  11         22.86         23.90         6.55 o                         
   1  -4  11        160.28        175.93        10.77 o                         
   2  -4  11        202.89        225.38        12.45 o                         
   3  -4  11          1.31          2.70         1.84 o                         
   4  -4  11          0.72          1.06         2.09 o                         
   5  -4  11         21.32         22.99         3.36 o                         
  -9  -3  11         19.94         21.06         2.67 o                         
  -8  -3  11          2.48          2.16         1.48 o                         
  -7  -3  11         20.25         14.19         2.39 o                         
  -6  -3  11          0.14          2.69         1.10 o                         
  -5  -3  11         29.19         33.14         2.58 o                         
  -4  -3  11          0.58          0.61         1.05 o                         
  -3  -3  11          0.03          1.37         0.75 o                         
  -2  -3  11          0.28          0.08         0.57 o                         
  -1  -3  11         14.78         15.69         1.88 o                         
   0  -3  11          8.92          9.01         1.88 o                         
   1  -3  11         30.02         29.95         3.30 o                         
   2  -3  11         45.61         45.94         4.15 o                         
   3  -3  11          0.35         -0.34         1.16 o                         
   4  -3  11          5.17          5.79         1.66 o                         
   5  -3  11          4.72          3.41         1.53 o                         
 -10  -2  11         11.49         14.71         4.06 o                         
  -9  -2  11          7.63          6.91         1.65 o                         
  -8  -2  11         19.74         19.71         2.30 o                         
  -7  -2  11          4.60          4.47         1.49 o                         
  -6  -2  11         43.51         48.56         3.17 o                         
  -5  -2  11          4.28          3.95         0.89 o                         
  -4  -2  11         13.32         12.19         1.15 o                         
  -3  -2  11         51.10         56.89         2.55 o                         
  -2  -2  11         70.70         79.27         5.70 o                         
  -1  -2  11         20.30         16.03         1.61 o                         
   0  -2  11         11.55         17.45         2.53 o                         
   1  -2  11          1.44          1.53         1.25 o                         
   2  -2  11          7.72          4.13         1.41 o                         
   3  -2  11         43.00         43.89         4.26 o                         
   4  -2  11          1.26          1.11         1.36 o                         
   5  -2  11         19.47         20.61         3.09 o                         
   6  -2  11          2.07          7.70         3.14 o                         
 -11  -1  11         13.99         12.01         3.75 o                         
 -10  -1  11          6.34          5.55         1.67 o                         
  -9  -1  11          9.38          9.29         2.09 o                         
  -8  -1  11          0.03          2.65         2.25 o                         
  -7  -1  11          9.38          6.97         1.68 o                         
  -6  -1  11         80.83         90.96         3.65 o                         
  -5  -1  11         69.23         80.71         3.31 o                         
  -4  -1  11          0.39         -1.17         2.04 o                         
  -3  -1  11          0.02          1.32         1.50 o                         
  -2  -1  11         20.41         20.45         2.32 o                         
  -1  -1  11          0.13         -0.86         0.86 o                         
   0  -1  11          6.42          6.33         3.77 o                         
   1  -1  11          7.93          9.74         3.08 o                         
   2  -1  11         18.68         31.81         5.23 o                         
   3  -1  11         13.29         17.25         3.96 o                         
   4  -1  11         23.65         23.44         4.70 o                         
   5  -1  11          0.01          1.22         1.74 o                         
   6  -1  11         14.97         18.36         3.90 o                         
 -11   0  11          0.16          2.46         2.41 o                         
 -10   0  11          0.06         -1.38         1.38 o                         
  -9   0  11          9.33         11.45         2.81 o                         
  -8   0  11          1.12         -0.22         3.76 o                         
  -7   0  11         37.11         36.07         2.90 o                         
  -6   0  11         23.11         18.96         2.16 o                         
  -5   0  11          1.09          1.17         1.98 o                         
  -4   0  11        135.35        137.26         9.15 o                         
  -3   0  11         64.75         61.70         4.12 o                         
  -2   0  11          0.02         -0.09         1.12 o                         
  -1   0  11         55.54         56.96         4.36 o                         
   0   0  11         66.95         72.55         7.12 o                         
   1   0  11          3.29          3.20         1.62 o                         
   2   0  11         11.02          8.94         3.34 o                         
   3   0  11         12.04         14.34         3.73 o                         
   4   0  11          0.06          2.10         1.93 o                         
   5   0  11         20.38         21.01         4.50 o                         
 -10   1  11          0.30          4.83         1.83 o                         
  -9   1  11          0.48         -0.81         1.71 o                         
  -8   1  11          0.00         -0.13         2.09 o                         
  -7   1  11          0.40          0.38         1.13 o                         
  -6   1  11         80.50         75.55         6.43 o                         
  -5   1  11          1.47          3.40         1.84 o                         
  -4   1  11         27.28         30.21         3.04 o                         
  -3   1  11         94.82         82.53         4.77 o                         
  -2   1  11        129.77        116.43         5.60 o                         
  -1   1  11          0.36         -0.55         1.58 o                         
   0   1  11         51.67         49.30         6.18 o                         
   1   1  11          8.24          8.39         3.10 o                         
   2   1  11         16.68         16.51         4.13 o                         
   3   1  11         25.32         23.55         4.70 o                         
   4   1  11          1.47         -1.63         2.29 o                         
 -10   2  11         12.57         17.24         3.79 o                         
  -9   2  11          0.14         -1.78         1.78 o                         
  -8   2  11         53.50         55.11         7.17 o                         
  -7   2  11         38.46         41.17         3.66 o                         
  -6   2  11          0.33          3.51         1.93 o                         
  -5   2  11          7.00          9.88         1.90 o                         
  -4   2  11          0.01         -1.38         1.38 o                         
  -3   2  11         22.56         23.94         2.77 o                         
  -2   2  11         25.41         27.54         4.56 o                         
  -1   2  11         31.92         41.45         5.72 o                         
   0   2  11         21.69         24.50         4.72 o                         
   1   2  11          7.81          6.43         2.93 o                         
   2   2  11        119.79        121.50        10.29 o                         
   3   2  11         11.54         12.57         3.71 o                         
 -10   3  11         12.19         13.64         2.80 o                         
  -9   3  11          2.55          0.38         2.07 o                         
  -8   3  11          0.35          0.10         1.04 o                         
  -7   3  11         66.04         67.03         4.73 o                         
  -6   3  11         21.35         16.99         2.50 o                         
  -5   3  11         34.29         41.63         3.76 o                         
  -4   3  11        107.73        128.03         9.83 o                         
  -3   3  11          3.01          2.24         4.14 o                         
  -2   3  11         15.99         14.12         3.54 o                         
  -1   3  11         59.04         67.31         7.49 o                         
   0   3  11          0.19         -1.24         1.93 o                         
   1   3  11         13.03         19.72         4.39 o                         
   2   3  11         21.41         26.72         5.19 o                         
 -10   4  11          1.38          5.45         2.03 o                         
  -9   4  11          0.75         -2.79         3.33 o                         
  -8   4  11          1.46          0.86         1.19 o                         
  -7   4  11          7.61          7.00         1.80 o                         
  -6   4  11          5.10          4.89         1.76 o                         
  -5   4  11         10.18          9.62         2.23 o                         
  -4   4  11          2.57          3.53         1.60 o                         
  -3   4  11          4.33          5.52         2.67 o                         
  -2   4  11         52.26         55.04         6.76 o                         
  -1   4  11          7.78          8.37         2.60 o                         
   0   4  11          7.39         11.16         3.51 o                         
   1   4  11         13.66         13.03         3.89 o                         
 -10   5  11          0.04          0.30         1.93 o                         
  -9   5  11         11.48         15.96         4.28 o                         
  -8   5  11         20.69         23.65         3.21 o                         
  -7   5  11         34.12         31.92         3.45 o                         
  -6   5  11          1.86         -1.68         1.68 o                         
  -5   5  11         22.02         23.63         3.11 o                         
  -4   5  11         24.35         22.81         4.39 o                         
  -3   5  11          9.00         11.51         3.70 o                         
  -2   5  11          5.39          5.55         2.84 o                         
  -1   5  11          2.73         -0.84         2.04 o                         
   0   5  11          0.60          1.13         2.34 o                         
  -9   6  11          1.87          1.39         2.03 o                         
  -8   6  11         10.21          6.89         1.93 o                         
  -7   6  11          1.25          3.03         1.48 o                         
  -6   6  11         58.40         57.26         4.92 o                         
  -5   6  11         28.21         33.90         5.47 o                         
  -4   6  11          0.00         -1.66         2.18 o                         
  -3   6  11          3.86          0.15         1.86 o                         
  -2   6  11          2.33          5.62         3.05 o                         
  -9   7  11          0.20          1.06         1.66 o                         
  -8   7  11          1.13          0.89         1.38 o                         
  -7   7  11          0.58          0.51         1.41 o                         
  -6   7  11          0.00         -1.21         2.27 o                         
  -5   7  11          8.87          9.72         2.87 o                         
  -4   7  11          6.38          5.81         2.45 o                         
  -9   8  11          1.95          6.82         2.92 o                         
  -8   8  11          1.07          9.98         3.38 o                         
  -7   8  11          2.02          4.97         4.68 o                         
  -6   8  11          0.02          0.94         1.75 o                         
  -5   8  11          1.97          2.63         1.90 o                         
  -6   9  11         13.79         16.85         4.12 o                         
   0 -11  12          0.00         -2.93         2.93 o                         
  -1 -10  12          1.20          0.00         1.53 o                         
   0 -10  12          2.48          1.96         1.58 o                         
   1 -10  12          0.03         -0.24         1.77 o                         
   2 -10  12          0.45         -2.52         2.52 o                         
  -2  -9  12          4.21          1.20         1.78 o                         
  -1  -9  12          6.83          1.38         1.29 o                         
   0  -9  12          0.02          0.19         1.04 o                         
   1  -9  12          1.60          1.82         1.25 o                         
   2  -9  12          0.65         -0.40         2.25 o                         
   3  -9  12          2.23          0.30         1.79 o                         
  -4  -8  12          0.08          4.09         2.80 o                         
  -3  -8  12          5.68         -3.06         3.06 o                         
  -2  -8  12          0.01          0.63         1.16 o                         
  -1  -8  12          0.01          1.04         2.79 o                         
   0  -8  12          0.00          0.01         3.26 o                         
   1  -8  12          0.05          1.44         2.63 o                         
   2  -8  12          6.01          5.01         2.69 o                         
   3  -8  12          1.12         -0.56         1.91 o                         
  -6  -7  12          1.29         -2.16         2.17 o                         
  -5  -7  12         11.85         21.31         4.99 o                         
  -4  -7  12          0.84         -0.14         1.77 o                         
  -3  -7  12         12.11         12.45         3.30 o                         
  -2  -7  12          3.41          3.42         1.39 o                         
  -1  -7  12          6.49          4.36         2.21 o                         
   0  -7  12          8.66         10.07         2.12 o                         
   1  -7  12         21.30         29.17         3.99 o                         
   2  -7  12         50.75         53.73         6.81 o                         
   3  -7  12          7.00          3.67         2.26 o                         
   4  -7  12          2.23          2.69         2.45 o                         
   5  -7  12         19.47         14.83         3.56 o                         
  -7  -6  12          0.14         -2.31         2.31 o                         
  -6  -6  12         16.11         10.28         2.18 o                         
  -5  -6  12          1.44          2.03         2.22 o                         
  -4  -6  12         10.08         11.39         3.54 o                         
  -3  -6  12          6.99          8.22         3.00 o                         
  -2  -6  12          6.37          5.99         1.53 o                         
  -1  -6  12         19.47         26.76         3.02 o                         
   0  -6  12          5.32          2.06         2.28 o                         
   1  -6  12          4.50          5.43         1.62 o                         
   2  -6  12        100.64        108.56         9.20 o                         
   3  -6  12         30.48         29.94         5.26 o                         
   4  -6  12          0.14         -0.68         1.61 o                         
   5  -6  12          7.12          5.78         3.04 o                         
  -8  -5  12          0.55          1.27         1.87 o                         
  -7  -5  12          3.62          2.98         1.10 o                         
  -6  -5  12         22.50         25.85         2.56 o                         
  -5  -5  12          1.40          0.30         0.87 o                         
  -4  -5  12          3.37          2.04         0.90 o                         
  -3  -5  12          2.77          3.57         1.34 o                         
  -2  -5  12          2.37          3.95         1.61 o                         
  -1  -5  12         31.94         29.35         3.10 o                         
   0  -5  12          0.99         -0.70         1.30 o                         
   1  -5  12          1.93          1.93         2.26 o                         
   2  -5  12         48.55         45.51         5.97 o                         
   3  -5  12         17.94         19.98         4.27 o                         
   4  -5  12          0.41          7.24         3.10 o                         
   5  -5  12         12.29          7.06         2.93 o                         
  -8  -4  12          2.89          3.52         1.31 o                         
  -7  -4  12          0.41          4.10         1.25 o                         
  -6  -4  12         22.22         22.52         2.42 o                         
  -5  -4  12          2.15          0.51         1.11 o                         
  -4  -4  12          7.08          5.35         1.18 o                         
  -3  -4  12          3.59          4.56         1.36 o                         
  -2  -4  12         18.62         18.57         2.44 o                         
  -1  -4  12         68.89         80.77         5.00 o                         
   0  -4  12         27.44         26.57         4.21 o                         
   1  -4  12         49.77         54.73         6.41 o                         
   2  -4  12          0.00         -0.91         2.08 o                         
   3  -4  12          4.01          8.03         3.06 o                         
   4  -4  12          2.95          1.48         1.77 o                         
  -9  -3  12          0.14         -1.97         1.97 o                         
  -8  -3  12          0.63          1.10         1.44 o                         
  -7  -3  12          5.58          3.42         1.08 o                         
  -6  -3  12          2.95          5.58         1.39 o                         
  -5  -3  12         13.73         17.43         2.00 o                         
  -4  -3  12          2.51          2.51         1.37 o                         
  -3  -3  12          8.94          8.44         1.48 o                         
  -2  -3  12          0.01          0.02         0.88 o                         
  -1  -3  12         16.47         18.21         2.65 o                         
   0  -3  12          0.85          1.23         1.23 o                         
   1  -3  12          4.42          2.46         1.60 o                         
   2  -3  12          3.22          3.12         2.20 o                         
   3  -3  12          9.21          6.63         1.81 o                         
   4  -3  12          9.97         11.34         2.44 o                         
  -9  -2  12          5.15          5.79         2.79 o                         
  -8  -2  12          0.39          0.60         1.17 o                         
  -7  -2  12          1.66         -0.16         1.16 o                         
  -6  -2  12         12.18         15.80         1.92 o                         
  -5  -2  12         19.68         22.34         1.88 o                         
  -4  -2  12         19.90         22.95         2.91 o                         
  -3  -2  12          0.43          0.13         0.90 o                         
  -2  -2  12          0.58         -0.02         1.15 o                         
  -1  -2  12          1.32          0.11         1.12 o                         
   0  -2  12          8.02          9.46         2.31 o                         
   1  -2  12         61.58         58.86         5.59 o                         
   2  -2  12          0.62         -0.56         1.15 o                         
   3  -2  12          5.57          4.74         1.71 o                         
   4  -2  12          0.00         -2.18         2.86 o                         
 -10  -1  12          0.02          0.61         1.45 o                         
  -9  -1  12          0.98         -1.67         1.67 o                         
  -8  -1  12         19.81         26.58         3.35 o                         
  -7  -1  12         48.82         51.97         3.96 o                         
  -6  -1  12         87.74         82.39         4.89 o                         
  -5  -1  12          6.25          2.20         1.14 o                         
  -4  -1  12         17.04         15.61         3.68 o                         
  -3  -1  12         16.06         14.44         3.45 o                         
  -2  -1  12         85.80         85.35         4.79 o                         
  -1  -1  12         25.97         26.42         4.47 o                         
   0  -1  12         31.10         36.26         5.58 o                         
   1  -1  12         13.19          9.54         3.27 o                         
   2  -1  12          0.05         -1.17         2.11 o                         
   3  -1  12         24.58         30.16         5.55 o                         
   4  -1  12          8.08         15.38         4.26 o                         
 -10   0  12          1.00         -1.31         4.13 o                         
  -9   0  12          0.52         -0.09         1.65 o                         
  -8   0  12          0.00         -1.44         1.59 o                         
  -7   0  12         72.70         64.48         4.57 o                         
  -6   0  12         19.29         18.76         3.82 o                         
  -5   0  12          6.73          6.12         2.41 o                         
  -4   0  12         21.59         16.89         3.81 o                         
  -3   0  12          6.55          8.79         1.75 o                         
  -2   0  12          1.87         -0.05         1.22 o                         
  -1   0  12          0.47         -2.15         2.15 o                         
   0   0  12         24.39         21.74         4.34 o                         
   1   0  12         15.66         18.28         4.20 o                         
   2   0  12         92.17        102.25         9.52 o                         
   3   0  12         14.81         24.54         4.91 o                         
 -10   1  12          2.86         -2.08         2.50 o                         
  -9   1  12          5.74          3.46         2.81 o                         
  -8   1  12          0.97          1.39         2.13 o                         
  -7   1  12          8.36          8.15         1.84 o                         
  -6   1  12          0.20         -1.21         1.78 o                         
  -5   1  12         11.92         14.27         3.53 o                         
  -4   1  12          0.27         -0.18         1.26 o                         
  -3   1  12         53.50         52.91         4.06 o                         
  -2   1  12         21.03         15.15         2.27 o                         
  -1   1  12          1.81         -0.08         2.19 o                         
   0   1  12         14.30         20.31         4.40 o                         
   1   1  12          0.50          1.62         2.10 o                         
   2   1  12          8.84         10.21         3.63 o                         
 -10   2  12          0.24         -1.12         2.90 o                         
  -9   2  12          4.33          3.69         2.33 o                         
  -8   2  12          0.19          2.26         1.52 o                         
  -7   2  12         16.83         14.01         3.34 o                         
  -6   2  12          0.09          1.29         1.88 o                         
  -5   2  12          4.31          4.61         1.48 o                         
  -4   2  12         35.49         38.81         3.71 o                         
  -3   2  12          3.62          4.26         1.47 o                         
  -2   2  12          1.04          0.37         1.78 o                         
  -1   2  12         37.56         37.43         5.83 o                         
   0   2  12         47.15         53.80         7.04 o                         
   1   2  12          0.04          1.85         2.27 o                         
  -9   3  12          8.09          7.45         3.08 o                         
  -8   3  12          8.17          4.58         2.09 o                         
  -7   3  12          0.32          0.30         1.10 o                         
  -6   3  12         31.76         31.05         3.46 o                         
  -5   3  12          8.69          7.27         2.61 o                         
  -4   3  12          4.31          3.95         1.92 o                         
  -3   3  12          6.27          1.11         1.51 o                         
  -2   3  12          6.01          3.18         2.21 o                         
  -1   3  12          3.44          6.21         2.59 o                         
   0   3  12          7.61         11.09         3.52 o                         
  -9   4  12         11.83         15.45         4.13 o                         
  -8   4  12          3.44          1.98         5.02 o                         
  -7   4  12         12.73         14.62         2.89 o
[truncated: 20,494 more chars]
